# Supplementary material for: Enhanced in vivo-imaging in medaka by optimized anaesthesia, fluorescent protein selection and removal of pigmentation
Source: PLoS One. 2019 Mar 7;14(3):e0212956. doi: 10.1371/journal.pone.0212956 (PMC6405165; doi:10.1371/journal.pone.0212956)
Supplement: S2 Table — (XLSX) [file pone.0212956.s009.xlsx]

## Sheet: Tabelle1
plate	total time [h]	timestep [min]	figure	objective	channel 1	filter 1	channel 2	filter 2	treatment/fluorophore
Bungarotoxin plate 1	45.3	20	4B, supplementary figure 3&4	2x	brightfield	brightfield			Bungarotoxin mRNA, Etomidat, Tricaine, DMSO, mock injected, wildtype
Bungarotoxin plate 2	64.35	33	4B, supplementary figure 3&4	2x	brightfield	brightfield			Bungarotoxin mRNA, Etomidat, Tricaine, DMSO, mock injected, wildtype
Fluorophore plate 1	40.67	20	1C, 1D	4x	470	FITC	550	TRITC	tagRFP, mRFP, mCherry, mRuby2, eGFP
Fluorophore plate 2	48	20	1C, 1D	4x	470	FITC	550	TRITC	Clover, eGFPvar, eGFPvarA206K, Venus, YFP, CFP, eGFP, mCherry
Fluorophore plate 3	83.85	43	1C, 1D	4x	470	FITC	550	TRITC	eGFP, mCherry, mScarlet, mRFP1*, mGFPmut2, mVenNB
Fluorophore plate 4	72	1440	1F, supplementary figure 1	4x	470	FITC	550	TRITC	tagRFP, mRFP, mCherry, mRuby2, eGFP dechorionated
Fluorophore plate 5	72	1440	1F, supplementary figure 1	4x	470	FITC	550	TRITC	Clover, eGFPvar, eGFPvarA206K, Venus, YFP, CFP, eGFP, mCherry dechorionated
Fluorophore plate 6	72	1440	1F, supplementary figure 1	4x	470	FITC	550	TRITC	tagRFP, mRFP, mCherry, mRuby2, eGFP
Fluorophore plate 7	72	1440	1F, supplementary figure 1	4x	470	FITC	550	TRITC	Clover, eGFPvar, eGFPvarA206K, Venus, YFP, CFP, eGFP, mCherry
codon optimization	48.6667	20	2C	4x	470	FITC	550	TRITC	eGFP, OleGFP, SceGFP
