# Supplementary material for: Enhanced in vivo-imaging in medaka by optimized anaesthesia, fluorescent protein selection and removal of pigmentation
Source: PLoS One. 2019 Mar 7;14(3):e0212956. doi: 10.1371/journal.pone.0212956 (PMC6405165; doi:10.1371/journal.pone.0212956)
Supplement: S1 Dataset — (ZIP) [file pone.0212956.s010.zip]

Archive with 15 entries (12 files):
- minimal data set/
- minimal data set/anesthetics data/
- minimal data set/anesthetics data/anesthetics_heart_rates.xlsx
- minimal data set/anesthetics data/anesthetics_timelapse.csv
- minimal data set/anesthetics data/bungarotoxin_dilutions.xlsx
- minimal data set/anesthetics data/startle_response.csv
- minimal data set/fluorescent protein data/
- minimal data set/fluorescent protein data/codon_human.txt
- minimal data set/fluorescent protein data/codon_medaka.txt
- minimal data set/fluorescent protein data/fp_sequences.fasta
- minimal data set/fluorescent protein data/SPIM_verification.csv
- minimal data set/fluorescent protein data/timelapse_2-4d_chorion.csv
- minimal data set/fluorescent protein data/timelapse_40h.csv
- minimal data set/fluorescent protein data/timelapse_codon_optimization.csv
- minimal data set/fluorescent protein data/timelapse_zebrafish_12h.csv
