# Supplementary material for: Enhanced in vivo-imaging in medaka by optimized anaesthesia, fluorescent protein selection and removal of pigmentation
Source: PLoS One. 2019 Mar 7;14(3):e0212956. doi: 10.1371/journal.pone.0212956 (PMC6405165; doi:10.1371/journal.pone.0212956)
Supplement: S1 Dataset — (ZIP) [file pone.0212956.s010.zip › minimal data set/anesthetics data/anesthetics_heart_rates.xlsx]

## Sheet: Sheet1
well	condition	BPM	morphology
A01	Bungarotoxin mRNA	80	0
A02	Bungarotoxin mRNA	90	0
A03	Bungarotoxin mRNA	100	0
A04	Bungarotoxin mRNA	90	0
A05	Bungarotoxin mRNA	90	0
A06	Bungarotoxin mRNA	90	0
A07	Bungarotoxin mRNA	80	0
A08	Bungarotoxin mRNA	100	0
A09	Bungarotoxin mRNA	90	0
A11	Bungarotoxin mRNA	90	0
A12	Bungarotoxin mRNA	90	0
C02	mock injection	80	0
C03	mock injection	100	0
C04	mock injection	90	0
C06	mock injection	90	0
D03	untreated,uninjected	90	0
D04	untreated,uninjected	100	0
D08	untreated,uninjected	100	0
D09	untreated,uninjected	100	0
D10	untreated,uninjected	100	0
D11	untreated,uninjected	100	0
E01	Tricaine	110	0
E02	Tricaine	100	0
E03	Tricaine	100	0
E04	Tricaine	90	0
E05	Tricaine	100	0
E07	Tricaine	110	0
E08	Tricaine	100	0
E10	Tricaine	110	0
E11	Tricaine	120	0
F01	Etomidat	100	0
F03	Etomidat	100	0
F04	Etomidat	100	0
F05	Etomidat	110	1
F07	Etomidat	110	1
F10	Etomidat	110	0
F11	Etomidat	80	0
F12	Etomidat	100	0
