# Supplementary material for: Enhanced in vivo-imaging in medaka by optimized anaesthesia, fluorescent protein selection and removal of pigmentation
Source: PLoS One. 2019 Mar 7;14(3):e0212956. doi: 10.1371/journal.pone.0212956 (PMC6405165; doi:10.1371/journal.pone.0212956)
Supplement: S1 Dataset — (ZIP) [file pone.0212956.s010.zip › minimal data set/anesthetics data/anesthetics_timelapse.csv]

	well	Mean	Median	Slice	plate	positive	condition
1	A001	2854918.261	82944	1	plate 3	1	DMSO
2	A001	2268711.191	32400	2	plate 3	1	DMSO
3	A001	2640253.167	32041	3	plate 3	1	DMSO
4	A001	2663137.18	32041	4	plate 3	1	DMSO
5	A001	358707.733	31684	5	plate 3	1	DMSO
6	A001	530823.823	31329	6	plate 3	1	DMSO
7	A001	2705352.276	31329	7	plate 3	1	DMSO
8	A001	2709117.508	21904	8	plate 3	1	DMSO
9	A001	474618.748	21316	9	plate 3	1	DMSO
10	A001	502338.117	21609	10	plate 3	1	DMSO
11	A001	391905.457	30976	11	plate 3	1	DMSO
12	A001	1748563.452	21609	12	plate 3	1	DMSO
13	A001	1720174.987	21609	13	plate 3	1	DMSO
14	A001	284097.645	21316	14	plate 3	1	DMSO
15	A001	1135733.392	21316	15	plate 3	1	DMSO
16	A001	930945.412	21316	16	plate 3	1	DMSO
17	A001	2101606.084	21609	17	plate 3	1	DMSO
18	A001	1622436.235	21609	18	plate 3	1	DMSO
19	A001	1054247.867	21316	19	plate 3	1	DMSO
20	A001	394295.034	21316	20	plate 3	1	DMSO
21	A001	2221981.965	21316	21	plate 3	1	DMSO
22	A001	417228.629	21609	22	plate 3	1	DMSO
23	A001	2081913.046	21609	23	plate 3	1	DMSO
24	A001	2372692.533	31684	24	plate 3	1	DMSO
25	A001	732670.728	21316	25	plate 3	1	DMSO
26	A001	1978260.839	21609	26	plate 3	1	DMSO
27	A001	947443.401	21609	27	plate 3	1	DMSO
28	A001	2173770.617	21609	28	plate 3	1	DMSO
29	A001	2000820.129	21609	29	plate 3	1	DMSO
30	A001	2601788.431	21609	30	plate 3	1	DMSO
31	A001	1134058.632	21609	31	plate 3	1	DMSO
32	A001	1743721.356	31684	32	plate 3	1	DMSO
33	A001	1393596.786	21316	33	plate 3	1	DMSO
34	A001	1494398.152	32041	34	plate 3	1	DMSO
35	A001	1948934.234	32041	35	plate 3	1	DMSO
36	A001	2037350.609	21316	36	plate 3	1	DMSO
37	A001	2019298.272	21609	37	plate 3	1	DMSO
38	A001	1291553.573	21609	38	plate 3	1	DMSO
39	A001	1903638.013	21609	39	plate 3	1	DMSO
40	A001	1589662.112	21316	40	plate 3	1	DMSO
41	A001	1647511.444	30976	41	plate 3	1	DMSO
42	A001	421415.604	21316	42	plate 3	1	DMSO
43	A001	896742.456	21316	43	plate 3	1	DMSO
44	A001	1690411.108	21609	44	plate 3	1	DMSO
45	A001	928992.51	21609	45	plate 3	1	DMSO
46	A001	254628.623	21316	46	plate 3	1	DMSO
47	A001	1431887.018	21316	47	plate 3	1	DMSO
48	A001	1423483.213	21316	48	plate 3	1	DMSO
49	A001	1374090.832	21609	49	plate 3	1	DMSO
50	A001	1086679.123	21609	50	plate 3	1	DMSO
51	A001	388152.255	21316	51	plate 3	1	DMSO
52	A001	2056265.395	31684	52	plate 3	1	DMSO
53	A001	1651335.129	21904	53	plate 3	1	DMSO
54	A001	2382675.084	24964	54	plate 3	1	DMSO
55	A001	1257990.16	21316	55	plate 3	1	DMSO
56	A001	2211428.27	21609	56	plate 3	1	DMSO
57	A001	1526125.578	21609	57	plate 3	1	DMSO
58	A001	1301109.485	21316	58	plate 3	1	DMSO
59	A001	2012420.896	21316	59	plate 3	1	DMSO
60	A001	1899120.385	21904	60	plate 3	1	DMSO
61	A001	1325162.872	21609	61	plate 3	1	DMSO
62	A001	1340241.535	21609	62	plate 3	1	DMSO
63	A001	260892.301	21316	63	plate 3	1	DMSO
64	A001	775899.865	31684	64	plate 3	1	DMSO
65	A001	5851247.88	32041	65	plate 3	1	DMSO
66	A001	10030924.67	31329	66	plate 3	1	DMSO
67	A001	10041972.57	21609	67	plate 3	1	DMSO
68	A001	8001772.833	21609	68	plate 3	1	DMSO
69	A001	7066673.221	21316	69	plate 3	1	DMSO
70	A001	2460572.958	21316	70	plate 3	1	DMSO
71	A001	8505270.283	21316	71	plate 3	1	DMSO
72	A001	7593420.599	21316	72	plate 3	1	DMSO
73	A001	6218558.965	21316	73	plate 3	1	DMSO
74	A001	5368545.95	21316	74	plate 3	1	DMSO
75	A001	9242819.557	21316	75	plate 3	1	DMSO
76	A001	11503360.55	21316	76	plate 3	1	DMSO
77	A001	8552408.008	21316	77	plate 3	1	DMSO
78	A001	9664709.836	21609	78	plate 3	1	DMSO
79	A001	8631307.567	21316	79	plate 3	1	DMSO
80	A001	7734299.859	21316	80	plate 3	1	DMSO
81	A001	9040093.976	21316	81	plate 3	1	DMSO
82	A001	8312717.643	21316	82	plate 3	1	DMSO
83	A001	11492351.85	32041	83	plate 3	1	DMSO
84	A001	9062550.559	31684	84	plate 3	1	DMSO
85	A001	5730426.163	21316	85	plate 3	1	DMSO
86	A001	7145553.91	21316	86	plate 3	1	DMSO
87	A001	8223792.121	21316	87	plate 3	1	DMSO
88	A001	9518470.573	21316	88	plate 3	1	DMSO
89	A001	8835237.097	21316	89	plate 3	1	DMSO
90	A001	15691354.02	21609	90	plate 3	1	DMSO
91	A001	16695293.18	31684	91	plate 3	1	DMSO
92	A001	10541094.52	21904	92	plate 3	1	DMSO
93	A001	8684345.736	21316	93	plate 3	1	DMSO
94	A001	21768318.13	31684	94	plate 3	1	DMSO
95	A001	10885440.23	21316	95	plate 3	1	DMSO
96	A001	7529718.204	21316	96	plate 3	1	DMSO
97	A001	12392239.15	21316	97	plate 3	1	DMSO
98	A001	13742014.28	21609	98	plate 3	1	DMSO
99	A001	8664352.092	21609	99	plate 3	1	DMSO
100	A001	7477360.273	21316	100	plate 3	1	DMSO
101	A001	8703210.832	21316	101	plate 3	1	DMSO
102	A001	10292892.97	21316	102	plate 3	1	DMSO
103	A001	17221560.75	21609	103	plate 3	1	DMSO
104	A001	10836809.04	21316	104	plate 3	1	DMSO
105	A001	10223175.26	21316	105	plate 3	1	DMSO
106	A001	9957207.165	21316	106	plate 3	1	DMSO
107	A001	9447258.128	21316	107	plate 3	1	DMSO
108	A001	6507604.301	21316	108	plate 3	1	DMSO
109	A001	7184028.711	21609	109	plate 3	1	DMSO
110	A001	16196801.56	32400	110	plate 3	1	DMSO
111	A001	11301037.64	32400	111	plate 3	1	DMSO
112	A001	14755784.49	21609	112	plate 3	1	DMSO
113	A001	14630287.39	21609	113	plate 3	1	DMSO
114	A001	12950220.98	21316	114	plate 3	1	DMSO
115	A001	12691565.77	21609	115	plate 3	1	DMSO
116	A001	9297142.701	21609	116	plate 3	1	DMSO
117	A001	9233083.571	21904	117	plate 3	1	DMSO
118	A001	14589304.04	21609	118	plate 3	1	DMSO
119	A001	11780201.16	21609	119	plate 3	1	DMSO
120	A001	5653987.06	21609	120	plate 3	1	DMSO
121	A001	3734429.022	21609	121	plate 3	1	DMSO
122	A001	4857070.938	21609	122	plate 3	1	DMSO
123	A001	10171008.97	21609	123	plate 3	1	DMSO
124	A001	9531389.07	21904	124	plate 3	1	DMSO
125	A001	3819102.833	21609	125	plate 3	1	DMSO
126	A001	14508944.02	32041	126	plate 3	1	DMSO
127	A001	12872925.22	21609	127	plate 3	1	DMSO
128	A001	14370651.58	32041	128	plate 3	1	DMSO
129	A001	14905063.02	21609	129	plate 3	1	DMSO
130	A001	15772782.79	31684	130	plate 3	1	DMSO
131	A001	15581649.81	31684	131	plate 3	1	DMSO
132	A001	11729475.69	21904	132	plate 3	1	DMSO
133	A001	10121600.81	31684	133	plate 3	1	DMSO
134	A001	8669048.439	31684	134	plate 3	1	DMSO
135	A001	10286053.46	21609	135	plate 3	1	DMSO
136	A001	11600346.41	31684	136	plate 3	1	DMSO
137	A001	14674586.9	21609	137	plate 3	1	DMSO
138	A001	5116352.099	31329	138	plate 3	1	DMSO
139	A001	8805176.527	21316	139	plate 3	1	DMSO
140	A001	9354594.004	30976	140	plate 3	1	DMSO
141	A001	9623685.881	31684	141	plate 3	1	DMSO
142	A001	10066808.03	31684	142	plate 3	1	DMSO
143	A001	9887713.304	31684	143	plate 3	1	DMSO
144	A001	9299065.236	32041	144	plate 3	1	DMSO
145	A001	6239905.336	31684	145	plate 3	1	DMSO
146	A001	8243285.911	32041	146	plate 3	1	DMSO
147	A001	6944029.408	32041	147	plate 3	1	DMSO
148	A001	4339216.158	32041	148	plate 3	1	DMSO
149	A001	6532266.54	32041	149	plate 3	1	DMSO
150	A001	4629103.935	32041	150	plate 3	1	DMSO
151	A001	7242556.37	32041	151	plate 3	1	DMSO
152	A001	6986285.718	31684	152	plate 3	1	DMSO
153	A001	7612322.291	31684	153	plate 3	1	DMSO
154	A001	6086872.381	31684	154	plate 3	1	DMSO
155	A001	11108873.83	32041	155	plate 3	1	DMSO
156	A001	8946720.801	31684	156	plate 3	1	DMSO
157	A001	15380427.05	32041	157	plate 3	1	DMSO
158	A001	12041273.56	32041	158	plate 3	1	DMSO
159	A001	11123959.81	32041	159	plate 3	1	DMSO
160	A001	14997602.85	32041	160	plate 3	1	DMSO
161	A001	8025359.664	32041	161	plate 3	1	DMSO
162	A001	13696522.31	32041	162	plate 3	1	DMSO
163	A001	13913018.93	32041	163	plate 3	1	DMSO
164	A001	19877463.57	32041	164	plate 3	1	DMSO
165	A001	35223140.43	32400	165	plate 3	1	DMSO
166	A003	5684085.406	11664	1	plate 3	1	mock injection
167	A003	3107391.3	11664	2	plate 3	1	mock injection
168	A003	3229596.481	11664	3	plate 3	1	mock injection
169	A003	1715494.607	11664	4	plate 3	1	mock injection
170	A003	3374614.378	11449	5	plate 3	1	mock injection
171	A003	1776961.872	11449	6	plate 3	1	mock injection
172	A003	2277040.537	11449	7	plate 3	1	mock injection
173	A003	3999535.407	11449	8	plate 3	1	mock injection
174	A003	1733545.326	11449	9	plate 3	1	mock injection
175	A003	1463397.006	11449	10	plate 3	1	mock injection
176	A003	3633453.778	11449	11	plate 3	1	mock injection
177	A003	1932121.334	11236	12	plate 3	1	mock injection
178	A003	2958180.728	11236	13	plate 3	1	mock injection
179	A003	6691154.933	11449	14	plate 3	1	mock injection
180	A003	3256081.676	11236	15	plate 3	1	mock injection
181	A003	7595696.373	11236	16	plate 3	1	mock injection
182	A003	5385041.338	11236	17	plate 3	1	mock injection
183	A003	4727593.765	11236	18	plate 3	1	mock injection
184	A003	5976279.167	11236	19	plate 3	1	mock injection
185	A003	4029116.227	11236	20	plate 3	1	mock injection
186	A003	3100168.036	11236	21	plate 3	1	mock injection
187	A003	5389008.41	11236	22	plate 3	1	mock injection
188	A003	6074256.344	11236	23	plate 3	1	mock injection
189	A003	9523116.019	11449	24	plate 3	1	mock injection
190	A003	12344390.03	11449	25	plate 3	1	mock injection
191	A003	10538671.78	11236	26	plate 3	1	mock injection
192	A003	7029176.77	11236	27	plate 3	1	mock injection
193	A003	7228761.163	11236	28	plate 3	1	mock injection
194	A003	8331174.986	11236	29	plate 3	1	mock injection
195	A003	8379706.126	11236	30	plate 3	1	mock injection
196	A003	6972574.193	10609	31	plate 3	1	mock injection
197	A003	6367416.06	10404	32	plate 3	1	mock injection
198	A003	5011665.382	10404	33	plate 3	1	mock injection
199	A003	6588205.039	10609	34	plate 3	1	mock injection
200	A003	5697714.739	10000	35	plate 3	1	mock injection
201	A003	4316301.441	10201	36	plate 3	1	mock injection
202	A003	5792717.464	11236	37	plate 3	1	mock injection
203	A003	5371517.609	10404	38	plate 3	1	mock injection
204	A003	6474201.878	11236	39	plate 3	1	mock injection
205	A003	5481306.558	11025	40	plate 3	1	mock injection
206	A003	4454346.418	11236	41	plate 3	1	mock injection
207	A003	6627189.46	11025	42	plate 3	1	mock injection
208	A003	6127331.365	11236	43	plate 3	1	mock injection
209	A003	6216190.709	9801	44	plate 3	1	mock injection
210	A003	3572276.664	10000	45	plate 3	1	mock injection
211	A003	2740251.288	11449	46	plate 3	1	mock injection
212	A003	8381618.102	11236	47	plate 3	1	mock injection
213	A003	5936810.447	10201	48	plate 3	1	mock injection
214	A003	6876250.952	10201	49	plate 3	1	mock injection
215	A003	3224411.526	9025	50	plate 3	1	mock injection
216	A003	7277328.742	9801	51	plate 3	1	mock injection
217	A003	6243867.854	9409	52	plate 3	1	mock injection
218	A003	5666724.24	9801	53	plate 3	1	mock injection
219	A003	2590991.327	11236	54	plate 3	1	mock injection
220	A003	2081007.192	9604	55	plate 3	1	mock injection
221	A003	7570944.702	11236	56	plate 3	1	mock injection
222	A003	15118964.59	11236	57	plate 3	1	mock injection
223	A003	7565791.284	9604	58	plate 3	1	mock injection
224	A003	11131358.45	10404	59	plate 3	1	mock injection
225	A003	4797980.889	9409	60	plate 3	1	mock injection
226	A003	6931717.34	9604	61	plate 3	1	mock injection
227	A003	4285723.577	9801	62	plate 3	1	mock injection
228	A003	9342329.854	11236	63	plate 3	1	mock injection
229	A003	6573130.272	10404	64	plate 3	1	mock injection
230	A003	5994875.441	11236	65	plate 3	1	mock injection
231	A003	8120685.901	10000	66	plate 3	1	mock injection
232	A003	8165060.629	11236	67	plate 3	1	mock injection
233	A003	6477432.383	11236	68	plate 3	1	mock injection
234	A003	8576272.051	11025	69	plate 3	1	mock injection
235	A003	9443808.876	11236	70	plate 3	1	mock injection
236	A003	9494190.11	11236	71	plate 3	1	mock injection
237	A003	9690468.051	11236	72	plate 3	1	mock injection
238	A003	11945678.94	11236	73	plate 3	1	mock injection
239	A003	12950014.53	11449	74	plate 3	1	mock injection
240	A003	8284856.363	11449	75	plate 3	1	mock injection
241	A003	8145059.468	11236	76	plate 3	1	mock injection
242	A003	13287812	11449	77	plate 3	1	mock injection
243	A003	8318995.94	11236	78	plate 3	1	mock injection
244	A003	8751124.021	11236	79	plate 3	1	mock injection
245	A003	12008998.67	11449	80	plate 3	1	mock injection
246	A003	18154488.53	11449	81	plate 3	1	mock injection
247	A003	9811566.734	11664	82	plate 3	1	mock injection
248	A003	13406102.72	11664	83	plate 3	1	mock injection
249	A003	15865825.85	11449	84	plate 3	1	mock injection
250	A003	8824923.165	11449	85	plate 3	1	mock injection
251	A003	8885947.854	11449	86	plate 3	1	mock injection
252	A003	16723516.63	11449	87	plate 3	1	mock injection
253	A003	16817258.07	11449	88	plate 3	1	mock injection
254	A003	20064475.49	11449	89	plate 3	1	mock injection
255	A003	9924845.581	11449	90	plate 3	1	mock injection
256	A003	13246670.88	11449	91	plate 3	1	mock injection
257	A003	12197499.32	11449	92	plate 3	1	mock injection
258	A003	19344674.49	11449	93	plate 3	1	mock injection
259	A003	13786469.64	11449	94	plate 3	1	mock injection
260	A003	13552765.91	11449	95	plate 3	1	mock injection
261	A003	10236912.14	11449	96	plate 3	1	mock injection
262	A003	13385569	11449	97	plate 3	1	mock injection
263	A003	11105184.96	11449	98	plate 3	1	mock injection
264	A003	13060010.2	11449	99	plate 3	1	mock injection
265	A003	13038525.6	11449	100	plate 3	1	mock injection
266	A003	9378033.086	11449	101	plate 3	1	mock injection
267	A003	18661974.35	11449	102	plate 3	1	mock injection
268	A003	11804306.47	11449	103	plate 3	1	mock injection
269	A003	12678013.36	11449	104	plate 3	1	mock injection
270	A003	16830914.77	11449	105	plate 3	1	mock injection
271	A003	9073618.044	11449	106	plate 3	1	mock injection
272	A003	11884366.91	11449	107	plate 3	1	mock injection
273	A003	9367951.038	11449	108	plate 3	1	mock injection
274	A003	7163392.738	11449	109	plate 3	1	mock injection
275	A003	14496878.51	11449	110	plate 3	1	mock injection
276	A003	10679485.22	11449	111	plate 3	1	mock injection
277	A003	8365358.711	11449	112	plate 3	1	mock injection
278	A003	11461318.63	11449	113	plate 3	1	mock injection
279	A003	11478077.27	11449	114	plate 3	1	mock injection
280	A003	9731827.278	11449	115	plate 3	1	mock injection
281	A003	11430566.15	11449	116	plate 3	1	mock injection
282	A003	14037943.89	11664	117	plate 3	1	mock injection
283	A003	24872445.02	11664	118	plate 3	1	mock injection
284	A003	23851103.48	11664	119	plate 3	1	mock injection
285	A003	6359775.621	11449	120	plate 3	1	mock injection
286	A003	12039937.67	11664	121	plate 3	1	mock injection
287	A003	8698266.132	11664	122	plate 3	1	mock injection
288	A003	8902794.177	11449	123	plate 3	1	mock injection
289	A003	12433906.12	11664	124	plate 3	1	mock injection
290	A003	6218873.516	11664	125	plate 3	1	mock injection
291	A003	2896492.123	11664	126	plate 3	1	mock injection
292	A003	6892303.261	11664	127	plate 3	1	mock injection
293	A003	8537492.438	11664	128	plate 3	1	mock injection
294	A003	9496089.889	11664	129	plate 3	1	mock injection
295	A003	5447719.027	11664	130	plate 3	1	mock injection
296	A003	3720264.167	11664	131	plate 3	1	mock injection
297	A003	2055504.544	11664	132	plate 3	1	mock injection
298	A003	1940966.154	11664	133	plate 3	1	mock injection
299	A003	3063839.335	11664	134	plate 3	1	mock injection
300	A003	3572532.028	11664	135	plate 3	1	mock injection
301	A003	4474580.574	11664	136	plate 3	1	mock injection
302	A003	3775935.565	11664	137	plate 3	1	mock injection
303	A003	9226599.257	11664	138	plate 3	1	mock injection
304	A003	10504301.56	11664	139	plate 3	1	mock injection
305	A003	4222244.122	11664	140	plate 3	1	mock injection
306	A003	3104593.81	11664	141	plate 3	1	mock injection
307	A003	5786758.633	11664	142	plate 3	1	mock injection
308	A003	6574654.137	11664	143	plate 3	1	mock injection
309	A003	4259174.891	11664	144	plate 3	1	mock injection
310	A003	5779411.968	11664	145	plate 3	1	mock injection
311	A003	3355367.705	11664	146	plate 3	1	mock injection
312	A003	2162367.686	11664	147	plate 3	1	mock injection
313	A003	1032859.458	11664	148	plate 3	1	mock injection
314	A003	1360465.594	11664	149	plate 3	1	mock injection
315	A003	1591935.804	11664	150	plate 3	1	mock injection
316	A003	3277188.714	11881	151	plate 3	1	mock injection
317	A003	4813801.12	11664	152	plate 3	1	mock injection
318	A003	6452618.661	11664	153	plate 3	1	mock injection
319	A003	5922191.127	11664	154	plate 3	1	mock injection
320	A003	5123224.667	11664	155	plate 3	1	mock injection
321	A003	15618357.61	11664	156	plate 3	1	mock injection
322	A003	15233378.38	11664	157	plate 3	1	mock injection
323	A003	5295959.894	11664	158	plate 3	1	mock injection
324	A003	5049012.585	11664	159	plate 3	1	mock injection
325	A003	3558387.824	11664	160	plate 3	1	mock injection
326	A003	7069973.309	11881	161	plate 3	1	mock injection
327	A003	8450028.348	11664	162	plate 3	1	mock injection
328	A003	10825692.83	11664	163	plate 3	1	mock injection
329	A003	17644749.7	11664	164	plate 3	1	mock injection
330	A003	19914082.25	11664	165	plate 3	1	mock injection
331	A004	5024656.366	106929	1	plate 3	1	Tricaine
332	A004	2826132.027	64009	2	plate 3	1	Tricaine
333	A004	3244617.394	64009	3	plate 3	1	Tricaine
334	A004	3659381.585	46656	4	plate 3	1	Tricaine
335	A004	2826198.567	32761	5	plate 3	1	Tricaine
336	A004	3245788.839	21316	6	plate 3	1	Tricaine
337	A004	2711475.413	32400	7	plate 3	1	Tricaine
338	A004	3241417.291	21025	8	plate 3	1	Tricaine
339	A004	3332482.247	21025	9	plate 3	1	Tricaine
340	A004	3268201.668	21025	10	plate 3	1	Tricaine
341	A004	3157581.657	21025	11	plate 3	1	Tricaine
342	A004	2667252.717	21025	12	plate 3	1	Tricaine
343	A004	3760078.542	21025	13	plate 3	1	Tricaine
344	A004	3239860.301	21025	14	plate 3	1	Tricaine
345	A004	2607535.824	21025	15	plate 3	1	Tricaine
346	A004	1918003.101	20736	16	plate 3	1	Tricaine
347	A004	2656683.884	21025	17	plate 3	1	Tricaine
348	A004	3417108.842	21025	18	plate 3	1	Tricaine
349	A004	3469685.074	21025	19	plate 3	1	Tricaine
350	A004	2593955.094	21025	20	plate 3	1	Tricaine
351	A004	2688823.808	21025	21	plate 3	1	Tricaine
352	A004	2498202.861	21025	22	plate 3	1	Tricaine
353	A004	2702838.72	21025	23	plate 3	1	Tricaine
354	A004	1979090.658	21025	24	plate 3	1	Tricaine
355	A004	3187115.512	21025	25	plate 3	1	Tricaine
356	A004	2899360.648	20736	26	plate 3	1	Tricaine
357	A004	2010634.233	21025	27	plate 3	1	Tricaine
358	A004	3274865.059	21025	28	plate 3	1	Tricaine
359	A004	3331492.728	21025	29	plate 3	1	Tricaine
360	A004	2854341.941	21025	30	plate 3	1	Tricaine
361	A004	2876238.174	21025	31	plate 3	1	Tricaine
362	A004	3085828.991	21025	32	plate 3	1	Tricaine
363	A004	3194596.861	21025	33	plate 3	1	Tricaine
364	A004	2752960.86	20736	34	plate 3	1	Tricaine
365	A004	3104622.106	20736	35	plate 3	1	Tricaine
366	A004	3370232.531	20736	36	plate 3	1	Tricaine
367	A004	3366844.633	21025	37	plate 3	1	Tricaine
368	A004	3411759.207	21025	38	plate 3	1	Tricaine
369	A004	2533819.42	21025	39	plate 3	1	Tricaine
370	A004	3166636.244	21025	40	plate 3	1	Tricaine
371	A004	1759717.601	21025	41	plate 3	1	Tricaine
372	A004	1790161.229	21025	42	plate 3	1	Tricaine
373	A004	2384027.356	21316	43	plate 3	1	Tricaine
374	A004	1427422.422	21025	44	plate 3	1	Tricaine
375	A004	2042602.017	21316	45	plate 3	1	Tricaine
376	A004	1612056.613	21025	46	plate 3	1	Tricaine
377	A004	1995364.511	21025	47	plate 3	1	Tricaine
378	A004	1136601.064	20736	48	plate 3	1	Tricaine
379	A004	1651643.322	21025	49	plate 3	1	Tricaine
380	A004	1185510.715	20736	50	plate 3	1	Tricaine
381	A004	1040764.836	20736	51	plate 3	1	Tricaine
382	A004	290859.4	21025	52	plate 3	1	Tricaine
383	A004	460640.864	21025	53	plate 3	1	Tricaine
384	A004	884616.969	21025	54	plate 3	1	Tricaine
385	A004	473042.987	21025	55	plate 3	1	Tricaine
386	A004	2371703.008	21025	56	plate 3	1	Tricaine
387	A004	1615122.699	21025	57	plate 3	1	Tricaine
388	A004	2646450.953	21025	58	plate 3	1	Tricaine
389	A004	622305.757	21025	59	plate 3	1	Tricaine
390	A004	3160643.041	21025	60	plate 3	1	Tricaine
391	A004	918121.651	20736	61	plate 3	1	Tricaine
392	A004	2427712.867	21025	62	plate 3	1	Tricaine
393	A004	1681833.493	21025	63	plate 3	1	Tricaine
394	A004	247753.607	20736	64	plate 3	1	Tricaine
395	A004	3893388.737	21025	65	plate 3	1	Tricaine
396	A004	1635309.117	20736	66	plate 3	1	Tricaine
397	A004	2640868.639	21025	67	plate 3	1	Tricaine
398	A004	4194084.151	21025	68	plate 3	1	Tricaine
399	A004	3080953.993	21025	69	plate 3	1	Tricaine
400	A004	7093855.243	21025	70	plate 3	1	Tricaine
401	A004	4708150.279	21025	71	plate 3	1	Tricaine
402	A004	7652802.394	21025	72	plate 3	1	Tricaine
403	A004	5536669.234	21025	73	plate 3	1	Tricaine
404	A004	6559131.5	21025	74	plate 3	1	Tricaine
405	A004	10047904.93	21025	75	plate 3	1	Tricaine
406	A004	9088136.766	21025	76	plate 3	1	Tricaine
407	A004	10279041.36	21025	77	plate 3	1	Tricaine
408	A004	4720782.731	21025	78	plate 3	1	Tricaine
409	A004	6052358.709	21025	79	plate 3	1	Tricaine
410	A004	3619415.834	21025	80	plate 3	1	Tricaine
411	A004	460898.09	20736	81	plate 3	1	Tricaine
412	A004	1751160	21025	82	plate 3	1	Tricaine
413	A004	1553541.378	21025	83	plate 3	1	Tricaine
414	A004	1497624.196	21025	84	plate 3	1	Tricaine
415	A004	1405023.529	20736	85	plate 3	1	Tricaine
416	A004	1241128.94	20736	86	plate 3	1	Tricaine
417	A004	2555627.345	21025	87	plate 3	1	Tricaine
418	A004	789865.683	21025	88	plate 3	1	Tricaine
419	A004	1849696.817	21025	89	plate 3	1	Tricaine
420	A004	2591867.884	21025	90	plate 3	1	Tricaine
421	A004	3920057.694	21025	91	plate 3	1	Tricaine
422	A004	1024000.085	21025	92	plate 3	1	Tricaine
423	A004	2117858.046	21025	93	plate 3	1	Tricaine
424	A004	1154503.224	21025	94	plate 3	1	Tricaine
425	A004	464881.235	21025	95	plate 3	1	Tricaine
426	A004	2725582.363	21025	96	plate 3	1	Tricaine
427	A004	3902569.537	21025	97	plate 3	1	Tricaine
428	A004	535943.741	20736	98	plate 3	1	Tricaine
429	A004	2405965.664	21025	99	plate 3	1	Tricaine
430	A004	868748.609	20736	100	plate 3	1	Tricaine
431	A004	3124285.13	20736	101	plate 3	1	Tricaine
432	A004	3148432.162	21025	102	plate 3	1	Tricaine
433	A004	3380246.708	20736	103	plate 3	1	Tricaine
434	A004	3013696.545	20736	104	plate 3	1	Tricaine
435	A004	2386529.973	20736	105	plate 3	1	Tricaine
436	A004	1688738.254	20736	106	plate 3	1	Tricaine
437	A004	2055541.602	20736	107	plate 3	1	Tricaine
438	A004	2762834.69	21025	108	plate 3	1	Tricaine
439	A004	4638200.617	21025	109	plate 3	1	Tricaine
440	A004	2902823.301	21025	110	plate 3	1	Tricaine
441	A004	3232558.292	21025	111	plate 3	1	Tricaine
442	A004	1481747.685	20736	112	plate 3	1	Tricaine
443	A004	2236733.521	20736	113	plate 3	1	Tricaine
444	A004	882791.851	20736	114	plate 3	1	Tricaine
445	A004	2761242.147	21025	115	plate 3	1	Tricaine
446	A004	2178349.362	21025	116	plate 3	1	Tricaine
447	A004	925441.635	20736	117	plate 3	1	Tricaine
448	A004	1975309.739	21025	118	plate 3	1	Tricaine
449	A004	2390685.591	21025	119	plate 3	1	Tricaine
450	A004	1632648.685	20736	120	plate 3	1	Tricaine
451	A004	1043797.505	20736	121	plate 3	1	Tricaine
452	A004	1568364.761	21025	122	plate 3	1	Tricaine
453	A004	1246584.202	20736	123	plate 3	1	Tricaine
454	A004	2093574.259	21025	124	plate 3	1	Tricaine
455	A004	1876295.56	21025	125	plate 3	1	Tricaine
456	A004	2587121.151	21025	126	plate 3	1	Tricaine
457	A004	648758.089	21025	127	plate 3	1	Tricaine
458	A004	1929624.661	21025	128	plate 3	1	Tricaine
459	A004	1756477.464	21025	129	plate 3	1	Tricaine
460	A004	1054191.374	21025	130	plate 3	1	Tricaine
461	A004	816026.013	21025	131	plate 3	1	Tricaine
462	A004	633895.582	21025	132	plate 3	1	Tricaine
463	A004	1692849.561	21025	133	plate 3	1	Tricaine
464	A004	1162118.485	21025	134	plate 3	1	Tricaine
465	A004	918949.712	21025	135	plate 3	1	Tricaine
466	A004	1153855.244	21025	136	plate 3	1	Tricaine
467	A004	1125094.146	20736	137	plate 3	1	Tricaine
468	A004	1135447.409	20736	138	plate 3	1	Tricaine
469	A004	1207011.188	20736	139	plate 3	1	Tricaine
470	A004	1856007.995	20736	140	plate 3	1	Tricaine
471	A004	285472.167	20736	141	plate 3	1	Tricaine
472	A004	1289285.716	21025	142	plate 3	1	Tricaine
473	A004	1501104.235	21025	143	plate 3	1	Tricaine
474	A004	1461254.486	21316	144	plate 3	1	Tricaine
475	A004	1553440.788	21025	145	plate 3	1	Tricaine
476	A004	1621645.326	21025	146	plate 3	1	Tricaine
477	A004	1694015.067	21025	147	plate 3	1	Tricaine
478	A004	461212.699	20736	148	plate 3	1	Tricaine
479	A004	1630220.186	21025	149	plate 3	1	Tricaine
480	A004	1522402.011	20736	150	plate 3	1	Tricaine
481	A004	1499478.117	21025	151	plate 3	1	Tricaine
482	A004	1504273.673	21025	152	plate 3	1	Tricaine
483	A004	1326524.898	21025	153	plate 3	1	Tricaine
484	A004	1145502.004	20736	154	plate 3	1	Tricaine
485	A004	1653126.95	20736	155	plate 3	1	Tricaine
486	A004	1920303.966	21025	156	plate 3	1	Tricaine
487	A004	1954243.07	21025	157	plate 3	1	Tricaine
488	A004	576036.166	20736	158	plate 3	1	Tricaine
489	A004	2235161.001	21025	159	plate 3	1	Tricaine
490	A004	2496817.321	21025	160	plate 3	1	Tricaine
491	A004	2235840.015	21025	161	plate 3	1	Tricaine
492	A004	624390.347	20736	162	plate 3	1	Tricaine
493	A004	2308887.433	20736	163	plate 3	1	Tricaine
494	A004	2365807.621	20736	164	plate 3	1	Tricaine
495	A004	2226880.054	21025	165	plate 3	1	Tricaine
496	A006	9242214.836	64516	1	plate 3	1	Etomidate
497	A006	3120479.299	106929	2	plate 3	1	Etomidate
498	A006	1299617.48	83521	3	plate 3	1	Etomidate
499	A006	1518681.252	63504	4	plate 3	1	Etomidate
500	A006	2641848.364	45796	5	plate 3	1	Etomidate
501	A006	2172126.325	32400	6	plate 3	1	Etomidate
502	A006	574172.588	32761	7	plate 3	1	Etomidate
503	A006	866474.438	32400	8	plate 3	1	Etomidate
504	A006	1489456.075	32041	9	plate 3	1	Etomidate
505	A006	2863713.424	46225	10	plate 3	1	Etomidate
506	A006	4097688.965	62001	11	plate 3	1	Etomidate
507	A006	4227194.475	21025	12	plate 3	1	Etomidate
508	A006	4540396.505	21025	13	plate 3	1	Etomidate
509	A006	4336968.778	21025	14	plate 3	1	Etomidate
510	A006	3816159.739	21025	15	plate 3	1	Etomidate
511	A006	3439278.282	21025	16	plate 3	1	Etomidate
512	A006	4498345.271	21025	17	plate 3	1	Etomidate
513	A006	4059847.207	21025	18	plate 3	1	Etomidate
514	A006	3589894.839	21025	19	plate 3	1	Etomidate
515	A006	3667099.748	21025	20	plate 3	1	Etomidate
516	A006	3246686.791	21025	21	plate 3	1	Etomidate
517	A006	3521027.433	21025	22	plate 3	1	Etomidate
518	A006	1739190.437	21025	23	plate 3	1	Etomidate
519	A006	3027059.697	21316	24	plate 3	1	Etomidate
520	A006	3619497.177	21025	25	plate 3	1	Etomidate
521	A006	3785161.487	21025	26	plate 3	1	Etomidate
522	A006	4179623.884	32041	27	plate 3	1	Etomidate
523	A006	3706579.685	32041	28	plate 3	1	Etomidate
524	A006	3387303.048	21316	29	plate 3	1	Etomidate
525	A006	4389051.11	21316	30	plate 3	1	Etomidate
526	A006	5113946.101	21316	31	plate 3	1	Etomidate
527	A006	4642961.1	21609	32	plate 3	1	Etomidate
528	A006	3693556.68	21609	33	plate 3	1	Etomidate
529	A006	3051688.485	21025	34	plate 3	1	Etomidate
530	A006	3818442.685	21025	35	plate 3	1	Etomidate
531	A006	4513194.043	21316	36	plate 3	1	Etomidate
532	A006	4722923.381	21316	37	plate 3	1	Etomidate
533	A006	4297262.27	21316	38	plate 3	1	Etomidate
534	A006	3910366.174	21025	39	plate 3	1	Etomidate
535	A006	3608809.602	32041	40	plate 3	1	Etomidate
536	A006	2574968.57	21316	41	plate 3	1	Etomidate
537	A006	3166342.984	32041	42	plate 3	1	Etomidate
538	A006	2054840.417	32041	43	plate 3	1	Etomidate
539	A006	1068508.735	32041	44	plate 3	1	Etomidate
540	A006	1229707.676	21609	45	plate 3	1	Etomidate
541	A006	1033948.242	21316	46	plate 3	1	Etomidate
542	A006	1146701.877	21316	47	plate 3	1	Etomidate
543	A006	2195761.704	21025	48	plate 3	1	Etomidate
544	A006	2486910.621	21025	49	plate 3	1	Etomidate
545	A006	2417641.828	21316	50	plate 3	1	Etomidate
546	A006	1524859.706	20736	51	plate 3	1	Etomidate
547	A006	1281648.281	20736	52	plate 3	1	Etomidate
548	A006	1612437.035	21025	53	plate 3	1	Etomidate
549	A006	1968533.705	21025	54	plate 3	1	Etomidate
550	A006	3533714.036	21025	55	plate 3	1	Etomidate
551	A006	1993183.662	21025	56	plate 3	1	Etomidate
552	A006	1587282.474	21025	57	plate 3	1	Etomidate
553	A006	2931306.64	32041	58	plate 3	1	Etomidate
554	A006	1992982.183	32041	59	plate 3	1	Etomidate
555	A006	1524677.109	31684	60	plate 3	1	Etomidate
556	A006	2558799.386	21025	61	plate 3	1	Etomidate
557	A006	1089339.802	21025	62	plate 3	1	Etomidate
558	A006	558324.523	31684	63	plate 3	1	Etomidate
559	A006	3181892.759	31684	64	plate 3	1	Etomidate
560	A006	1341145.462	21025	65	plate 3	1	Etomidate
561	A006	3417051.817	21025	66	plate 3	1	Etomidate
562	A006	4452453.721	32041	67	plate 3	1	Etomidate
563	A006	3535990.486	21025	68	plate 3	1	Etomidate
564	A006	5196646.982	21025	69	plate 3	1	Etomidate
565	A006	9493752.628	21025	70	plate 3	1	Etomidate
566	A006	5311875.919	21025	71	plate 3	1	Etomidate
567	A006	6837894.341	21025	72	plate 3	1	Etomidate
568	A006	10955539.84	32400	73	plate 3	1	Etomidate
569	A006	2345108.136	32041	74	plate 3	1	Etomidate
570	A006	11706350.39	21025	75	plate 3	1	Etomidate
571	A006	10581656.89	21025	76	plate 3	1	Etomidate
572	A006	3057371.181	21025	77	plate 3	1	Etomidate
573	A006	9121082.561	21025	78	plate 3	1	Etomidate
574	A006	14425818.15	21025	79	plate 3	1	Etomidate
575	A006	14471162.9	21025	80	plate 3	1	Etomidate
576	A006	11902788.46	21025	81	plate 3	1	Etomidate
577	A006	14001330.58	21025	82	plate 3	1	Etomidate
578	A006	15233562.95	32400	83	plate 3	1	Etomidate
579	A006	10714404.59	21025	84	plate 3	1	Etomidate
580	A006	5481091.039	21025	85	plate 3	1	Etomidate
581	A006	2518784.395	21025	86	plate 3	1	Etomidate
582	A006	2923065.172	32041	87	plate 3	1	Etomidate
583	A006	5783217.002	21025	88	plate 3	1	Etomidate
584	A006	4106697.399	32041	89	plate 3	1	Etomidate
585	A006	8370622.264	32041	90	plate 3	1	Etomidate
586	A006	5347077.968	21316	91	plate 3	1	Etomidate
587	A006	8687768.041	21609	92	plate 3	1	Etomidate
588	A006	14982204.29	32041	93	plate 3	1	Etomidate
589	A006	11544630.36	32761	94	plate 3	1	Etomidate
590	A006	11833136.33	32400	95	plate 3	1	Etomidate
591	A006	8015003.147	32400	96	plate 3	1	Etomidate
592	A006	8369202.873	21316	97	plate 3	1	Etomidate
593	A006	7325694.786	21025	98	plate 3	1	Etomidate
594	A006	9800322.982	21025	99	plate 3	1	Etomidate
595	A006	9337795.377	21025	100	plate 3	1	Etomidate
596	A006	3960010.935	21025	101	plate 3	1	Etomidate
597	A006	3955845.732	21025	102	plate 3	1	Etomidate
598	A006	5176365.501	21025	103	plate 3	1	Etomidate
599	A006	5133363.21	21025	104	plate 3	1	Etomidate
600	A006	5369068.221	21025	105	plate 3	1	Etomidate
601	A006	6899792.232	21025	106	plate 3	1	Etomidate
602	A006	4303707.17	21025	107	plate 3	1	Etomidate
603	A006	6335582.795	21025	108	plate 3	1	Etomidate
604	A006	4449664.958	21025	109	plate 3	1	Etomidate
605	A006	4195376.691	31684	110	plate 3	1	Etomidate
606	A006	3463799.16	21025	111	plate 3	1	Etomidate
607	A006	5219668.893	32041	112	plate 3	1	Etomidate
608	A006	6172499.005	21025	113	plate 3	1	Etomidate
609	A006	5998005.895	32041	114	plate 3	1	Etomidate
610	A006	3480971.016	32041	115	plate 3	1	Etomidate
611	A006	4490856.94	32041	116	plate 3	1	Etomidate
612	A006	5358016.964	21025	117	plate 3	1	Etomidate
613	A006	4139223.651	21025	118	plate 3	1	Etomidate
614	A006	11332419.73	21025	119	plate 3	1	Etomidate
615	A006	8291267.876	31684	120	plate 3	1	Etomidate
616	A006	9887860.654	21025	121	plate 3	1	Etomidate
617	A006	14939600.52	21025	122	plate 3	1	Etomidate
618	A006	9898694.059	21025	123	plate 3	1	Etomidate
619	A006	13493049.76	21316	124	plate 3	1	Etomidate
620	A006	2866204.645	21025	125	plate 3	1	Etomidate
621	A006	3613048.601	21025	126	plate 3	1	Etomidate
622	A006	4116326.589	21025	127	plate 3	1	Etomidate
623	A006	874117.671	21025	128	plate 3	1	Etomidate
624	A006	4058088.043	21025	129	plate 3	1	Etomidate
625	A006	2977828.967	21025	130	plate 3	1	Etomidate
626	A006	4000297.816	21025	131	plate 3	1	Etomidate
627	A006	4491018.095	21025	132	plate 3	1	Etomidate
628	A006	3805539.635	21025	133	plate 3	1	Etomidate
629	A006	3903586.211	21316	134	plate 3	1	Etomidate
630	A006	3223485.08	21025	135	plate 3	1	Etomidate
631	A006	1054547.097	21025	136	plate 3	1	Etomidate
632	A006	379162.893	20736	137	plate 3	1	Etomidate
633	A006	3849726.94	21025	138	plate 3	1	Etomidate
634	A006	5438121.324	20736	139	plate 3	1	Etomidate
635	A006	5881536.221	21025	140	plate 3	1	Etomidate
636	A006	5434659.688	21025	141	plate 3	1	Etomidate
637	A006	5152174.953	20736	142	plate 3	1	Etomidate
638	A006	5279533.495	21025	143	plate 3	1	Etomidate
639	A006	6905550.88	21025	144	plate 3	1	Etomidate
640	A006	5393843.318	21025	145	plate 3	1	Etomidate
641	A006	4719881.341	21025	146	plate 3	1	Etomidate
642	A006	1729018.767	20736	147	plate 3	1	Etomidate
643	A006	7048953.647	21025	148	plate 3	1	Etomidate
644	A006	7580790.311	21316	149	plate 3	1	Etomidate
645	A006	6154239.194	21316	150	plate 3	1	Etomidate
646	A006	6485304.261	21025	151	plate 3	1	Etomidate
647	A006	8934342.44	21025	152	plate 3	1	Etomidate
648	A006	9647997.222	21025	153	plate 3	1	Etomidate
649	A006	9540301.092	21025	154	plate 3	1	Etomidate
650	A006	6113894.429	21025	155	plate 3	1	Etomidate
651	A006	13251038.42	21025	156	plate 3	1	Etomidate
652	A006	19614637.92	21025	157	plate 3	1	Etomidate
653	A006	23641208.45	21025	158	plate 3	1	Etomidate
654	A006	17279865.82	21025	159	plate 3	1	Etomidate
655	A006	18620425.02	21025	160	plate 3	1	Etomidate
656	A006	14945001.73	21025	161	plate 3	1	Etomidate
657	A006	20969900.71	21025	162	plate 3	1	Etomidate
658	A006	21222892.01	21025	163	plate 3	1	Etomidate
659	A006	19265707.06	32041	164	plate 3	1	Etomidate
660	A006	21274472.33	32400	165	plate 3	1	Etomidate
661	A008	6176471.623	83521	1	plate 3	1	Tricaine
662	A008	5636993.467	106276	2	plate 3	1	Tricaine
663	A008	4901318.303	82944	3	plate 3	1	Tricaine
664	A008	3718689.732	62500	4	plate 3	1	Tricaine
665	A008	5898853.075	46656	5	plate 3	1	Tricaine
666	A008	4998719.535	32761	6	plate 3	1	Tricaine
667	A008	5069802.719	33489	7	plate 3	1	Tricaine
668	A008	4324335.652	32400	8	plate 3	1	Tricaine
669	A008	4133656.184	32400	9	plate 3	1	Tricaine
670	A008	3673993.864	32041	10	plate 3	1	Tricaine
671	A008	3358976.087	21316	11	plate 3	1	Tricaine
672	A008	4604691.128	32041	12	plate 3	1	Tricaine
673	A008	3215591.203	31684	13	plate 3	1	Tricaine
674	A008	4833461.212	32041	14	plate 3	1	Tricaine
675	A008	3332269.821	21316	15	plate 3	1	Tricaine
676	A008	3527574.326	31684	16	plate 3	1	Tricaine
677	A008	4760959.411	31329	17	plate 3	1	Tricaine
678	A008	4723529.471	21316	18	plate 3	1	Tricaine
679	A008	4097973.73	21316	19	plate 3	1	Tricaine
680	A008	6007088.555	21025	20	plate 3	1	Tricaine
681	A008	3500186.138	32041	21	plate 3	1	Tricaine
682	A008	3169143.921	21025	22	plate 3	1	Tricaine
683	A008	4484135.611	33489	23	plate 3	1	Tricaine
684	A008	5281715.125	32761	24	plate 3	1	Tricaine
685	A008	5824902.749	21316	25	plate 3	1	Tricaine
686	A008	5807573.038	21025	26	plate 3	1	Tricaine
687	A008	5704075.825	31684	27	plate 3	1	Tricaine
688	A008	3803070.04	21316	28	plate 3	1	Tricaine
689	A008	4924016.716	31329	29	plate 3	1	Tricaine
690	A008	5133709.892	21316	30	plate 3	1	Tricaine
691	A008	8475707.833	21904	31	plate 3	1	Tricaine
692	A008	6594072.044	21316	32	plate 3	1	Tricaine
693	A008	7963898.18	21025	33	plate 3	1	Tricaine
694	A008	10027691.38	32400	34	plate 3	1	Tricaine
695	A008	6237185.011	21025	35	plate 3	1	Tricaine
696	A008	3814856.908	32041	36	plate 3	1	Tricaine
697	A008	3275451.45	21316	37	plate 3	1	Tricaine
698	A008	3033225.467	21316	38	plate 3	1	Tricaine
699	A008	3925423.975	21025	39	plate 3	1	Tricaine
700	A008	5297493.557	21316	40	plate 3	1	Tricaine
701	A008	4062295.499	21316	41	plate 3	1	Tricaine
702	A008	4147073.741	21316	42	plate 3	1	Tricaine
703	A008	4673378.044	21316	43	plate 3	1	Tricaine
704	A008	3360334.239	21316	44	plate 3	1	Tricaine
705	A008	3431255.291	21316	45	plate 3	1	Tricaine
706	A008	4635566.462	21025	46	plate 3	1	Tricaine
707	A008	4823361.308	21025	47	plate 3	1	Tricaine
708	A008	5384492.904	21025	48	plate 3	1	Tricaine
709	A008	5019545.677	21025	49	plate 3	1	Tricaine
710	A008	5885892.045	21025	50	plate 3	1	Tricaine
711	A008	3097418.988	21025	51	plate 3	1	Tricaine
712	A008	3960540.233	21025	52	plate 3	1	Tricaine
713	A008	3566628.248	32400	53	plate 3	1	Tricaine
714	A008	3860546.195	32041	54	plate 3	1	Tricaine
715	A008	2538365.186	21025	55	plate 3	1	Tricaine
716	A008	2229927.345	21025	56	plate 3	1	Tricaine
717	A008	3545285.195	21025	57	plate 3	1	Tricaine
718	A008	741702.785	21025	58	plate 3	1	Tricaine
719	A008	5128645.117	21025	59	plate 3	1	Tricaine
720	A008	2907659.671	21025	60	plate 3	1	Tricaine
721	A008	4035949.399	21025	61	plate 3	1	Tricaine
722	A008	3890963.312	32400	62	plate 3	1	Tricaine
723	A008	3307565.478	32400	63	plate 3	1	Tricaine
724	A008	2204314.078	21025	64	plate 3	1	Tricaine
725	A008	5891574.931	32041	65	plate 3	1	Tricaine
726	A008	6568817.959	32041	66	plate 3	1	Tricaine
727	A008	6035898.926	21025	67	plate 3	1	Tricaine
728	A008	6788216.509	21025	68	plate 3	1	Tricaine
729	A008	4633683.983	32400	69	plate 3	1	Tricaine
730	A008	4107765.495	32041	70	plate 3	1	Tricaine
731	A008	202600.907	21025	71	plate 3	1	Tricaine
732	A008	3972357.911	21025	72	plate 3	1	Tricaine
733	A008	4513726.325	21025	73	plate 3	1	Tricaine
734	A008	4457669.844	32041	74	plate 3	1	Tricaine
735	A008	3477751.78	21025	75	plate 3	1	Tricaine
736	A008	3689966.621	32041	76	plate 3	1	Tricaine
737	A008	5059089.523	21025	77	plate 3	1	Tricaine
738	A008	5607497.348	21025	78	plate 3	1	Tricaine
739	A008	4791356.555	32400	79	plate 3	1	Tricaine
740	A008	4352358.529	32400	80	plate 3	1	Tricaine
741	A008	4531658.549	21025	81	plate 3	1	Tricaine
742	A008	7303566.908	32041	82	plate 3	1	Tricaine
743	A008	5382588.741	32041	83	plate 3	1	Tricaine
744	A008	4735037.11	21025	84	plate 3	1	Tricaine
745	A008	5424214.405	21025	85	plate 3	1	Tricaine
746	A008	5995374.817	32041	86	plate 3	1	Tricaine
747	A008	7376859.489	32041	87	plate 3	1	Tricaine
748	A008	6637578.049	32041	88	plate 3	1	Tricaine
749	A008	5461074.66	32041	89	plate 3	1	Tricaine
750	A008	4866849.395	32041	90	plate 3	1	Tricaine
751	A008	4723696.176	21316	91	plate 3	1	Tricaine
752	A008	5828044.003	32400	92	plate 3	1	Tricaine
753	A008	3728369.808	32400	93	plate 3	1	Tricaine
754	A008	6841632.7	21316	94	plate 3	1	Tricaine
755	A008	5534055.213	21025	95	plate 3	1	Tricaine
756	A008	5421548.386	21025	96	plate 3	1	Tricaine
757	A008	6429636.667	32400	97	plate 3	1	Tricaine
758	A008	5696743.193	21025	98	plate 3	1	Tricaine
759	A008	6566264.224	32400	99	plate 3	1	Tricaine
760	A008	4502287.897	32041	100	plate 3	1	Tricaine
761	A008	7087216.939	21025	101	plate 3	1	Tricaine
762	A008	6622818.436	32400	102	plate 3	1	Tricaine
763	A008	5704714.014	21025	103	plate 3	1	Tricaine
764	A008	5805783.268	21025	104	plate 3	1	Tricaine
765	A008	3717403.747	21025	105	plate 3	1	Tricaine
766	A008	7967971.845	21025	106	plate 3	1	Tricaine
767	A008	5742989.61	32041	107	plate 3	1	Tricaine
768	A008	3911411.319	21025	108	plate 3	1	Tricaine
769	A008	2455758.54	21025	109	plate 3	1	Tricaine
770	A008	6260615.983	32041	110	plate 3	1	Tricaine
771	A008	2884951.929	20736	111	plate 3	1	Tricaine
772	A008	6167694.104	21025	112	plate 3	1	Tricaine
773	A008	4095441.55	32041	113	plate 3	1	Tricaine
774	A008	4544372.63	21025	114	plate 3	1	Tricaine
775	A008	6623507.36	32041	115	plate 3	1	Tricaine
776	A008	5069128.417	21025	116	plate 3	1	Tricaine
777	A008	4915300.977	32400	117	plate 3	1	Tricaine
778	A008	5001878.219	21025	118	plate 3	1	Tricaine
779	A008	3724913.141	21025	119	plate 3	1	Tricaine
780	A008	4625825.453	21025	120	plate 3	1	Tricaine
781	A008	228508.713	20736	121	plate 3	1	Tricaine
782	A008	5434888.902	32041	122	plate 3	1	Tricaine
783	A008	5110998.556	32041	123	plate 3	1	Tricaine
784	A008	4000391.985	32041	124	plate 3	1	Tricaine
785	A008	2649161.988	32400	125	plate 3	1	Tricaine
786	A008	4143544.288	21025	126	plate 3	1	Tricaine
787	A008	4781615.009	21316	127	plate 3	1	Tricaine
788	A008	3375203.631	21025	128	plate 3	1	Tricaine
789	A008	5591724.256	21025	129	plate 3	1	Tricaine
790	A008	2392484.008	32400	130	plate 3	1	Tricaine
791	A008	4970151.389	32761	131	plate 3	1	Tricaine
792	A008	2255195.217	21025	132	plate 3	1	Tricaine
793	A008	3134416.914	32041	133	plate 3	1	Tricaine
794	A008	3218257.049	32400	134	plate 3	1	Tricaine
795	A008	3315160.215	21025	135	plate 3	1	Tricaine
796	A008	4960183.717	32041	136	plate 3	1	Tricaine
797	A008	4847359.966	20736	137	plate 3	1	Tricaine
798	A008	5633545.139	32041	138	plate 3	1	Tricaine
799	A008	3412699.54	21025	139	plate 3	1	Tricaine
800	A008	6109640.888	21025	140	plate 3	1	Tricaine
801	A008	3920457.524	21609	141	plate 3	1	Tricaine
802	A008	4448524.464	21025	142	plate 3	1	Tricaine
803	A008	5646851.061	31329	143	plate 3	1	Tricaine
804	A008	3776358.49	32041	144	plate 3	1	Tricaine
805	A008	5143975.093	32041	145	plate 3	1	Tricaine
806	A008	5652072.138	32400	146	plate 3	1	Tricaine
807	A008	7287241.678	31684	147	plate 3	1	Tricaine
808	A008	7225073.757	32041	148	plate 3	1	Tricaine
809	A008	6153704.814	31684	149	plate 3	1	Tricaine
810	A008	4791411.552	21025	150	plate 3	1	Tricaine
811	A008	4882231.488	21025	151	plate 3	1	Tricaine
812	A008	5207519.98	21025	152	plate 3	1	Tricaine
813	A008	8125364.394	21025	153	plate 3	1	Tricaine
814	A008	7366360.058	32400	154	plate 3	1	Tricaine
815	A008	4612001.236	21025	155	plate 3	1	Tricaine
816	A008	4039211.964	21025	156	plate 3	1	Tricaine
817	A008	7554178.222	21025	157	plate 3	1	Tricaine
818	A008	5745561.049	21025	158	plate 3	1	Tricaine
819	A008	4778151.776	21025	159	plate 3	1	Tricaine
820	A008	4352412.133	21025	160	plate 3	1	Tricaine
821	A008	3784150.016	32041	161	plate 3	1	Tricaine
822	A008	5344411.257	32400	162	plate 3	1	Tricaine
823	A008	5236383.531	32041	163	plate 3	1	Tricaine
824	A008	6466897.249	21025	164	plate 3	1	Tricaine
825	A008	10602687.7	21316	165	plate 3	1	Tricaine
826	A009	2488232.079	63001	1	plate 3	1	DMSO
827	A009	3281714.289	33124	2	plate 3	1	DMSO
828	A009	3002900.087	32400	3	plate 3	1	DMSO
829	A009	1853646.664	21316	4	plate 3	1	DMSO
830	A009	1693419.617	21025	5	plate 3	1	DMSO
831	A009	2182521.189	21025	6	plate 3	1	DMSO
832	A009	1407978.115	21025	7	plate 3	1	DMSO
833	A009	2178289.902	20736	8	plate 3	1	DMSO
834	A009	1630138.474	20736	9	plate 3	1	DMSO
835	A009	2413255.552	20736	10	plate 3	1	DMSO
836	A009	2156111.353	20736	11	plate 3	1	DMSO
837	A009	1419795.062	20736	12	plate 3	1	DMSO
838	A009	2172051.161	20736	13	plate 3	1	DMSO
839	A009	2762537.912	20736	14	plate 3	1	DMSO
840	A009	3152702.35	20736	15	plate 3	1	DMSO
841	A009	3333548.678	32400	16	plate 3	1	DMSO
842	A009	2375555.659	32400	17	plate 3	1	DMSO
843	A009	2279739.86	20736	18	plate 3	1	DMSO
844	A009	1395747.871	20736	19	plate 3	1	DMSO
845	A009	3274825.428	20736	20	plate 3	1	DMSO
846	A009	3652692.479	20736	21	plate 3	1	DMSO
847	A009	2995274.641	20736	22	plate 3	1	DMSO
848	A009	2578358.254	21316	23	plate 3	1	DMSO
849	A009	1704075.351	21316	24	plate 3	1	DMSO
850	A009	2879077.886	20736	25	plate 3	1	DMSO
851	A009	3452412.773	20736	26	plate 3	1	DMSO
852	A009	3239622.562	21025	27	plate 3	1	DMSO
853	A009	4175873.984	20736	28	plate 3	1	DMSO
854	A009	4380742.66	20736	29	plate 3	1	DMSO
855	A009	5658040.62	20736	30	plate 3	1	DMSO
856	A009	4487230.21	21025	31	plate 3	1	DMSO
857	A009	4294049.931	20736	32	plate 3	1	DMSO
858	A009	5887219.712	20736	33	plate 3	1	DMSO
859	A009	6272200.855	20736	34	plate 3	1	DMSO
860	A009	5003736.79	20736	35	plate 3	1	DMSO
861	A009	3570276.809	20736	36	plate 3	1	DMSO
862	A009	4018973.236	21025	37	plate 3	1	DMSO
863	A009	5887823.457	21025	38	plate 3	1	DMSO
864	A009	4867641.643	20736	39	plate 3	1	DMSO
865	A009	5250118.518	20736	40	plate 3	1	DMSO
866	A009	2753997.279	20736	41	plate 3	1	DMSO
867	A009	4135681.508	20736	42	plate 3	1	DMSO
868	A009	4219946.563	21025	43	plate 3	1	DMSO
869	A009	4020862.899	20736	44	plate 3	1	DMSO
870	A009	4663249.87	20736	45	plate 3	1	DMSO
871	A009	4194393.526	20736	46	plate 3	1	DMSO
872	A009	3512500.382	20736	47	plate 3	1	DMSO
873	A009	4126051.679	20736	48	plate 3	1	DMSO
874	A009	3829358.978	20736	49	plate 3	1	DMSO
875	A009	4399096.458	20736	50	plate 3	1	DMSO
876	A009	5693104.848	20736	51	plate 3	1	DMSO
877	A009	3447604.349	20736	52	plate 3	1	DMSO
878	A009	3882827.577	21025	53	plate 3	1	DMSO
879	A009	4971362.526	21025	54	plate 3	1	DMSO
880	A009	4319404.749	20736	55	plate 3	1	DMSO
881	A009	5916941.628	20736	56	plate 3	1	DMSO
882	A009	6658144.944	20736	57	plate 3	1	DMSO
883	A009	2882517.941	20736	58	plate 3	1	DMSO
884	A009	9090388.17	20736	59	plate 3	1	DMSO
885	A009	7406967.436	20736	60	plate 3	1	DMSO
886	A009	2554903.929	20736	61	plate 3	1	DMSO
887	A009	5666109.266	21025	62	plate 3	1	DMSO
888	A009	1422097.781	20736	63	plate 3	1	DMSO
889	A009	5785372.282	20736	64	plate 3	1	DMSO
890	A009	3915615.1	21025	65	plate 3	1	DMSO
891	A009	3125860.489	20736	66	plate 3	1	DMSO
892	A009	2398122.675	20736	67	plate 3	1	DMSO
893	A009	2719806.333	20736	68	plate 3	1	DMSO
894	A009	3232619.306	20736	69	plate 3	1	DMSO
895	A009	3801875.613	20736	70	plate 3	1	DMSO
896	A009	4286606.399	20736	71	plate 3	1	DMSO
897	A009	2368026.529	20736	72	plate 3	1	DMSO
898	A009	3939386.423	20736	73	plate 3	1	DMSO
899	A009	2836267.287	20736	74	plate 3	1	DMSO
900	A009	3803672.315	20736	75	plate 3	1	DMSO
901	A009	2773216.291	20736	76	plate 3	1	DMSO
902	A009	2493483.116	20736	77	plate 3	1	DMSO
903	A009	3105655.418	20736	78	plate 3	1	DMSO
904	A009	2792040.57	20736	79	plate 3	1	DMSO
905	A009	1918384.733	20736	80	plate 3	1	DMSO
906	A009	2652211.873	20736	81	plate 3	1	DMSO
907	A009	4025741.286	20736	82	plate 3	1	DMSO
908	A009	3569083.931	20736	83	plate 3	1	DMSO
909	A009	3391973.65	20736	84	plate 3	1	DMSO
910	A009	3308700.292	20736	85	plate 3	1	DMSO
911	A009	3013120.666	20736	86	plate 3	1	DMSO
912	A009	3305601.615	20736	87	plate 3	1	DMSO
913	A009	3588507.739	20736	88	plate 3	1	DMSO
914	A009	5241231.464	20736	89	plate 3	1	DMSO
915	A009	3726362.842	20736	90	plate 3	1	DMSO
916	A009	3795128.382	20736	91	plate 3	1	DMSO
917	A009	3439494.597	20736	92	plate 3	1	DMSO
918	A009	4362625.899	20736	93	plate 3	1	DMSO
919	A009	4295229.263	20736	94	plate 3	1	DMSO
920	A009	3957686.367	20736	95	plate 3	1	DMSO
921	A009	4076036.274	20736	96	plate 3	1	DMSO
922	A009	5061087.097	20736	97	plate 3	1	DMSO
923	A009	4019847.044	20736	98	plate 3	1	DMSO
924	A009	3009301.366	20736	99	plate 3	1	DMSO
925	A009	3914686.607	20736	100	plate 3	1	DMSO
926	A009	4762627.438	20736	101	plate 3	1	DMSO
927	A009	4792615.389	20736	102	plate 3	1	DMSO
928	A009	2610032.054	20736	103	plate 3	1	DMSO
929	A009	3473825.604	20736	104	plate 3	1	DMSO
930	A009	5296402.062	20736	105	plate 3	1	DMSO
931	A009	4332433.574	20736	106	plate 3	1	DMSO
932	A009	5261036.249	20736	107	plate 3	1	DMSO
933	A009	7084753.816	20736	108	plate 3	1	DMSO
934	A009	5223320.83	20736	109	plate 3	1	DMSO
935	A009	5789778.056	21025	110	plate 3	1	DMSO
936	A009	9781509.335	21025	111	plate 3	1	DMSO
937	A009	12406242.73	21025	112	plate 3	1	DMSO
938	A009	10744823.91	21025	113	plate 3	1	DMSO
939	A009	11004987.89	20736	114	plate 3	1	DMSO
940	A009	8367006.096	21025	115	plate 3	1	DMSO
941	A009	9086867.438	21025	116	plate 3	1	DMSO
942	A009	11385197.64	21025	117	plate 3	1	DMSO
943	A009	6343035.086	21025	118	plate 3	1	DMSO
944	A009	7317152.319	21025	119	plate 3	1	DMSO
945	A009	9859422.6	21025	120	plate 3	1	DMSO
946	A009	9784095.89	21025	121	plate 3	1	DMSO
947	A009	8193004.495	21025	122	plate 3	1	DMSO
948	A009	12421791.91	21025	123	plate 3	1	DMSO
949	A009	13799961.58	21609	124	plate 3	1	DMSO
950	A009	9397857.331	21609	125	plate 3	1	DMSO
951	A009	4819169.634	21025	126	plate 3	1	DMSO
952	A009	6596971.303	21025	127	plate 3	1	DMSO
953	A009	7292224.019	21025	128	plate 3	1	DMSO
954	A009	8324251.73	21025	129	plate 3	1	DMSO
955	A009	5702751.493	21025	130	plate 3	1	DMSO
956	A009	5759221.937	21025	131	plate 3	1	DMSO
957	A009	6380702.829	21025	132	plate 3	1	DMSO
958	A009	5286073.294	21025	133	plate 3	1	DMSO
959	A009	4653640.013	21609	134	plate 3	1	DMSO
960	A009	2498052.35	21025	135	plate 3	1	DMSO
961	A009	4047910.121	21025	136	plate 3	1	DMSO
962	A009	9360111.954	21025	137	plate 3	1	DMSO
963	A009	9587618.637	21025	138	plate 3	1	DMSO
964	A009	10772922.83	21025	139	plate 3	1	DMSO
965	A009	8339296.015	21025	140	plate 3	1	DMSO
966	A009	4423712.685	21025	141	plate 3	1	DMSO
967	A009	4269845.552	21025	142	plate 3	1	DMSO
968	A009	4868807.886	21025	143	plate 3	1	DMSO
969	A009	3292148.214	21316	144	plate 3	1	DMSO
970	A009	2240681.869	21316	145	plate 3	1	DMSO
971	A009	2282483.941	21316	146	plate 3	1	DMSO
972	A009	4082356.71	21025	147	plate 3	1	DMSO
973	A009	9050489.675	21025	148	plate 3	1	DMSO
974	A009	5100760.501	21025	149	plate 3	1	DMSO
975	A009	10052392.82	21025	150	plate 3	1	DMSO
976	A009	10328958.48	21025	151	plate 3	1	DMSO
977	A009	15899980.36	21025	152	plate 3	1	DMSO
978	A009	15067495.95	21025	153	plate 3	1	DMSO
979	A009	7513747.226	21609	154	plate 3	1	DMSO
980	A009	7897793.643	21025	155	plate 3	1	DMSO
981	A009	7940271.377	21025	156	plate 3	1	DMSO
982	A009	9296102.846	21025	157	plate 3	1	DMSO
983	A009	9057198.035	21316	158	plate 3	1	DMSO
984	A009	5273500.803	21316	159	plate 3	1	DMSO
985	A009	9285788.583	21025	160	plate 3	1	DMSO
986	A009	6721546.738	21025	161	plate 3	1	DMSO
987	A009	10844241.12	21316	162	plate 3	1	DMSO
988	A009	15535679.28	21025	163	plate 3	1	DMSO
989	A009	10766094.76	21025	164	plate 3	1	DMSO
990	A009	4916298.224	21025	165	plate 3	1	DMSO
991	A010	11233773.99	46656	1	plate 3	1	DMSO
992	A010	7846900.621	63504	2	plate 3	1	DMSO
993	A010	2478765.21	45796	3	plate 3	1	DMSO
994	A010	4958798.989	47089	4	plate 3	1	DMSO
995	A010	5377797.109	32041	5	plate 3	1	DMSO
996	A010	3828416.793	21316	6	plate 3	1	DMSO
997	A010	3040044.907	31684	7	plate 3	1	DMSO
998	A010	3735854.992	31329	8	plate 3	1	DMSO
999	A010	5687347.82	31329	9	plate 3	1	DMSO
1000	A010	2361196.195	21316	10	plate 3	1	DMSO
1001	A010	2877098.43	47089	11	plate 3	1	DMSO
1002	A010	2919330.051	47089	12	plate 3	1	DMSO
1003	A010	4115792.363	21316	13	plate 3	1	DMSO
1004	A010	4265480.177	21609	14	plate 3	1	DMSO
1005	A010	3977028.711	47524	15	plate 3	1	DMSO
1006	A010	3990500.893	32761	16	plate 3	1	DMSO
1007	A010	2030259.945	46225	17	plate 3	1	DMSO
1008	A010	4482143.53	32400	18	plate 3	1	DMSO
1009	A010	6436796.672	32400	19	plate 3	1	DMSO
1010	A010	4387394.949	21904	20	plate 3	1	DMSO
1011	A010	9770320.677	31329	21	plate 3	1	DMSO
1012	A010	3732089.79	21609	22	plate 3	1	DMSO
1013	A010	4229586.794	32400	23	plate 3	1	DMSO
1014	A010	8405019.287	32400	24	plate 3	1	DMSO
1015	A010	4334631.105	21316	25	plate 3	1	DMSO
1016	A010	4128844.033	21316	26	plate 3	1	DMSO
1017	A010	2115835.141	21316	27	plate 3	1	DMSO
1018	A010	1707152.885	21316	28	plate 3	1	DMSO
1019	A010	4383686.521	21609	29	plate 3	1	DMSO
1020	A010	10188931.67	21904	30	plate 3	1	DMSO
1021	A010	12653719	21609	31	plate 3	1	DMSO
1022	A010	10985149.8	21609	32	plate 3	1	DMSO
1023	A010	16153936.6	32041	33	plate 3	1	DMSO
1024	A010	11156982.02	31684	34	plate 3	1	DMSO
1025	A010	12691799.27	31329	35	plate 3	1	DMSO
1026	A010	8456255.728	21609	36	plate 3	1	DMSO
1027	A010	10463792.2	32400	37	plate 3	1	DMSO
1028	A010	11600971.59	32400	38	plate 3	1	DMSO
1029	A010	11580085.36	32041	39	plate 3	1	DMSO
1030	A010	10834146.82	21904	40	plate 3	1	DMSO
1031	A010	11260163.84	32041	41	plate 3	1	DMSO
1032	A010	11726819.58	32041	42	plate 3	1	DMSO
1033	A010	10163020.11	32041	43	plate 3	1	DMSO
1034	A010	8022368.52	21609	44	plate 3	1	DMSO
1035	A010	9728320.31	32041	45	plate 3	1	DMSO
1036	A010	8439187.946	21316	46	plate 3	1	DMSO
1037	A010	7308567.8	21609	47	plate 3	1	DMSO
1038	A010	10380538.29	32400	48	plate 3	1	DMSO
1039	A010	9889316.032	32400	49	plate 3	1	DMSO
1040	A010	6328865.474	21316	50	plate 3	1	DMSO
1041	A010	9085875.024	32400	51	plate 3	1	DMSO
1042	A010	13985153.23	32761	52	plate 3	1	DMSO
1043	A010	9299088.365	21904	53	plate 3	1	DMSO
1044	A010	6397409.181	21609	54	plate 3	1	DMSO
1045	A010	15300440.67	32041	55	plate 3	1	DMSO
1046	A010	12723028.16	23104	56	plate 3	1	DMSO
1047	A010	21490025.29	31684	57	plate 3	1	DMSO
1048	A010	15928440.04	31684	58	plate 3	1	DMSO
1049	A010	13200175.6	21609	59	plate 3	1	DMSO
1050	A010	15308738.98	31684	60	plate 3	1	DMSO
1051	A010	13161326.25	31329	61	plate 3	1	DMSO
1052	A010	15350835.77	21609	62	plate 3	1	DMSO
1053	A010	21319380.36	31684	63	plate 3	1	DMSO
1054	A010	8839887.005	21316	64	plate 3	1	DMSO
1055	A010	14221368.24	31684	65	plate 3	1	DMSO
1056	A010	7802663.96	21316	66	plate 3	1	DMSO
1057	A010	6852200.784	21316	67	plate 3	1	DMSO
1058	A010	8375265.852	21609	68	plate 3	1	DMSO
1059	A010	7174546.907	21316	69	plate 3	1	DMSO
1060	A010	7012085.343	21316	70	plate 3	1	DMSO
1061	A010	9979689.657	21316	71	plate 3	1	DMSO
1062	A010	8906411.068	21316	72	plate 3	1	DMSO
1063	A010	9779533.202	32761	73	plate 3	1	DMSO
1064	A010	7688247.06	32400	74	plate 3	1	DMSO
1065	A010	9935179.976	33489	75	plate 3	1	DMSO
1066	A010	7193295.672	33856	76	plate 3	1	DMSO
1067	A010	9860899.11	21316	77	plate 3	1	DMSO
1068	A010	9370731.037	21316	78	plate 3	1	DMSO
1069	A010	8119940.682	21316	79	plate 3	1	DMSO
1070	A010	7909414.636	21316	80	plate 3	1	DMSO
1071	A010	7801348.204	21316	81	plate 3	1	DMSO
1072	A010	5693834.086	21316	82	plate 3	1	DMSO
1073	A010	7897064.787	21316	83	plate 3	1	DMSO
1074	A010	6630129.32	21609	84	plate 3	1	DMSO
1075	A010	11792551.6	21316	85	plate 3	1	DMSO
1076	A010	9059351.577	21316	86	plate 3	1	DMSO
1077	A010	5307871.98	21316	87	plate 3	1	DMSO
1078	A010	8131904.129	21316	88	plate 3	1	DMSO
1079	A010	6050389.513	21316	89	plate 3	1	DMSO
1080	A010	8242686.923	31684	90	plate 3	1	DMSO
1081	A010	9895925.39	31684	91	plate 3	1	DMSO
1082	A010	10972314.15	21609	92	plate 3	1	DMSO
1083	A010	6567062.32	21609	93	plate 3	1	DMSO
1084	A010	5867520.657	21316	94	plate 3	1	DMSO
1085	A010	7832721.563	24025	95	plate 3	1	DMSO
1086	A010	5258421.721	33124	96	plate 3	1	DMSO
1087	A010	9835006.986	33124	97	plate 3	1	DMSO
1088	A010	9829188.078	21609	98	plate 3	1	DMSO
1089	A010	6769641.372	24336	99	plate 3	1	DMSO
1090	A010	7459333.413	21316	100	plate 3	1	DMSO
1091	A010	9186201.848	21316	101	plate 3	1	DMSO
1092	A010	7623469.688	21316	102	plate 3	1	DMSO
1093	A010	9200572.784	21316	103	plate 3	1	DMSO
1094	A010	10140114.7	21609	104	plate 3	1	DMSO
1095	A010	11432384.18	21316	105	plate 3	1	DMSO
1096	A010	13516946.06	21316	106	plate 3	1	DMSO
1097	A010	8477017.073	21316	107	plate 3	1	DMSO
1098	A010	10952860.93	21316	108	plate 3	1	DMSO
1099	A010	12856766.91	21316	109	plate 3	1	DMSO
1100	A010	10886945.7	21316	110	plate 3	1	DMSO
1101	A010	11960682.3	21316	111	plate 3	1	DMSO
1102	A010	10861471.93	21316	112	plate 3	1	DMSO
1103	A010	9316027.977	21316	113	plate 3	1	DMSO
1104	A010	8233778.328	21025	114	plate 3	1	DMSO
1105	A010	12890513.49	21316	115	plate 3	1	DMSO
1106	A010	16326264.7	21316	116	plate 3	1	DMSO
1107	A010	15914329.68	21609	117	plate 3	1	DMSO
1108	A010	8685346.263	21316	118	plate 3	1	DMSO
1109	A010	13077788.17	21316	119	plate 3	1	DMSO
1110	A010	8592276.772	21316	120	plate 3	1	DMSO
1111	A010	8080937.795	21316	121	plate 3	1	DMSO
1112	A010	8318105.12	21609	122	plate 3	1	DMSO
1113	A010	9115417.154	21316	123	plate 3	1	DMSO
1114	A010	8634013.329	21316	124	plate 3	1	DMSO
1115	A010	12170929.99	21609	125	plate 3	1	DMSO
1116	A010	7529839.217	21316	126	plate 3	1	DMSO
1117	A010	9197729.64	21316	127	plate 3	1	DMSO
1118	A010	7004553.743	21609	128	plate 3	1	DMSO
1119	A010	10235053.09	31684	129	plate 3	1	DMSO
1120	A010	12645465.72	21609	130	plate 3	1	DMSO
1121	A010	10063753.47	21316	131	plate 3	1	DMSO
1122	A010	12756795.26	31684	132	plate 3	1	DMSO
1123	A010	12207012.43	21904	133	plate 3	1	DMSO
1124	A010	15739572.3	31684	134	plate 3	1	DMSO
1125	A010	18642676.51	32041	135	plate 3	1	DMSO
1126	A010	11606666.17	32041	136	plate 3	1	DMSO
1127	A010	13972769.05	21316	137	plate 3	1	DMSO
1128	A010	11764535.09	21609	138	plate 3	1	DMSO
1129	A010	7434751.024	21316	139	plate 3	1	DMSO
1130	A010	12042228.91	21609	140	plate 3	1	DMSO
1131	A010	13318396.49	21609	141	plate 3	1	DMSO
1132	A010	22709333.91	31684	142	plate 3	1	DMSO
1133	A010	17350621.25	31329	143	plate 3	1	DMSO
1134	A010	7444732.078	31684	144	plate 3	1	DMSO
1135	A010	12534510.98	21904	145	plate 3	1	DMSO
1136	A010	13480859.26	21316	146	plate 3	1	DMSO
1137	A010	19663334.9	21609	147	plate 3	1	DMSO
1138	A010	17796166.64	21609	148	plate 3	1	DMSO
1139	A010	22437673.22	21904	149	plate 3	1	DMSO
1140	A010	23340406.94	32400	150	plate 3	1	DMSO
1141	A010	14637150.18	32400	151	plate 3	1	DMSO
1142	A010	6911511.776	31684	152	plate 3	1	DMSO
1143	A010	5671554.768	21316	153	plate 3	1	DMSO
1144	A010	7885013.254	32041	154	plate 3	1	DMSO
1145	A010	7078293.611	32041	155	plate 3	1	DMSO
1146	A010	5028699.036	21609	156	plate 3	1	DMSO
1147	A010	13504774.48	32041	157	plate 3	1	DMSO
1148	A010	11422611.52	32400	158	plate 3	1	DMSO
1149	A010	10254784.7	32041	159	plate 3	1	DMSO
1150	A010	17642803.08	32041	160	plate 3	1	DMSO
1151	A010	19835244.64	32041	161	plate 3	1	DMSO
1152	A010	12309984.34	32041	162	plate 3	1	DMSO
1153	A010	15823865.86	32761	163	plate 3	1	DMSO
1154	A010	16439524.95	32400	164	plate 3	1	DMSO
1155	A010	5551769.222	31684	165	plate 3	1	DMSO
1156	A011	6840601.195	9409	1	plate 3	1	Cabs uninjected
1157	A011	7105760.663	21025	2	plate 3	1	Cabs uninjected
1158	A011	5659300.161	11236	3	plate 3	1	Cabs uninjected
1159	A011	3224467.254	11881	4	plate 3	1	Cabs uninjected
1160	A011	903318.01	6724	5	plate 3	1	Cabs uninjected
1161	A011	2340207.89	7921	6	plate 3	1	Cabs uninjected
1162	A011	6049668.965	11664	7	plate 3	1	Cabs uninjected
1163	A011	7745122.823	6400	8	plate 3	1	Cabs uninjected
1164	A011	8073250.689	5929	9	plate 3	1	Cabs uninjected
1165	A011	4892940.881	5476	10	plate 3	1	Cabs uninjected
1166	A011	4247564.407	20736	11	plate 3	1	Cabs uninjected
1167	A011	4795046.689	20736	12	plate 3	1	Cabs uninjected
1168	A011	7188041.521	8100	13	plate 3	1	Cabs uninjected
1169	A011	5806731.053	11449	14	plate 3	1	Cabs uninjected
1170	A011	4072266.519	21316	15	plate 3	1	Cabs uninjected
1171	A011	4753520.735	8464	16	plate 3	1	Cabs uninjected
1172	A011	3223572.87	20164	17	plate 3	1	Cabs uninjected
1173	A011	4567975.174	6724	18	plate 3	1	Cabs uninjected
1174	A011	3530974.81	5929	19	plate 3	1	Cabs uninjected
1175	A011	2891419.052	6724	20	plate 3	1	Cabs uninjected
1176	A011	3013988.891	5476	21	plate 3	1	Cabs uninjected
1177	A011	2667192.737	8836	22	plate 3	1	Cabs uninjected
1178	A011	4880696.12	11881	23	plate 3	1	Cabs uninjected
1179	A011	4176148.129	9801	24	plate 3	1	Cabs uninjected
1180	A011	7314432.778	11664	25	plate 3	1	Cabs uninjected
1181	A011	4803750.22	8100	26	plate 3	1	Cabs uninjected
1182	A011	5867387.755	9409	27	plate 3	1	Cabs uninjected
1183	A011	4663815.864	10000	28	plate 3	1	Cabs uninjected
1184	A011	4354673.87	8836	29	plate 3	1	Cabs uninjected
1185	A011	6933634.381	9604	30	plate 3	1	Cabs uninjected
1186	A011	5615811.55	9604	31	plate 3	1	Cabs uninjected
1187	A011	6108144.169	11449	32	plate 3	1	Cabs uninjected
1188	A011	5748511.475	11664	33	plate 3	1	Cabs uninjected
1189	A011	2628537.783	11236	34	plate 3	1	Cabs uninjected
1190	A011	4260500.453	11449	35	plate 3	1	Cabs uninjected
1191	A011	4786157.313	11449	36	plate 3	1	Cabs uninjected
1192	A011	2770874.047	11449	37	plate 3	1	Cabs uninjected
1193	A011	2214466.465	11449	38	plate 3	1	Cabs uninjected
1194	A011	3274075.991	11664	39	plate 3	1	Cabs uninjected
1195	A011	3666567.589	11664	40	plate 3	1	Cabs uninjected
1196	A011	5155385.619	11881	41	plate 3	1	Cabs uninjected
1197	A011	6977823.939	11664	42	plate 3	1	Cabs uninjected
1198	A011	6784128.567	11664	43	plate 3	1	Cabs uninjected
1199	A011	3767397.814	11664	44	plate 3	1	Cabs uninjected
1200	A011	2287579.241	11664	45	plate 3	1	Cabs uninjected
1201	A011	2827177.436	11664	46	plate 3	1	Cabs uninjected
1202	A011	4636828.044	11664	47	plate 3	1	Cabs uninjected
1203	A011	6340534.413	11881	48	plate 3	1	Cabs uninjected
1204	A011	8201053.502	11881	49	plate 3	1	Cabs uninjected
1205	A011	4054639.147	11881	50	plate 3	1	Cabs uninjected
1206	A011	3231454.604	11881	51	plate 3	1	Cabs uninjected
1207	A011	4509838.764	11881	52	plate 3	1	Cabs uninjected
1208	A011	2478486.927	11881	53	plate 3	1	Cabs uninjected
1209	A011	3477753.573	12100	54	plate 3	1	Cabs uninjected
1210	A011	4460445.527	11881	55	plate 3	1	Cabs uninjected
1211	A011	5430949.715	12100	56	plate 3	1	Cabs uninjected
1212	A011	3340430.134	12100	57	plate 3	1	Cabs uninjected
1213	A011	5471479.651	12100	58	plate 3	1	Cabs uninjected
1214	A011	4459873.146	15376	59	plate 3	1	Cabs uninjected
1215	A011	4510781.269	16641	60	plate 3	1	Cabs uninjected
1216	A011	4583233.898	20164	61	plate 3	1	Cabs uninjected
1217	A011	5148276.275	20736	62	plate 3	1	Cabs uninjected
1218	A011	4579825.526	20736	63	plate 3	1	Cabs uninjected
1219	A011	6178566.817	20736	64	plate 3	1	Cabs uninjected
1220	A011	5652764.218	20736	65	plate 3	1	Cabs uninjected
1221	A011	4546904.407	20736	66	plate 3	1	Cabs uninjected
1222	A011	5253921.811	20736	67	plate 3	1	Cabs uninjected
1223	A011	7848822.441	20736	68	plate 3	1	Cabs uninjected
1224	A011	5695290.624	20449	69	plate 3	1	Cabs uninjected
1225	A011	8171754.641	20736	70	plate 3	1	Cabs uninjected
1226	A011	4889117.828	20736	71	plate 3	1	Cabs uninjected
1227	A011	3155828.63	20164	72	plate 3	1	Cabs uninjected
1228	A011	3021743.894	20736	73	plate 3	1	Cabs uninjected
1229	A011	4009194.612	20736	74	plate 3	1	Cabs uninjected
1230	A011	2914934.322	25600	75	plate 3	1	Cabs uninjected
1231	A011	4549261.997	30625	76	plate 3	1	Cabs uninjected
1232	A011	5722529.752	20449	77	plate 3	1	Cabs uninjected
1233	A011	3174337.433	20736	78	plate 3	1	Cabs uninjected
1234	A011	5814115.611	20449	79	plate 3	1	Cabs uninjected
1235	A011	6074014.966	20736	80	plate 3	1	Cabs uninjected
1236	A011	8757724.064	20449	81	plate 3	1	Cabs uninjected
1237	A011	4749280.251	20736	82	plate 3	1	Cabs uninjected
1238	A011	6593410.391	20449	83	plate 3	1	Cabs uninjected
1239	A011	5340587.142	20736	84	plate 3	1	Cabs uninjected
1240	A011	4067873.347	20736	85	plate 3	1	Cabs uninjected
1241	A011	5755279.376	21025	86	plate 3	1	Cabs uninjected
1242	A011	7442746.538	21316	87	plate 3	1	Cabs uninjected
1243	A011	8094409.1	21904	88	plate 3	1	Cabs uninjected
1244	A011	4505606.616	21316	89	plate 3	1	Cabs uninjected
1245	A011	11225218.49	21316	90	plate 3	1	Cabs uninjected
1246	A011	7941894.696	20736	91	plate 3	1	Cabs uninjected
1247	A011	8385531.958	12996	92	plate 3	1	Cabs uninjected
1248	A011	3670545.844	12100	93	plate 3	1	Cabs uninjected
1249	A011	7340102.388	12100	94	plate 3	1	Cabs uninjected
1250	A011	7303714.824	12100	95	plate 3	1	Cabs uninjected
1251	A011	6053228.962	21316	96	plate 3	1	Cabs uninjected
1252	A011	8028913.026	21609	97	plate 3	1	Cabs uninjected
1253	A011	7742803.033	12100	98	plate 3	1	Cabs uninjected
1254	A011	6032712.801	12100	99	plate 3	1	Cabs uninjected
1255	A011	5339936.326	11881	100	plate 3	1	Cabs uninjected
1256	A011	6107340.694	11881	101	plate 3	1	Cabs uninjected
1257	A011	3783293.822	11881	102	plate 3	1	Cabs uninjected
1258	A011	4034995.495	11881	103	plate 3	1	Cabs uninjected
1259	A011	6634145.147	11881	104	plate 3	1	Cabs uninjected
1260	A011	7589682.801	12100	105	plate 3	1	Cabs uninjected
1261	A011	6388794.595	12544	106	plate 3	1	Cabs uninjected
1262	A011	4456140.923	12100	107	plate 3	1	Cabs uninjected
1263	A011	8644281.199	11881	108	plate 3	1	Cabs uninjected
1264	A011	4593342.369	12100	109	plate 3	1	Cabs uninjected
1265	A011	8278997.22	12100	110	plate 3	1	Cabs uninjected
1266	A011	7565732.287	11881	111	plate 3	1	Cabs uninjected
1267	A011	5982837.273	11881	112	plate 3	1	Cabs uninjected
1268	A011	5333370.59	11881	113	plate 3	1	Cabs uninjected
1269	A011	11696777.84	12321	114	plate 3	1	Cabs uninjected
1270	A011	10218119.39	12321	115	plate 3	1	Cabs uninjected
1271	A011	3949481.614	11881	116	plate 3	1	Cabs uninjected
1272	A011	8250383.819	11881	117	plate 3	1	Cabs uninjected
1273	A011	4785748.777	11881	118	plate 3	1	Cabs uninjected
1274	A011	5555811.399	11881	119	plate 3	1	Cabs uninjected
1275	A011	3965938.333	11881	120	plate 3	1	Cabs uninjected
1276	A011	10026422.73	11881	121	plate 3	1	Cabs uninjected
1277	A011	13210280.42	12100	122	plate 3	1	Cabs uninjected
1278	A011	11322640.22	11881	123	plate 3	1	Cabs uninjected
1279	A011	9076710.307	11881	124	plate 3	1	Cabs uninjected
1280	A011	11743828.62	11881	125	plate 3	1	Cabs uninjected
1281	A011	13153574.34	11881	126	plate 3	1	Cabs uninjected
1282	A011	13532956.19	11881	127	plate 3	1	Cabs uninjected
1283	A011	14138147.35	11881	128	plate 3	1	Cabs uninjected
1284	A011	10599669.23	11881	129	plate 3	1	Cabs uninjected
1285	A011	11273306.08	11881	130	plate 3	1	Cabs uninjected
1286	A011	5145535.677	11881	131	plate 3	1	Cabs uninjected
1287	A011	6925520.705	11881	132	plate 3	1	Cabs uninjected
1288	A011	10591767.51	11881	133	plate 3	1	Cabs uninjected
1289	A011	7962756.46	11881	134	plate 3	1	Cabs uninjected
1290	A011	10119499.87	11881	135	plate 3	1	Cabs uninjected
1291	A011	6619024.72	11881	136	plate 3	1	Cabs uninjected
1292	A011	8084220.089	11881	137	plate 3	1	Cabs uninjected
1293	A011	6750421.128	11881	138	plate 3	1	Cabs uninjected
1294	A011	7103981.527	11881	139	plate 3	1	Cabs uninjected
1295	A011	6449435.928	11881	140	plate 3	1	Cabs uninjected
1296	A011	11036322.67	11881	141	plate 3	1	Cabs uninjected
1297	A011	11383917.09	11881	142	plate 3	1	Cabs uninjected
1298	A011	6378618.918	11881	143	plate 3	1	Cabs uninjected
1299	A011	6754117.629	11664	144	plate 3	1	Cabs uninjected
1300	A011	10652232.91	11664	145	plate 3	1	Cabs uninjected
1301	A011	12565498.72	11664	146	plate 3	1	Cabs uninjected
1302	A011	6244966.218	11664	147	plate 3	1	Cabs uninjected
1303	A011	6852295.592	11664	148	plate 3	1	Cabs uninjected
1304	A011	5056757.928	11664	149	plate 3	1	Cabs uninjected
1305	A011	4183105.283	11664	150	plate 3	1	Cabs uninjected
1306	A011	8418473.327	11664	151	plate 3	1	Cabs uninjected
1307	A011	12253379.19	11664	152	plate 3	1	Cabs uninjected
1308	A011	14682572.26	11664	153	plate 3	1	Cabs uninjected
1309	A011	9934890.415	11449	154	plate 3	1	Cabs uninjected
1310	A011	9267397.973	11449	155	plate 3	1	Cabs uninjected
1311	A011	12098891.5	11449	156	plate 3	1	Cabs uninjected
1312	A011	7344356.754	11449	157	plate 3	1	Cabs uninjected
1313	A011	8567191.335	11664	158	plate 3	1	Cabs uninjected
1314	A011	7622531.768	11664	159	plate 3	1	Cabs uninjected
1315	A011	12365836.35	11449	160	plate 3	1	Cabs uninjected
1316	A011	12323571	11449	161	plate 3	1	Cabs uninjected
1317	A011	8184223.985	11449	162	plate 3	1	Cabs uninjected
1318	A011	10536740.28	11449	163	plate 3	1	Cabs uninjected
1319	A011	12164260.09	11449	164	plate 3	1	Cabs uninjected
1320	A011	14478017.85	11664	165	plate 3	1	Cabs uninjected
1321	A012	2431249.171	6400	1	plate 3	1	mock injection
1322	A012	2754295.717	21025	2	plate 3	1	mock injection
1323	A012	1840489.734	11664	3	plate 3	1	mock injection
1324	A012	5989165.021	11881	4	plate 3	1	mock injection
1325	A012	4530387.667	5329	5	plate 3	1	mock injection
1326	A012	2099190.158	5329	6	plate 3	1	mock injection
1327	A012	2390632.568	5329	7	plate 3	1	mock injection
1328	A012	1709489.343	5329	8	plate 3	1	mock injection
1329	A012	3896887.758	5329	9	plate 3	1	mock injection
1330	A012	2975418.01	5476	10	plate 3	1	mock injection
1331	A012	5959116.224	12100	11	plate 3	1	mock injection
1332	A012	4654880.883	11881	12	plate 3	1	mock injection
1333	A012	2906549.59	5329	13	plate 3	1	mock injection
1334	A012	4788624.046	5476	14	plate 3	1	mock injection
1335	A012	2550291.242	11881	15	plate 3	1	mock injection
1336	A012	2095162.84	11236	16	plate 3	1	mock injection
1337	A012	1685163.212	11449	17	plate 3	1	mock injection
1338	A012	2083225.497	5329	18	plate 3	1	mock injection
1339	A012	2533777.835	5329	19	plate 3	1	mock injection
1340	A012	2119924.024	5329	20	plate 3	1	mock injection
1341	A012	4830427.812	5476	21	plate 3	1	mock injection
1342	A012	6969060.276	5329	22	plate 3	1	mock injection
1343	A012	3816766.314	5329	23	plate 3	1	mock injection
1344	A012	6227116.756	5329	24	plate 3	1	mock injection
1345	A012	3123395.167	5329	25	plate 3	1	mock injection
1346	A012	6899782.992	5476	26	plate 3	1	mock injection
1347	A012	3547172.975	5329	27	plate 3	1	mock injection
1348	A012	3157587.843	5329	28	plate 3	1	mock injection
1349	A012	3951050.822	5329	29	plate 3	1	mock injection
1350	A012	4362759.995	5476	30	plate 3	1	mock injection
1351	A012	3164204.867	5329	31	plate 3	1	mock injection
1352	A012	4655892.572	5329	32	plate 3	1	mock injection
1353	A012	5823041.548	5329	33	plate 3	1	mock injection
1354	A012	4812457.763	5329	34	plate 3	1	mock injection
1355	A012	3870168.626	5329	35	plate 3	1	mock injection
1356	A012	8365249.375	5329	36	plate 3	1	mock injection
1357	A012	6723405.04	5329	37	plate 3	1	mock injection
1358	A012	6519522.569	5329	38	plate 3	1	mock injection
1359	A012	4977055.548	5329	39	plate 3	1	mock injection
1360	A012	4008577.185	5329	40	plate 3	1	mock injection
1361	A012	6729318.975	5476	41	plate 3	1	mock injection
1362	A012	12734275.76	5476	42	plate 3	1	mock injection
1363	A012	12488410.2	5476	43	plate 3	1	mock injection
1364	A012	7599048.403	5329	44	plate 3	1	mock injection
1365	A012	3705683.709	5776	45	plate 3	1	mock injection
1366	A012	1665145.069	5476	46	plate 3	1	mock injection
1367	A012	2944083.639	5476	47	plate 3	1	mock injection
1368	A012	7680364.799	6400	48	plate 3	1	mock injection
1369	A012	9721679.441	5329	49	plate 3	1	mock injection
1370	A012	12010626.71	5476	50	plate 3	1	mock injection
1371	A012	6717098.37	5329	51	plate 3	1	mock injection
1372	A012	7425467.963	5476	52	plate 3	1	mock injection
1373	A012	5269860.367	5329	53	plate 3	1	mock injection
1374	A012	5105009.376	5329	54	plate 3	1	mock injection
1375	A012	5682311.213	5329	55	plate 3	1	mock injection
1376	A012	5395228.731	5329	56	plate 3	1	mock injection
1377	A012	4639902.658	5329	57	plate 3	1	mock injection
1378	A012	8755245.171	5329	58	plate 3	1	mock injection
1379	A012	10968166.24	5329	59	plate 3	1	mock injection
1380	A012	7069732.192	5329	60	plate 3	1	mock injection
1381	A012	2509363.338	5329	61	plate 3	1	mock injection
1382	A012	13450144.79	5476	62	plate 3	1	mock injection
1383	A012	6890037.414	5329	63	plate 3	1	mock injection
1384	A012	7615904.572	5329	64	plate 3	1	mock injection
1385	A012	15251863.73	5476	65	plate 3	1	mock injection
1386	A012	8714064.771	8100	66	plate 3	1	mock injection
1387	A012	6675961.874	6241	67	plate 3	1	mock injection
1388	A012	2838067.469	5625	68	plate 3	1	mock injection
1389	A012	8189646.51	6241	69	plate 3	1	mock injection
1390	A012	5431536.292	5476	70	plate 3	1	mock injection
1391	A012	8212763.012	5476	71	plate 3	1	mock injection
1392	A012	10281601.26	10000	72	plate 3	1	mock injection
1393	A012	11609160.13	10000	73	plate 3	1	mock injection
1394	A012	11135085.96	5625	74	plate 3	1	mock injection
1395	A012	15511108.1	11664	75	plate 3	1	mock injection
1396	A012	7639018.163	11664	76	plate 3	1	mock injection
1397	A012	15361867.85	5776	77	plate 3	1	mock injection
1398	A012	8467182.462	5476	78	plate 3	1	mock injection
1399	A012	4034459.338	5476	79	plate 3	1	mock injection
1400	A012	4156228.032	5476	80	plate 3	1	mock injection
1401	A012	2803547.153	5329	81	plate 3	1	mock injection
1402	A012	3001074.334	5476	82	plate 3	1	mock injection
1403	A012	4780293.106	5476	83	plate 3	1	mock injection
1404	A012	6488967.714	5476	84	plate 3	1	mock injection
1405	A012	5997669.519	5476	85	plate 3	1	mock injection
1406	A012	7670062.226	5476	86	plate 3	1	mock injection
1407	A012	3815610.03	5476	87	plate 3	1	mock injection
1408	A012	6810526.413	5476	88	plate 3	1	mock injection
1409	A012	7728046.698	5476	89	plate 3	1	mock injection
1410	A012	5531828.093	5929	90	plate 3	1	mock injection
1411	A012	4239762.933	7921	91	plate 3	1	mock injection
1412	A012	4951744.811	10201	92	plate 3	1	mock injection
1413	A012	3358352.133	6561	93	plate 3	1	mock injection
1414	A012	2934506.414	5476	94	plate 3	1	mock injection
1415	A012	4138340.371	5476	95	plate 3	1	mock injection
1416	A012	5405471.441	11449	96	plate 3	1	mock injection
1417	A012	5756910.663	11449	97	plate 3	1	mock injection
1418	A012	5523742.955	7744	98	plate 3	1	mock injection
1419	A012	6060632.786	6084	99	plate 3	1	mock injection
1420	A012	6971167.119	5476	100	plate 3	1	mock injection
1421	A012	5792664.787	5476	101	plate 3	1	mock injection
1422	A012	5965991.966	5476	102	plate 3	1	mock injection
1423	A012	7046254.259	6084	103	plate 3	1	mock injection
1424	A012	4681106.569	5476	104	plate 3	1	mock injection
1425	A012	5608142.989	5476	105	plate 3	1	mock injection
1426	A012	5053754.315	5625	106	plate 3	1	mock injection
1427	A012	6084286.207	5476	107	plate 3	1	mock injection
1428	A012	5311422.371	7396	108	plate 3	1	mock injection
1429	A012	8607268.463	7921	109	plate 3	1	mock injection
1430	A012	8917656.838	8281	110	plate 3	1	mock injection
1431	A012	7993181.26	9025	111	plate 3	1	mock injection
1432	A012	9249795.626	6561	112	plate 3	1	mock injection
1433	A012	9350107.659	5625	113	plate 3	1	mock injection
1434	A012	7656939.524	5476	114	plate 3	1	mock injection
1435	A012	9157860.389	5476	115	plate 3	1	mock injection
1436	A012	6923592.296	5476	116	plate 3	1	mock injection
1437	A012	11290319.43	6724	117	plate 3	1	mock injection
1438	A012	11942795.59	8464	118	plate 3	1	mock injection
1439	A012	9033012.731	5776	119	plate 3	1	mock injection
1440	A012	7865929.069	5476	120	plate 3	1	mock injection
1441	A012	9844647.374	5476	121	plate 3	1	mock injection
1442	A012	14066934.82	7569	122	plate 3	1	mock injection
1443	A012	16169867.48	5476	123	plate 3	1	mock injection
1444	A012	12801548.9	5476	124	plate 3	1	mock injection
1445	A012	12335244.51	5625	125	plate 3	1	mock injection
1446	A012	8383347.025	5476	126	plate 3	1	mock injection
1447	A012	14296105.35	5929	127	plate 3	1	mock injection
1448	A012	6121506.828	5476	128	plate 3	1	mock injection
1449	A012	6849449.891	5476	129	plate 3	1	mock injection
1450	A012	10725474.33	5476	130	plate 3	1	mock injection
1451	A012	7925916.462	5625	131	plate 3	1	mock injection
1452	A012	4349433.622	5476	132	plate 3	1	mock injection
1453	A012	4328158.953	7396	133	plate 3	1	mock injection
1454	A012	16029303.8	9409	134	plate 3	1	mock injection
1455	A012	12550534.08	5476	135	plate 3	1	mock injection
1456	A012	8387633.952	5476	136	plate 3	1	mock injection
1457	A012	12891886.87	7396	137	plate 3	1	mock injection
1458	A012	5537047.992	5625	138	plate 3	1	mock injection
1459	A012	2570293.128	6561	139	plate 3	1	mock injection
1460	A012	957470.809	6889	140	plate 3	1	mock injection
1461	A012	1042819.459	5625	141	plate 3	1	mock injection
1462	A012	1012758.155	5929	142	plate 3	1	mock injection
1463	A012	1048076.035	6241	143	plate 3	1	mock injection
1464	A012	1103957.129	8836	144	plate 3	1	mock injection
1465	A012	2580242.668	5625	145	plate 3	1	mock injection
1466	A012	6335671.635	5476	146	plate 3	1	mock injection
1467	A012	5999152.745	5476	147	plate 3	1	mock injection
1468	A012	12865210.85	5476	148	plate 3	1	mock injection
1469	A012	14291368.25	5476	149	plate 3	1	mock injection
1470	A012	7231402.391	5476	150	plate 3	1	mock injection
1471	A012	6061129.525	8836	151	plate 3	1	mock injection
1472	A012	5006706.266	6400	152	plate 3	1	mock injection
1473	A012	7722127.192	6400	153	plate 3	1	mock injection
1474	A012	15722428.67	5476	154	plate 3	1	mock injection
1475	A012	10882799.49	7056	155	plate 3	1	mock injection
1476	A012	8071158.727	5476	156	plate 3	1	mock injection
1477	A012	13297052.93	5476	157	plate 3	1	mock injection
1478	A012	13434544.14	6724	158	plate 3	1	mock injection
1479	A012	15661556.58	10609	159	plate 3	1	mock injection
1480	A012	12242517.54	11449	160	plate 3	1	mock injection
1481	A012	5608256.061	6400	161	plate 3	1	mock injection
1482	A012	5220541.966	5929	162	plate 3	1	mock injection
1483	A012	891847.034	6241	163	plate 3	1	mock injection
1484	A012	8144406.483	6724	164	plate 3	1	mock injection
1485	A012	9173669.52	6084	165	plate 3	1	mock injection
1486	B001	4613304.05	5041	1	plate 3	1	Bungarotoxin mRNA
1487	B001	6241058.148	5184	2	plate 3	1	Bungarotoxin mRNA
1488	B001	5595735.718	5184	3	plate 3	1	Bungarotoxin mRNA
1489	B001	4714087.219	5184	4	plate 3	1	Bungarotoxin mRNA
1490	B001	2721900.227	5041	5	plate 3	1	Bungarotoxin mRNA
1491	B001	2237760.279	5041	6	plate 3	1	Bungarotoxin mRNA
1492	B001	4716371.18	5041	7	plate 3	1	Bungarotoxin mRNA
1493	B001	3912878.257	5041	8	plate 3	1	Bungarotoxin mRNA
1494	B001	5274333.403	5041	9	plate 3	1	Bungarotoxin mRNA
1495	B001	5194932.768	5041	10	plate 3	1	Bungarotoxin mRNA
1496	B001	4924129.865	5041	11	plate 3	1	Bungarotoxin mRNA
1497	B001	4862034.488	5041	12	plate 3	1	Bungarotoxin mRNA
1498	B001	5279438.724	5041	13	plate 3	1	Bungarotoxin mRNA
1499	B001	4983238.055	5041	14	plate 3	1	Bungarotoxin mRNA
1500	B001	5851824.805	5041	15	plate 3	1	Bungarotoxin mRNA
1501	B001	4043359.961	5041	16	plate 3	1	Bungarotoxin mRNA
1502	B001	6486357.281	5041	17	plate 3	1	Bungarotoxin mRNA
1503	B001	4259845.502	5041	18	plate 3	1	Bungarotoxin mRNA
1504	B001	5468626.507	5041	19	plate 3	1	Bungarotoxin mRNA
1505	B001	6032517.441	5041	20	plate 3	1	Bungarotoxin mRNA
1506	B001	7359733.448	5041	21	plate 3	1	Bungarotoxin mRNA
1507	B001	5925424.85	5041	22	plate 3	1	Bungarotoxin mRNA
1508	B001	3614606.09	5041	23	plate 3	1	Bungarotoxin mRNA
1509	B001	6044674.712	5041	24	plate 3	1	Bungarotoxin mRNA
1510	B001	3421294.356	5041	25	plate 3	1	Bungarotoxin mRNA
1511	B001	7638567.945	5041	26	plate 3	1	Bungarotoxin mRNA
1512	B001	6203505.949	5041	27	plate 3	1	Bungarotoxin mRNA
1513	B001	2351220.221	5041	28	plate 3	1	Bungarotoxin mRNA
1514	B001	5006250.893	5041	29	plate 3	1	Bungarotoxin mRNA
1515	B001	5245950.079	5329	30	plate 3	1	Bungarotoxin mRNA
1516	B001	7074319.69	5329	31	plate 3	1	Bungarotoxin mRNA
1517	B001	5616301.336	5041	32	plate 3	1	Bungarotoxin mRNA
1518	B001	6692343.786	5184	33	plate 3	1	Bungarotoxin mRNA
1519	B001	6778977.56	5041	34	plate 3	1	Bungarotoxin mRNA
1520	B001	6559031.829	5041	35	plate 3	1	Bungarotoxin mRNA
1521	B001	5130327.353	5041	36	plate 3	1	Bungarotoxin mRNA
1522	B001	5333364.359	5184	37	plate 3	1	Bungarotoxin mRNA
1523	B001	4804584.241	5041	38	plate 3	1	Bungarotoxin mRNA
1524	B001	6602493.386	5184	39	plate 3	1	Bungarotoxin mRNA
1525	B001	9668856.637	5184	40	plate 3	1	Bungarotoxin mRNA
1526	B001	11238652.71	5184	41	plate 3	1	Bungarotoxin mRNA
1527	B001	8827834.909	5184	42	plate 3	1	Bungarotoxin mRNA
1528	B001	8332218.147	5184	43	plate 3	1	Bungarotoxin mRNA
1529	B001	11460685.61	5184	44	plate 3	1	Bungarotoxin mRNA
1530	B001	2125457.175	5041	45	plate 3	1	Bungarotoxin mRNA
1531	B001	4736659.636	5041	46	plate 3	1	Bungarotoxin mRNA
1532	B001	5491032.317	5184	47	plate 3	1	Bungarotoxin mRNA
1533	B001	3752568.9	5041	48	plate 3	1	Bungarotoxin mRNA
1534	B001	5419608.621	5184	49	plate 3	1	Bungarotoxin mRNA
1535	B001	6983269.57	5184	50	plate 3	1	Bungarotoxin mRNA
1536	B001	6156502.561	5184	51	plate 3	1	Bungarotoxin mRNA
1537	B001	3967687.617	5184	52	plate 3	1	Bungarotoxin mRNA
1538	B001	5975867.372	5184	53	plate 3	1	Bungarotoxin mRNA
1539	B001	5614011.348	5184	54	plate 3	1	Bungarotoxin mRNA
1540	B001	9102908.187	5184	55	plate 3	1	Bungarotoxin mRNA
1541	B001	7562612.768	5184	56	plate 3	1	Bungarotoxin mRNA
1542	B001	6065756.13	5184	57	plate 3	1	Bungarotoxin mRNA
1543	B001	3025236.161	5184	58	plate 3	1	Bungarotoxin mRNA
1544	B001	1792557.327	5184	59	plate 3	1	Bungarotoxin mRNA
1545	B001	4793071.515	5184	60	plate 3	1	Bungarotoxin mRNA
1546	B001	4893354.404	5184	61	plate 3	1	Bungarotoxin mRNA
1547	B001	6470645.627	5184	62	plate 3	1	Bungarotoxin mRNA
1548	B001	4923964.426	5184	63	plate 3	1	Bungarotoxin mRNA
1549	B001	2565681.227	5184	64	plate 3	1	Bungarotoxin mRNA
1550	B001	6063376.351	5184	65	plate 3	1	Bungarotoxin mRNA
1551	B001	3359681.965	5184	66	plate 3	1	Bungarotoxin mRNA
1552	B001	4489410.809	5184	67	plate 3	1	Bungarotoxin mRNA
1553	B001	4289823.419	5184	68	plate 3	1	Bungarotoxin mRNA
1554	B001	2036015.483	5184	69	plate 3	1	Bungarotoxin mRNA
1555	B001	1041167.035	5184	70	plate 3	1	Bungarotoxin mRNA
1556	B001	560037.216	5184	71	plate 3	1	Bungarotoxin mRNA
1557	B001	3271567.554	5184	72	plate 3	1	Bungarotoxin mRNA
1558	B001	2644622.66	5184	73	plate 3	1	Bungarotoxin mRNA
1559	B001	1978057.814	5184	74	plate 3	1	Bungarotoxin mRNA
1560	B001	1878508.913	5184	75	plate 3	1	Bungarotoxin mRNA
1561	B001	1259020.354	5184	76	plate 3	1	Bungarotoxin mRNA
1562	B001	527696.849	5184	77	plate 3	1	Bungarotoxin mRNA
1563	B001	765889.747	5184	78	plate 3	1	Bungarotoxin mRNA
1564	B001	824298.57	5184	79	plate 3	1	Bungarotoxin mRNA
1565	B001	1755499.365	5184	80	plate 3	1	Bungarotoxin mRNA
1566	B001	2040554.667	5184	81	plate 3	1	Bungarotoxin mRNA
1567	B001	1148837.28	5184	82	plate 3	1	Bungarotoxin mRNA
1568	B001	281731.253	5184	83	plate 3	1	Bungarotoxin mRNA
1569	B001	2334681.166	5184	84	plate 3	1	Bungarotoxin mRNA
1570	B001	2220221.014	5184	85	plate 3	1	Bungarotoxin mRNA
1571	B001	1238619.336	5184	86	plate 3	1	Bungarotoxin mRNA
1572	B001	1338021.375	5184	87	plate 3	1	Bungarotoxin mRNA
1573	B001	253724.725	5184	88	plate 3	1	Bungarotoxin mRNA
1574	B001	699339.32	5184	89	plate 3	1	Bungarotoxin mRNA
1575	B001	3740490.376	5184	90	plate 3	1	Bungarotoxin mRNA
1576	B001	3221276.006	5184	91	plate 3	1	Bungarotoxin mRNA
1577	B001	237148.705	5184	92	plate 3	1	Bungarotoxin mRNA
1578	B001	453976.988	5184	93	plate 3	1	Bungarotoxin mRNA
1579	B001	170844.007	5184	94	plate 3	1	Bungarotoxin mRNA
1580	B001	251317.29	5184	95	plate 3	1	Bungarotoxin mRNA
1581	B001	189445.706	5184	96	plate 3	1	Bungarotoxin mRNA
1582	B001	230683.067	5184	97	plate 3	1	Bungarotoxin mRNA
1583	B001	214828.224	5184	98	plate 3	1	Bungarotoxin mRNA
1584	B001	217669.953	5184	99	plate 3	1	Bungarotoxin mRNA
1585	B001	205879.172	5184	100	plate 3	1	Bungarotoxin mRNA
1586	B001	206274.529	5184	101	plate 3	1	Bungarotoxin mRNA
1587	B001	729481.545	5184	102	plate 3	1	Bungarotoxin mRNA
1588	B001	193617.857	5184	103	plate 3	1	Bungarotoxin mRNA
1589	B001	325677.749	5184	104	plate 3	1	Bungarotoxin mRNA
1590	B001	332317.318	5184	105	plate 3	1	Bungarotoxin mRNA
1591	B001	235391.255	5184	106	plate 3	1	Bungarotoxin mRNA
1592	B001	141900.935	5184	107	plate 3	1	Bungarotoxin mRNA
1593	B001	157155.941	5184	108	plate 3	1	Bungarotoxin mRNA
1594	B001	161395.26	5184	109	plate 3	1	Bungarotoxin mRNA
1595	B001	164857.628	5184	110	plate 3	1	Bungarotoxin mRNA
1596	B001	154686.209	5184	111	plate 3	1	Bungarotoxin mRNA
1597	B001	243329.489	5184	112	plate 3	1	Bungarotoxin mRNA
1598	B001	157699.217	5184	113	plate 3	1	Bungarotoxin mRNA
1599	B001	142808.444	5184	114	plate 3	1	Bungarotoxin mRNA
1600	B001	148985.333	5184	115	plate 3	1	Bungarotoxin mRNA
1601	B001	166220.38	5184	116	plate 3	1	Bungarotoxin mRNA
1602	B001	131534.513	5184	117	plate 3	1	Bungarotoxin mRNA
1603	B001	141994.433	5184	118	plate 3	1	Bungarotoxin mRNA
1604	B001	149063.915	5184	119	plate 3	1	Bungarotoxin mRNA
1605	B001	194144.189	5184	120	plate 3	1	Bungarotoxin mRNA
1606	B001	135044.133	5184	121	plate 3	1	Bungarotoxin mRNA
1607	B001	406312.793	5184	122	plate 3	1	Bungarotoxin mRNA
1608	B001	160344.831	5184	123	plate 3	1	Bungarotoxin mRNA
1609	B001	296870.614	5184	124	plate 3	1	Bungarotoxin mRNA
1610	B001	216111.546	5184	125	plate 3	1	Bungarotoxin mRNA
1611	B001	183796.401	5184	126	plate 3	1	Bungarotoxin mRNA
1612	B001	226507.81	5184	127	plate 3	1	Bungarotoxin mRNA
1613	B001	116732.851	5184	128	plate 3	1	Bungarotoxin mRNA
1614	B001	143986.569	5184	129	plate 3	1	Bungarotoxin mRNA
1615	B001	248432.828	5184	130	plate 3	1	Bungarotoxin mRNA
1616	B001	128778.558	5184	131	plate 3	1	Bungarotoxin mRNA
1617	B001	284392.752	5184	132	plate 3	1	Bungarotoxin mRNA
1618	B001	205417.938	5184	133	plate 3	1	Bungarotoxin mRNA
1619	B001	219369.795	5184	134	plate 3	1	Bungarotoxin mRNA
1620	B001	116441.154	5184	135	plate 3	1	Bungarotoxin mRNA
1621	B001	298596.425	5184	136	plate 3	1	Bungarotoxin mRNA
1622	B001	118285.543	5184	137	plate 3	1	Bungarotoxin mRNA
1623	B001	315506.9	5184	138	plate 3	1	Bungarotoxin mRNA
1624	B001	276996.923	5184	139	plate 3	1	Bungarotoxin mRNA
1625	B001	165428.394	5184	140	plate 3	1	Bungarotoxin mRNA
1626	B001	298662.431	5184	141	plate 3	1	Bungarotoxin mRNA
1627	B001	167026.192	5184	142	plate 3	1	Bungarotoxin mRNA
1628	B001	214225.144	5184	143	plate 3	1	Bungarotoxin mRNA
1629	B001	219346.174	5184	144	plate 3	1	Bungarotoxin mRNA
1630	B001	206042.059	5184	145	plate 3	1	Bungarotoxin mRNA
1631	B001	273414.203	5184	146	plate 3	1	Bungarotoxin mRNA
1632	B001	454637.348	5184	147	plate 3	1	Bungarotoxin mRNA
1633	B001	293606.466	5184	148	plate 3	1	Bungarotoxin mRNA
1634	B001	495515.253	5184	149	plate 3	1	Bungarotoxin mRNA
1635	B001	2330012.172	5184	150	plate 3	1	Bungarotoxin mRNA
1636	B001	730571.425	5184	151	plate 3	1	Bungarotoxin mRNA
1637	B001	1832863.96	5184	152	plate 3	1	Bungarotoxin mRNA
1638	B001	1067565.949	5184	153	plate 3	1	Bungarotoxin mRNA
1639	B001	12628152.26	5184	154	plate 3	1	Bungarotoxin mRNA
1640	B001	237537.496	5184	155	plate 3	1	Bungarotoxin mRNA
1641	B001	256962.13	5184	156	plate 3	1	Bungarotoxin mRNA
1642	B001	249326.817	5184	157	plate 3	1	Bungarotoxin mRNA
1643	B001	167204.149	5184	158	plate 3	1	Bungarotoxin mRNA
1644	B001	149222.132	5184	159	plate 3	1	Bungarotoxin mRNA
1645	B001	133719.203	5184	160	plate 3	1	Bungarotoxin mRNA
1646	B001	121665.588	5184	161	plate 3	1	Bungarotoxin mRNA
1647	B001	161620.32	5184	162	plate 3	1	Bungarotoxin mRNA
1648	B001	112955.883	5184	163	plate 3	1	Bungarotoxin mRNA
1649	B001	129936.798	5184	164	plate 3	1	Bungarotoxin mRNA
1650	B001	128662.935	5184	165	plate 3	1	Bungarotoxin mRNA
1651	B002	2759745.921	32761	1	plate 3	1	Etomidate
1652	B002	2106141.543	21609	2	plate 3	1	Etomidate
1653	B002	1843919.271	21316	3	plate 3	1	Etomidate
1654	B002	2066705.309	21025	4	plate 3	1	Etomidate
1655	B002	2191812.932	21025	5	plate 3	1	Etomidate
1656	B002	2014691.34	21025	6	plate 3	1	Etomidate
1657	B002	1643914.108	21025	7	plate 3	1	Etomidate
1658	B002	1880813.977	21025	8	plate 3	1	Etomidate
1659	B002	1883419.272	21025	9	plate 3	1	Etomidate
1660	B002	1706894.825	21025	10	plate 3	1	Etomidate
1661	B002	1866956.565	21025	11	plate 3	1	Etomidate
1662	B002	1721255.184	21025	12	plate 3	1	Etomidate
1663	B002	1944228.145	21025	13	plate 3	1	Etomidate
1664	B002	1963696.872	21025	14	plate 3	1	Etomidate
1665	B002	1983303.281	21025	15	plate 3	1	Etomidate
1666	B002	1861625.271	21025	16	plate 3	1	Etomidate
1667	B002	1997624.143	21025	17	plate 3	1	Etomidate
1668	B002	1347987.924	21025	18	plate 3	1	Etomidate
1669	B002	1996485.436	21025	19	plate 3	1	Etomidate
1670	B002	2168347.037	21025	20	plate 3	1	Etomidate
1671	B002	1835406.957	21025	21	plate 3	1	Etomidate
1672	B002	1992609.484	21025	22	plate 3	1	Etomidate
1673	B002	1209654.859	21025	23	plate 3	1	Etomidate
1674	B002	2125284.746	21025	24	plate 3	1	Etomidate
1675	B002	2388919.637	21025	25	plate 3	1	Etomidate
1676	B002	1641921.203	21025	26	plate 3	1	Etomidate
1677	B002	1736459.062	21025	27	plate 3	1	Etomidate
1678	B002	1532972.881	21025	28	plate 3	1	Etomidate
1679	B002	1736836.659	21025	29	plate 3	1	Etomidate
1680	B002	1548453.513	21025	30	plate 3	1	Etomidate
1681	B002	2333730.64	21025	31	plate 3	1	Etomidate
1682	B002	1926363.613	21025	32	plate 3	1	Etomidate
1683	B002	1368432.413	21025	33	plate 3	1	Etomidate
1684	B002	1965776.89	21025	34	plate 3	1	Etomidate
1685	B002	1711439.96	21025	35	plate 3	1	Etomidate
1686	B002	3066195.624	21025	36	plate 3	1	Etomidate
1687	B002	2192351.561	21025	37	plate 3	1	Etomidate
1688	B002	2448234.835	21025	38	plate 3	1	Etomidate
1689	B002	2619863.287	21025	39	plate 3	1	Etomidate
1690	B002	2620577.994	21025	40	plate 3	1	Etomidate
1691	B002	2577201.17	21025	41	plate 3	1	Etomidate
1692	B002	3027862.022	21025	42	plate 3	1	Etomidate
1693	B002	2979337.682	21025	43	plate 3	1	Etomidate
1694	B002	2492938.429	21025	44	plate 3	1	Etomidate
1695	B002	3670490.615	21025	45	plate 3	1	Etomidate
1696	B002	3172171.596	21025	46	plate 3	1	Etomidate
1697	B002	2075689.577	21025	47	plate 3	1	Etomidate
1698	B002	3947788.232	21025	48	plate 3	1	Etomidate
1699	B002	3709168.825	21025	49	plate 3	1	Etomidate
1700	B002	2409280.871	21025	50	plate 3	1	Etomidate
1701	B002	493253.898	21025	51	plate 3	1	Etomidate
1702	B002	4886828.049	21316	52	plate 3	1	Etomidate
1703	B002	2769767.348	21025	53	plate 3	1	Etomidate
1704	B002	2746843.75	21025	54	plate 3	1	Etomidate
1705	B002	3892037.922	21316	55	plate 3	1	Etomidate
1706	B002	4343772.853	21316	56	plate 3	1	Etomidate
1707	B002	1998016.557	21025	57	plate 3	1	Etomidate
1708	B002	4272349.396	21316	58	plate 3	1	Etomidate
1709	B002	5956125.102	21316	59	plate 3	1	Etomidate
1710	B002	2418113.295	21025	60	plate 3	1	Etomidate
1711	B002	4318001.302	21025	61	plate 3	1	Etomidate
1712	B002	6286551.996	21316	62	plate 3	1	Etomidate
1713	B002	2026019.294	21025	63	plate 3	1	Etomidate
1714	B002	5524574.868	21025	64	plate 3	1	Etomidate
1715	B002	5977639.779	21316	65	plate 3	1	Etomidate
1716	B002	3406483.61	21025	66	plate 3	1	Etomidate
1717	B002	4453173.073	21316	67	plate 3	1	Etomidate
1718	B002	3253731.231	21025	68	plate 3	1	Etomidate
1719	B002	3154327.112	21025	69	plate 3	1	Etomidate
1720	B002	3757753.084	21025	70	plate 3	1	Etomidate
1721	B002	2717925.028	21025	71	plate 3	1	Etomidate
1722	B002	3191438.209	21025	72	plate 3	1	Etomidate
1723	B002	2916709.096	21025	73	plate 3	1	Etomidate
1724	B002	4373484.856	21025	74	plate 3	1	Etomidate
1725	B002	3662284.766	21025	75	plate 3	1	Etomidate
1726	B002	3272833.088	21025	76	plate 3	1	Etomidate
1727	B002	4542158.679	21025	77	plate 3	1	Etomidate
1728	B002	2736635.02	21025	78	plate 3	1	Etomidate
1729	B002	4717362.652	21025	79	plate 3	1	Etomidate
1730	B002	2687090.469	21025	80	plate 3	1	Etomidate
1731	B002	3328455.589	21316	81	plate 3	1	Etomidate
1732	B002	4722199.263	21316	82	plate 3	1	Etomidate
1733	B002	3311549.508	21025	83	plate 3	1	Etomidate
1734	B002	3685025.403	21025	84	plate 3	1	Etomidate
1735	B002	2946781.129	21025	85	plate 3	1	Etomidate
1736	B002	3415207.264	21025	86	plate 3	1	Etomidate
1737	B002	2559866.252	21025	87	plate 3	1	Etomidate
1738	B002	3565249.214	21025	88	plate 3	1	Etomidate
1739	B002	5049838.108	21025	89	plate 3	1	Etomidate
1740	B002	3309825.329	21025	90	plate 3	1	Etomidate
1741	B002	4012139.325	21025	91	plate 3	1	Etomidate
1742	B002	3130225.431	21025	92	plate 3	1	Etomidate
1743	B002	2564778.282	21025	93	plate 3	1	Etomidate
1744	B002	2100012.67	21025	94	plate 3	1	Etomidate
1745	B002	2033073.509	21025	95	plate 3	1	Etomidate
1746	B002	3599786.328	21025	96	plate 3	1	Etomidate
1747	B002	2903374.195	21025	97	plate 3	1	Etomidate
1748	B002	2951944.807	21025	98	plate 3	1	Etomidate
1749	B002	2615051.124	21025	99	plate 3	1	Etomidate
1750	B002	2768412.145	21025	100	plate 3	1	Etomidate
1751	B002	1740244.821	21025	101	plate 3	1	Etomidate
1752	B002	1404020.406	21025	102	plate 3	1	Etomidate
1753	B002	2624229.493	21025	103	plate 3	1	Etomidate
1754	B002	2503245.847	21025	104	plate 3	1	Etomidate
1755	B002	2596509.846	21025	105	plate 3	1	Etomidate
1756	B002	2551331.485	21025	106	plate 3	1	Etomidate
1757	B002	2231895.052	21025	107	plate 3	1	Etomidate
1758	B002	2780225.267	21025	108	plate 3	1	Etomidate
1759	B002	2353617.381	21025	109	plate 3	1	Etomidate
1760	B002	2442029.664	21025	110	plate 3	1	Etomidate
1761	B002	3088154.105	21025	111	plate 3	1	Etomidate
1762	B002	3079991.927	21025	112	plate 3	1	Etomidate
1763	B002	3819336.544	21025	113	plate 3	1	Etomidate
1764	B002	3324553.937	21025	114	plate 3	1	Etomidate
1765	B002	2969663.797	21025	115	plate 3	1	Etomidate
1766	B002	2983720.167	21025	116	plate 3	1	Etomidate
1767	B002	2016873.164	21025	117	plate 3	1	Etomidate
1768	B002	3809214.662	21025	118	plate 3	1	Etomidate
1769	B002	4086680.454	21025	119	plate 3	1	Etomidate
1770	B002	4205960.867	21025	120	plate 3	1	Etomidate
1771	B002	3159394.828	21025	121	plate 3	1	Etomidate
1772	B002	5858036.149	21316	122	plate 3	1	Etomidate
1773	B002	5401385.415	21025	123	plate 3	1	Etomidate
1774	B002	5744498.047	21025	124	plate 3	1	Etomidate
1775	B002	4853760.641	21025	125	plate 3	1	Etomidate
1776	B002	4431689.921	21025	126	plate 3	1	Etomidate
1777	B002	5613096.589	21025	127	plate 3	1	Etomidate
1778	B002	5256245.489	21025	128	plate 3	1	Etomidate
1779	B002	4574581.026	21025	129	plate 3	1	Etomidate
1780	B002	3669238.988	21025	130	plate 3	1	Etomidate
1781	B002	6159977.276	21025	131	plate 3	1	Etomidate
1782	B002	4829928.621	21025	132	plate 3	1	Etomidate
1783	B002	5828004.409	21025	133	plate 3	1	Etomidate
1784	B002	5373577.192	21025	134	plate 3	1	Etomidate
1785	B002	3734076.227	21025	135	plate 3	1	Etomidate
1786	B002	4496791.009	21025	136	plate 3	1	Etomidate
1787	B002	4960997.488	21025	137	plate 3	1	Etomidate
1788	B002	5817346.878	21025	138	plate 3	1	Etomidate
1789	B002	4481350.4	21025	139	plate 3	1	Etomidate
1790	B002	5456666.097	21025	140	plate 3	1	Etomidate
1791	B002	4202945.191	21025	141	plate 3	1	Etomidate
1792	B002	4861419.099	21025	142	plate 3	1	Etomidate
1793	B002	3552992.866	21025	143	plate 3	1	Etomidate
1794	B002	4115628.879	21025	144	plate 3	1	Etomidate
1795	B002	1988325.514	21025	145	plate 3	1	Etomidate
1796	B002	3160035.271	21025	146	plate 3	1	Etomidate
1797	B002	4210883.076	21025	147	plate 3	1	Etomidate
1798	B002	5167834.805	21025	148	plate 3	1	Etomidate
1799	B002	5459605.271	21025	149	plate 3	1	Etomidate
1800	B002	2588041.407	21025	150	plate 3	1	Etomidate
1801	B002	10878668.97	21316	151	plate 3	1	Etomidate
1802	B002	5944692.713	21316	152	plate 3	1	Etomidate
1803	B002	11667340.79	21609	153	plate 3	1	Etomidate
1804	B002	10034850.11	21609	154	plate 3	1	Etomidate
1805	B002	2507979.484	21025	155	plate 3	1	Etomidate
1806	B002	7771896.307	21316	156	plate 3	1	Etomidate
1807	B002	8166707.333	21316	157	plate 3	1	Etomidate
1808	B002	10141468.19	21316	158	plate 3	1	Etomidate
1809	B002	11173366.79	21609	159	plate 3	1	Etomidate
1810	B002	9633503.173	21609	160	plate 3	1	Etomidate
1811	B002	9937955.322	21316	161	plate 3	1	Etomidate
1812	B002	11111155.55	21316	162	plate 3	1	Etomidate
1813	B002	8377167.816	21609	163	plate 3	1	Etomidate
1814	B002	7797961.563	21316	164	plate 3	1	Etomidate
1815	B002	9803227.847	31684	165	plate 3	1	Etomidate
1816	B003	6274867.174	33124	1	plate 3	1	Etomidate
1817	B003	3042116.989	46656	2	plate 3	1	Etomidate
1818	B003	2632793.073	48400	3	plate 3	1	Etomidate
1819	B003	1323303.624	46225	4	plate 3	1	Etomidate
1820	B003	1564215.627	32400	5	plate 3	1	Etomidate
1821	B003	2273687.048	32761	6	plate 3	1	Etomidate
1822	B003	1903317.9	32761	7	plate 3	1	Etomidate
1823	B003	2083515.296	21316	8	plate 3	1	Etomidate
1824	B003	2195019.665	31684	9	plate 3	1	Etomidate
1825	B003	2956216.703	21609	10	plate 3	1	Etomidate
1826	B003	721973.867	21316	11	plate 3	1	Etomidate
1827	B003	2122814.348	21316	12	plate 3	1	Etomidate
1828	B003	2145273.703	21316	13	plate 3	1	Etomidate
1829	B003	2883710.426	21609	14	plate 3	1	Etomidate
1830	B003	4670271.409	31684	15	plate 3	1	Etomidate
1831	B003	4460224.259	21609	16	plate 3	1	Etomidate
1832	B003	4911406.4	31329	17	plate 3	1	Etomidate
1833	B003	3914425.718	21609	18	plate 3	1	Etomidate
1834	B003	4885939.299	21609	19	plate 3	1	Etomidate
1835	B003	5080240.646	31684	20	plate 3	1	Etomidate
1836	B003	4990558.831	31329	21	plate 3	1	Etomidate
1837	B003	4928884.644	31684	22	plate 3	1	Etomidate
1838	B003	5116851.997	31684	23	plate 3	1	Etomidate
1839	B003	4873975.548	21609	24	plate 3	1	Etomidate
1840	B003	5318073.067	21904	25	plate 3	1	Etomidate
1841	B003	4924868.306	21609	26	plate 3	1	Etomidate
1842	B003	4574215.771	21609	27	plate 3	1	Etomidate
1843	B003	5560150.744	31684	28	plate 3	1	Etomidate
1844	B003	5248215.27	31684	29	plate 3	1	Etomidate
1845	B003	4919370.424	21609	30	plate 3	1	Etomidate
1846	B003	2737268.508	21316	31	plate 3	1	Etomidate
1847	B003	790108.931	21316	32	plate 3	1	Etomidate
1848	B003	1254196.955	21609	33	plate 3	1	Etomidate
1849	B003	1358360.826	21316	34	plate 3	1	Etomidate
1850	B003	4939725.812	21609	35	plate 3	1	Etomidate
1851	B003	3829567.864	21609	36	plate 3	1	Etomidate
1852	B003	3203706.081	31684	37	plate 3	1	Etomidate
1853	B003	3077354.242	21609	38	plate 3	1	Etomidate
1854	B003	1949329.139	31684	39	plate 3	1	Etomidate
1855	B003	3971350.858	21609	40	plate 3	1	Etomidate
1856	B003	2503417.591	32041	41	plate 3	1	Etomidate
1857	B003	4808461.338	32041	42	plate 3	1	Etomidate
1858	B003	2209158.717	32041	43	plate 3	1	Etomidate
1859	B003	3496944.398	32400	44	plate 3	1	Etomidate
1860	B003	1646138.165	21609	45	plate 3	1	Etomidate
1861	B003	1335825.785	32041	46	plate 3	1	Etomidate
1862	B003	3243464.676	21609	47	plate 3	1	Etomidate
1863	B003	3162371.439	21316	48	plate 3	1	Etomidate
1864	B003	2662351.687	21316	49	plate 3	1	Etomidate
1865	B003	2029570.057	21316	50	plate 3	1	Etomidate
1866	B003	2314037.715	21316	51	plate 3	1	Etomidate
1867	B003	3043229.475	31329	52	plate 3	1	Etomidate
1868	B003	2028467.71	31684	53	plate 3	1	Etomidate
1869	B003	2741801.587	22801	54	plate 3	1	Etomidate
1870	B003	2381068.184	21904	55	plate 3	1	Etomidate
1871	B003	1130421.387	31684	56	plate 3	1	Etomidate
1872	B003	1829234.598	21316	57	plate 3	1	Etomidate
1873	B003	2658090.641	31684	58	plate 3	1	Etomidate
1874	B003	4507606.89	21316	59	plate 3	1	Etomidate
1875	B003	1575153.076	21609	60	plate 3	1	Etomidate
1876	B003	7186775.632	31684	61	plate 3	1	Etomidate
1877	B003	5717667.615	31684	62	plate 3	1	Etomidate
1878	B003	2475275.463	21609	63	plate 3	1	Etomidate
1879	B003	11294149.22	31684	64	plate 3	1	Etomidate
1880	B003	11457595.16	32041	65	plate 3	1	Etomidate
1881	B003	3263034.558	21609	66	plate 3	1	Etomidate
1882	B003	10640986.57	32041	67	plate 3	1	Etomidate
1883	B003	12590810.48	32041	68	plate 3	1	Etomidate
1884	B003	11968348.8	31684	69	plate 3	1	Etomidate
1885	B003	8790182.668	32041	70	plate 3	1	Etomidate
1886	B003	3897176.376	31684	71	plate 3	1	Etomidate
1887	B003	1848165.345	21609	72	plate 3	1	Etomidate
1888	B003	4228359.338	31684	73	plate 3	1	Etomidate
1889	B003	7021202.352	32041	74	plate 3	1	Etomidate
1890	B003	8935534.838	32041	75	plate 3	1	Etomidate
1891	B003	11633520.41	32041	76	plate 3	1	Etomidate
1892	B003	2928759.063	21316	77	plate 3	1	Etomidate
1893	B003	9622521.12	31684	78	plate 3	1	Etomidate
1894	B003	8891044.976	31684	79	plate 3	1	Etomidate
1895	B003	12379029.32	32041	80	plate 3	1	Etomidate
1896	B003	11489501.63	32041	81	plate 3	1	Etomidate
1897	B003	3277949.628	21316	82	plate 3	1	Etomidate
1898	B003	5763545.248	21316	83	plate 3	1	Etomidate
1899	B003	3358354.341	21316	84	plate 3	1	Etomidate
1900	B003	5362551.625	21316	85	plate 3	1	Etomidate
1901	B003	4880957.37	21316	86	plate 3	1	Etomidate
1902	B003	6077395.29	21609	87	plate 3	1	Etomidate
1903	B003	4555928.595	21316	88	plate 3	1	Etomidate
1904	B003	6235274.007	21609	89	plate 3	1	Etomidate
1905	B003	3759172.503	21609	90	plate 3	1	Etomidate
1906	B003	3455211.85	31684	91	plate 3	1	Etomidate
1907	B003	3239853.179	31684	92	plate 3	1	Etomidate
1908	B003	3035018.819	32041	93	plate 3	1	Etomidate
1909	B003	6016419.263	21609	94	plate 3	1	Etomidate
1910	B003	4289055.942	21609	95	plate 3	1	Etomidate
1911	B003	5640497.299	21316	96	plate 3	1	Etomidate
1912	B003	4877949.038	21316	97	plate 3	1	Etomidate
1913	B003	5411340.011	21316	98	plate 3	1	Etomidate
1914	B003	4592643.934	21316	99	plate 3	1	Etomidate
1915	B003	5973796.499	21316	100	plate 3	1	Etomidate
1916	B003	6067944.204	21316	101	plate 3	1	Etomidate
1917	B003	6482914.929	21316	102	plate 3	1	Etomidate
1918	B003	5191707.474	21316	103	plate 3	1	Etomidate
1919	B003	3413631.568	21316	104	plate 3	1	Etomidate
1920	B003	2460126.598	21316	105	plate 3	1	Etomidate
1921	B003	3935518.351	21316	106	plate 3	1	Etomidate
1922	B003	3540400.433	21316	107	plate 3	1	Etomidate
1923	B003	5296380.774	21316	108	plate 3	1	Etomidate
1924	B003	3920055.345	21316	109	plate 3	1	Etomidate
1925	B003	5747564.895	21316	110	plate 3	1	Etomidate
1926	B003	4010218.806	21316	111	plate 3	1	Etomidate
1927	B003	7650207.334	21316	112	plate 3	1	Etomidate
1928	B003	8644403.591	21316	113	plate 3	1	Etomidate
1929	B003	6995438.938	21316	114	plate 3	1	Etomidate
1930	B003	6717062.803	21316	115	plate 3	1	Etomidate
1931	B003	4935630.391	21316	116	plate 3	1	Etomidate
1932	B003	7964408.273	21316	117	plate 3	1	Etomidate
1933	B003	7388058.591	21316	118	plate 3	1	Etomidate
1934	B003	6599706.255	21316	119	plate 3	1	Etomidate
1935	B003	7569011.954	21316	120	plate 3	1	Etomidate
1936	B003	9833533.931	21609	121	plate 3	1	Etomidate
1937	B003	8227241.117	22201	122	plate 3	1	Etomidate
1938	B003	6502945.069	21316	123	plate 3	1	Etomidate
1939	B003	5382440.574	21904	124	plate 3	1	Etomidate
1940	B003	5947651.336	31329	125	plate 3	1	Etomidate
1941	B003	5551292.358	21609	126	plate 3	1	Etomidate
1942	B003	6652193.442	21609	127	plate 3	1	Etomidate
1943	B003	5541420.788	21609	128	plate 3	1	Etomidate
1944	B003	5967277.332	21609	129	plate 3	1	Etomidate
1945	B003	7533995.53	21609	130	plate 3	1	Etomidate
1946	B003	8389920.377	31684	131	plate 3	1	Etomidate
1947	B003	1068292.67	31684	132	plate 3	1	Etomidate
1948	B003	6014153.269	32041	133	plate 3	1	Etomidate
1949	B003	13380509.44	32400	134	plate 3	1	Etomidate
1950	B003	3985480.84	32041	135	plate 3	1	Etomidate
1951	B003	8403249.197	31684	136	plate 3	1	Etomidate
1952	B003	6220409.174	21316	137	plate 3	1	Etomidate
1953	B003	1737981.332	21316	138	plate 3	1	Etomidate
1954	B003	2964963.843	21316	139	plate 3	1	Etomidate
1955	B003	2205336.907	21316	140	plate 3	1	Etomidate
1956	B003	6587583.398	31329	141	plate 3	1	Etomidate
1957	B003	7333897.257	21904	142	plate 3	1	Etomidate
1958	B003	6868152.16	21609	143	plate 3	1	Etomidate
1959	B003	4280995.956	31684	144	plate 3	1	Etomidate
1960	B003	6757747.873	21609	145	plate 3	1	Etomidate
1961	B003	3989170.747	21316	146	plate 3	1	Etomidate
1962	B003	8493673.117	31684	147	plate 3	1	Etomidate
1963	B003	7396017.689	21316	148	plate 3	1	Etomidate
1964	B003	4126296.158	21609	149	plate 3	1	Etomidate
1965	B003	3475812.926	21609	150	plate 3	1	Etomidate
1966	B003	15184174.78	32041	151	plate 3	1	Etomidate
1967	B003	5798661.301	21609	152	plate 3	1	Etomidate
1968	B003	13199093.09	32041	153	plate 3	1	Etomidate
1969	B003	3941707.514	21609	154	plate 3	1	Etomidate
1970	B003	4886895.469	21609	155	plate 3	1	Etomidate
1971	B003	3754012.687	31684	156	plate 3	1	Etomidate
1972	B003	1953159.497	21609	157	plate 3	1	Etomidate
1973	B003	3747017.995	31684	158	plate 3	1	Etomidate
1974	B003	4586131.212	31684	159	plate 3	1	Etomidate
1975	B003	7741808.186	31684	160	plate 3	1	Etomidate
1976	B003	11654914.54	31684	161	plate 3	1	Etomidate
1977	B003	4258675.852	21609	162	plate 3	1	Etomidate
1978	B003	15486872.3	32041	163	plate 3	1	Etomidate
1979	B003	16998221.51	32041	164	plate 3	1	Etomidate
1980	B003	13721999.77	32041	165	plate 3	1	Etomidate
1981	B012	3170499.191	5476	1	plate 3	1	Cabs uninjected
1982	B012	4086457.593	5476	2	plate 3	1	Cabs uninjected
1983	B012	5262200.783	5476	3	plate 3	1	Cabs uninjected
1984	B012	3396831.315	5184	4	plate 3	1	Cabs uninjected
1985	B012	815311.843	5184	5	plate 3	1	Cabs uninjected
1986	B012	2390268.665	5184	6	plate 3	1	Cabs uninjected
1987	B012	2487788.921	5329	7	plate 3	1	Cabs uninjected
1988	B012	3653567.104	5184	8	plate 3	1	Cabs uninjected
1989	B012	3071360.504	5329	9	plate 3	1	Cabs uninjected
1990	B012	3272205.629	5329	10	plate 3	1	Cabs uninjected
1991	B012	2207592.296	9216	11	plate 3	1	Cabs uninjected
1992	B012	1291228.384	5329	12	plate 3	1	Cabs uninjected
1993	B012	2334761.626	5184	13	plate 3	1	Cabs uninjected
1994	B012	3257409.273	5184	14	plate 3	1	Cabs uninjected
1995	B012	3815066.937	10816	15	plate 3	1	Cabs uninjected
1996	B012	4313284.124	9801	16	plate 3	1	Cabs uninjected
1997	B012	2566873.374	5184	17	plate 3	1	Cabs uninjected
1998	B012	2661541.959	5184	18	plate 3	1	Cabs uninjected
1999	B012	3089926.955	5329	19	plate 3	1	Cabs uninjected
[truncated: 13,094 more rows]
