# Supplementary material for: Enhanced in vivo-imaging in medaka by optimized anaesthesia, fluorescent protein selection and removal of pigmentation
Source: PLoS One. 2019 Mar 7;14(3):e0212956. doi: 10.1371/journal.pone.0212956 (PMC6405165; doi:10.1371/journal.pone.0212956)
Supplement: S1 Dataset — (ZIP) [file pone.0212956.s010.zip › minimal data set/anesthetics data/bungarotoxin_dilutions.xlsx]

## Sheet: Sheet1
Stage	Condition	hatched	swimming	Lay	dead	time	nr. embryos	movement	total
32	0	0	0	0	0	140	29	36	33
34	0	0	0	0	0	133	25	21	33
35	0	0	0	0	0	133	22	14	33
36	0	7	7	0	0	132	21	7	33
37	0	27	27	0	0	134	6	3	33
38	0	33	33	0	0	0	0	0	33
39	0	33	33	0	0	0	0	0	33
41	0	33	33	0	0	0	0	0	33
32	3	0	0	0	0	132	21	0	34
34	3	0	0	0	0	133	19	5	34
35	3	0	0	0	0	133	23	26	34
36	3	0	0	0	0	133	17	4	34
37	3	16	16	0	0	133	16	8	34
38	3	32	31	1	0	133	2	1	34
39	3	32	30	2	0	0	0	0	34
41	3	33	32	1	0	136	1	0	34
32	6	0	0	0	0	133	14	0	16
34	6	0	0	0	0	133	11	0	16
35	6	0	0	0	0	133	17	0	16
36	6	0	0	0	0	134	17	2	16
37	6	4	1	3	0	133	11	10	16
38	6	11	4	7	0	134	5	2	16
39	6	11	1	10	0	133	5	2	16
41	6	11	5	6	0	134	3	0	16
32	12	0	0	0	0	133	19	0	24
34	12	0	0	0	0	133	15	0	24
35	12	0	0	0	0	131	13	3	24
36	12	0	0	0	0	131	19	1	24
37	12	3	0	3	0	133	18	3	24
38	12	10	3	7	1	133	10	4	24
39	12	12	0	12	1	133	7	0	24
41	12	13	2	11	1	133	9	1	24
32	25	0	0	0	0	132	18	0	22
34	25	0	0	0	0	133	13	0	22
35	25	0	0	0	0	133	20	0	22
36	25	0	0	0	0	131	19	1	22
37	25	4	1	3	0	133	15	2	22
38	25	13	6	7	2	133	6	0	22
39	25	16	7	9	2	133	2	0	22
41	25	16	6	10	2	133	4	1	22
