# Supplementary material for: Enhanced in vivo-imaging in medaka by optimized anaesthesia, fluorescent protein selection and removal of pigmentation
Source: PLoS One. 2019 Mar 7;14(3):e0212956. doi: 10.1371/journal.pone.0212956 (PMC6405165; doi:10.1371/journal.pone.0212956)
Supplement: S1 Dataset — (ZIP) [file pone.0212956.s010.zip › minimal data set/anesthetics data/startle_response.csv]

Row	Column	dpf	value
alpha-B mRNA	1	6	1
alpha-B mRNA	2	6	1
alpha-B mRNA	3	6	0
alpha-B mRNA	4	6	0
alpha-B mRNA	5	6	0
alpha-B mRNA	6	6	0
alpha-B mRNA	7	6	0
alpha-B mRNA	8	6	0
alpha-B mRNA	9	6	1
alpha-B mRNA	10	6	1
alpha-B mRNA	11	6	0
alpha-B mRNA	12	6	0
alpha-B plasmid	1	6	0
alpha-B plasmid	2	6	0
alpha-B plasmid	3	6	0
alpha-B plasmid	4	6	NA
alpha-B plasmid	5	6	0
alpha-B plasmid	6	6	NA
alpha-B plasmid	7	6	0
alpha-B plasmid	8	6	1
alpha-B plasmid	9	6	3
alpha-B plasmid	10	6	0
alpha-B plasmid	11	6	NA
alpha-B plasmid	12	6	0
Mock inj	1	6	1
Mock inj	2	6	3
Mock inj	3	6	3
Mock inj	4	6	3
Mock inj	5	6	NA
Mock inj	6	6	4
Mock inj	7	6	NA
Mock inj	8	6	NA
Mock inj	9	6	NA
Mock inj	10	6	NA
Mock inj	11	6	NA
Mock inj	12	6	NA
Cab	1	6	5
Cab	2	6	3
Cab	3	6	4
Cab	4	6	3
Cab	5	6	NA
Cab	6	6	NA
Cab	7	6	NA
Cab	8	6	5
Cab	9	6	5
Cab	10	6	5
Cab	11	6	6
Cab	12	6	NA
Tricaine	1	6	4
Tricaine	2	6	3
Tricaine	3	6	5
Tricaine	4	6	9
Tricaine	5	6	4
Tricaine	6	6	NA
Tricaine	7	6	5
Tricaine	8	6	3
Tricaine	9	6	NA
Tricaine	10	6	6
Tricaine	11	6	3
Tricaine	12	6	NA
Etomidat	1	6	2
Etomidat	2	6	NA
Etomidat	3	6	3
Etomidat	4	6	4
Etomidat	5	6	3
Etomidat	6	6	NA
Etomidat	7	6	5
Etomidat	8	6	NA
Etomidat	9	6	NA
Etomidat	10	6	5
Etomidat	11	6	2
Etomidat	12	6	2
