# Supplementary material for: Enhanced in vivo-imaging in medaka by optimized anaesthesia, fluorescent protein selection and removal of pigmentation
Source: PLoS One. 2019 Mar 7;14(3):e0212956. doi: 10.1371/journal.pone.0212956 (PMC6405165; doi:10.1371/journal.pone.0212956)
Supplement: S1 Dataset — (ZIP) [file pone.0212956.s010.zip › minimal data set/fluorescent protein data/codon_human.txt]

TTT 17.06 (1704467)  TCT 16.57 (1656228)  TAT 12.03 (1202299)  TGT 10.53 (1052531)
TTC 17.88 (1787160)  TCC 17.44 (1743083)  TAC 13.70 (1369328)  TGC 11.16 (1114771)
TTA  8.55 (854249)   TCA 13.88 (1386995)  TAA  0.45 (45429)    TGA  0.83 (83332)  
TTG 13.29 (1328315)  TCG  4.18 (418043)   TAG  0.36 (36150)    TGG 11.77 (1176268)

CTT 13.94 (1392890)  CCT 18.87 (1885865)  CAT 11.73 (1172352)  CGT  4.54 (453677) 
CTC 18.07 (1806216)  CCC 19.19 (1918156)  CAC 14.76 (1474986)  CGC  9.07 (906349) 
CTA  7.38 (737880)   CCA 18.44 (1842937)  CAA 13.82 (1381149)  CGA  6.36 (635411) 
CTG 36.77 (3674956)  CCG  6.36 (635409)   CAG 35.30 (3527908)  CGG 10.89 (1088390)

ATT 16.35 (1634321)  ACT 14.12 (1410669)  AAT 18.15 (1813530)  AGT 13.71 (1370375)
ATC 18.99 (1897665)  ACC 17.96 (1794440)  AAC 18.37 (1835790)  AGC 19.75 (1973698)
ATA  7.98 (797188)   ACA 16.32 (1631104)  AAA 27.13 (2711064)  AGA 13.08 (1306634)
ATG 21.40 (2138974)  ACG  5.72 (571964)   AAG 31.90 (3187657)  AGG 12.15 (1214572)

GTT 11.58 (1157198)  GCT 18.77 (1875718)  GAT 23.67 (2365454)  GGT 10.75 (1074418)
GTC 13.59 (1358054)  GCC 26.21 (2618851)  GAC 24.49 (2447528)  GGC 20.24 (2022592)
GTA  7.55 (754832)   GCA 16.88 (1687272)  GAA 33.02 (3299743)  GGA 17.01 (1700069)
GTG 26.25 (2623175)  GCG  6.27 (626197)   GAG 39.89 (3986225)  GGG 15.53 (1552106)
