# Supplementary material for: Enhanced in vivo-imaging in medaka by optimized anaesthesia, fluorescent protein selection and removal of pigmentation
Source: PLoS One. 2019 Mar 7;14(3):e0212956. doi: 10.1371/journal.pone.0212956 (PMC6405165; doi:10.1371/journal.pone.0212956)
Supplement: S1 Dataset — (ZIP) [file pone.0212956.s010.zip › minimal data set/fluorescent protein data/codon_medaka.txt]

TTT 15.41 (404658)   TCT 16.93 (444594)  TAT  8.16 (214426)   TGT  9.72 (255264)
TTC 19.20 (504302)   TCC 20.96 (550407)  TAC 16.68 (438110)   TGC 12.04 (316300)
TTA  5.15 (135376)   TCA 13.21 (346845)  TAA  0.54 (14151)    TGA  1.25 (32926) 
TTG 11.63 (305589)   TCG  6.12 (160849)  TAG  0.36 (9563)     TGG 11.08 (291080)

CTT 11.59 (304386)   CCT 17.25 (453128)  CAT  9.20 (241528)   CGT  5.11 (134307)
CTC 18.25 (479250)   CCC 17.38 (456498)  CAC 17.14 (450276)   CGC 10.11 (265421)
CTA  5.45 (143206)   CCA 16.40 (430747)  CAA 12.55 (329580)   CGA  5.98 (156952)
CTG 41.62 (1093258)  CCG  8.85 (232327)  CAG 36.88 (968661)   CGG  8.03 (210984)

ATT 12.11 (318056)   ACT 12.68 (332925)  AAT 11.62 (305144)   AGT 12.21 (320713)
ATC 22.86 (600542)   ACC 19.04 (500190)  AAC 25.84 (678619)   AGC 22.70 (596330)
ATA  6.00 (157600)   ACA 15.24 (400267)  AAA 25.67 (674297)   AGA 14.02 (368220)
ATG 22.77 (597954)   ACG  8.84 (232183)  AAG 31.57 (829167)   AGG 14.27 (374802)

GTT 12.84 (337123)   GCT 19.84 (521190)  GAT 20.11 (528086)   GGT 11.65 (306016)
GTC 16.58 (435529)   GCC 22.27 (585066)  GAC 31.45 (826090)   GGC 18.12 (475980)
GTA  5.09 (133704)   GCA 15.81 (415155)  GAA 24.60 (646048)   GGA 20.07 (527178)
GTG 26.47 (695153)   GCG  8.21 (215593)  GAG 46.01 (1208418)  GGG 13.23 (347515)
