# Supplementary material for: Enhanced in vivo-imaging in medaka by optimized anaesthesia, fluorescent protein selection and removal of pigmentation
Source: PLoS One. 2019 Mar 7;14(3):e0212956. doi: 10.1371/journal.pone.0212956 (PMC6405165; doi:10.1371/journal.pone.0212956)
Supplement: S1 Dataset — (ZIP) [file pone.0212956.s010.zip › minimal data set/fluorescent protein data/SPIM_verification.csv]

	timestamp	quotient	numeratorchannel	divisorchannel	Mean	Median	green	red	experiment
1	2017-12-08_15.56.54	Stack_0_Channel_0_by_Stack_0_Channel_1	0	1	0.974	0.973	eGFP	mCherry	both
2	2017-12-08_15.56.54	Stack_0_Channel_0_by_Stack_0_Channel_1	0	1	0.975	0.973	eGFP	mCherry	both
3	2017-12-08_15.56.54	Stack_0_Channel_0_by_Stack_0_Channel_1	0	1	0.974	0.972	eGFP	mCherry	both
4	2017-12-08_15.56.54	Stack_0_Channel_0_by_Stack_0_Channel_1	0	1	0.975	0.973	eGFP	mCherry	both
5	2017-12-08_15.56.54	Stack_0_Channel_0_by_Stack_0_Channel_1	0	1	0.975	0.973	eGFP	mCherry	both
6	2017-12-08_15.56.54	Stack_0_Channel_0_by_Stack_0_Channel_1	0	1	0.976	0.974	eGFP	mCherry	both
7	2017-12-08_15.56.54	Stack_0_Channel_0_by_Stack_0_Channel_1	0	1	0.975	0.973	eGFP	mCherry	both
8	2017-12-08_15.56.54	Stack_0_Channel_0_by_Stack_0_Channel_1	0	1	0.975	0.973	eGFP	mCherry	both
9	2017-12-08_15.56.54	Stack_0_Channel_0_by_Stack_0_Channel_1	0	1	0.975	0.973	eGFP	mCherry	both
10	2017-12-08_15.56.54	Stack_0_Channel_0_by_Stack_0_Channel_1	0	1	0.975	0.973	eGFP	mCherry	both
11	2017-12-08_15.56.54	Stack_0_Channel_0_by_Stack_0_Channel_1	0	1	0.975	0.973	eGFP	mCherry	both
12	2017-12-08_15.56.54	Stack_0_Channel_0_by_Stack_0_Channel_1	0	1	0.975	0.973	eGFP	mCherry	both
13	2017-12-08_15.56.54	Stack_0_Channel_0_by_Stack_0_Channel_1	0	1	0.974	0.973	eGFP	mCherry	both
14	2017-12-08_15.56.54	Stack_0_Channel_0_by_Stack_0_Channel_1	0	1	0.975	0.973	eGFP	mCherry	both
15	2017-12-08_15.56.54	Stack_0_Channel_0_by_Stack_0_Channel_1	0	1	0.974	0.973	eGFP	mCherry	both
16	2017-12-08_15.56.54	Stack_0_Channel_0_by_Stack_0_Channel_1	0	1	0.974	0.973	eGFP	mCherry	both
17	2017-12-08_15.56.54	Stack_0_Channel_0_by_Stack_0_Channel_1	0	1	0.974	0.973	eGFP	mCherry	both
18	2017-12-08_15.56.54	Stack_0_Channel_0_by_Stack_0_Channel_1	0	1	0.966	0.968	eGFP	mCherry	both
19	2017-12-08_15.56.54	Stack_0_Channel_0_by_Stack_0_Channel_1	0	1	0.966	0.972	eGFP	mCherry	both
20	2017-12-08_15.56.54	Stack_0_Channel_0_by_Stack_0_Channel_1	0	1	0.965	0.964	eGFP	mCherry	both
21	2017-12-08_15.56.54	Stack_0_Channel_0_by_Stack_0_Channel_1	0	1	0.957	0.963	eGFP	mCherry	both
22	2017-12-08_15.56.54	Stack_0_Channel_0_by_Stack_0_Channel_1	0	1	0.865	0.87	eGFP	mCherry	both
23	2017-12-08_15.56.54	Stack_0_Channel_0_by_Stack_0_Channel_1	0	1	0.836	0.843	eGFP	mCherry	both
24	2017-12-08_15.56.54	Stack_0_Channel_0_by_Stack_0_Channel_1	0	1	0.818	0.828	eGFP	mCherry	both
25	2017-12-08_15.56.54	Stack_0_Channel_0_by_Stack_0_Channel_1	0	1	0.805	0.817	eGFP	mCherry	both
26	2017-12-08_15.56.54	Stack_0_Channel_0_by_Stack_0_Channel_1	0	1	0.793	0.806	eGFP	mCherry	both
27	2017-12-08_15.56.54	Stack_0_Channel_0_by_Stack_0_Channel_1	0	1	0.777	0.791	eGFP	mCherry	both
28	2017-12-08_15.56.54	Stack_0_Channel_0_by_Stack_0_Channel_1	0	1	0.794	0.806	eGFP	mCherry	both
29	2017-12-08_15.56.54	Stack_0_Channel_0_by_Stack_0_Channel_1	0	1	0.825	0.833	eGFP	mCherry	both
30	2017-12-08_15.56.54	Stack_0_Channel_0_by_Stack_0_Channel_1	0	1	0.848	0.855	eGFP	mCherry	both
31	2017-12-08_15.56.54	Stack_0_Channel_0_by_Stack_0_Channel_1	0	1	0.853	0.858	eGFP	mCherry	both
32	2017-12-08_15.56.54	Stack_0_Channel_0_by_Stack_0_Channel_1	0	1	0.847	0.851	eGFP	mCherry	both
33	2017-12-08_15.56.54	Stack_0_Channel_0_by_Stack_0_Channel_1	0	1	0.825	0.83	eGFP	mCherry	both
34	2017-12-08_15.56.54	Stack_0_Channel_0_by_Stack_0_Channel_1	0	1	0.799	0.804	eGFP	mCherry	both
35	2017-12-08_15.56.54	Stack_0_Channel_0_by_Stack_0_Channel_1	0	1	0.76	0.766	eGFP	mCherry	both
36	2017-12-08_15.56.54	Stack_0_Channel_0_by_Stack_0_Channel_1	0	1	0.745	0.749	eGFP	mCherry	both
37	2017-12-08_15.56.54	Stack_0_Channel_0_by_Stack_0_Channel_1	0	1	0.738	0.739	eGFP	mCherry	both
38	2017-12-08_15.56.54	Stack_0_Channel_0_by_Stack_0_Channel_1	0	1	0.734	0.733	eGFP	mCherry	both
39	2017-12-08_15.56.54	Stack_0_Channel_0_by_Stack_0_Channel_1	0	1	0.717	0.715	eGFP	mCherry	both
40	2017-12-08_15.56.54	Stack_0_Channel_0_by_Stack_0_Channel_1	0	1	0.704	0.701	eGFP	mCherry	both
41	2017-12-08_15.56.54	Stack_0_Channel_0_by_Stack_0_Channel_1	0	1	0.689	0.686	eGFP	mCherry	both
42	2017-12-08_15.56.54	Stack_0_Channel_0_by_Stack_0_Channel_1	0	1	0.687	0.685	eGFP	mCherry	both
43	2017-12-08_15.56.54	Stack_0_Channel_0_by_Stack_0_Channel_1	0	1	0.683	0.681	eGFP	mCherry	both
44	2017-12-08_15.56.54	Stack_0_Channel_0_by_Stack_0_Channel_1	0	1	0.675	0.673	eGFP	mCherry	both
45	2017-12-08_15.56.54	Stack_0_Channel_0_by_Stack_0_Channel_1	0	1	0.676	0.676	eGFP	mCherry	both
46	2017-12-08_15.56.54	Stack_0_Channel_0_by_Stack_0_Channel_1	0	1	0.67	0.671	eGFP	mCherry	both
47	2017-12-08_15.56.54	Stack_0_Channel_0_by_Stack_0_Channel_1	0	1	0.67	0.673	eGFP	mCherry	both
48	2017-12-08_15.56.54	Stack_0_Channel_0_by_Stack_0_Channel_1	0	1	0.668	0.671	eGFP	mCherry	both
49	2017-12-08_15.56.54	Stack_0_Channel_0_by_Stack_0_Channel_1	0	1	0.684	0.687	eGFP	mCherry	both
50	2017-12-08_15.56.54	Stack_0_Channel_0_by_Stack_0_Channel_1	0	1	0.687	0.688	eGFP	mCherry	both
51	2017-12-08_15.56.54	Stack_0_Channel_0_by_Stack_0_Channel_1	0	1	0.69	0.691	eGFP	mCherry	both
52	2017-12-08_15.56.54	Stack_0_Channel_0_by_Stack_0_Channel_1	0	1	0.673	0.675	eGFP	mCherry	both
53	2017-12-08_15.56.54	Stack_0_Channel_0_by_Stack_0_Channel_1	0	1	0.679	0.681	eGFP	mCherry	both
54	2017-12-08_15.56.54	Stack_0_Channel_0_by_Stack_0_Channel_1	0	1	0.674	0.676	eGFP	mCherry	both
55	2017-12-08_15.56.54	Stack_0_Channel_0_by_Stack_0_Channel_1	0	1	0.67	0.672	eGFP	mCherry	both
56	2017-12-08_15.56.54	Stack_0_Channel_0_by_Stack_0_Channel_1	0	1	0.666	0.668	eGFP	mCherry	both
57	2017-12-08_15.56.54	Stack_0_Channel_0_by_Stack_0_Channel_1	0	1	0.666	0.668	eGFP	mCherry	both
58	2017-12-08_15.56.54	Stack_0_Channel_0_by_Stack_0_Channel_1	0	1	0.659	0.661	eGFP	mCherry	both
59	2017-12-08_15.56.54	Stack_0_Channel_0_by_Stack_0_Channel_1	0	1	0.661	0.663	eGFP	mCherry	both
60	2017-12-08_15.56.54	Stack_0_Channel_0_by_Stack_0_Channel_1	0	1	0.656	0.66	eGFP	mCherry	both
61	2017-12-08_15.56.54	Stack_0_Channel_0_by_Stack_0_Channel_1	0	1	0.658	0.661	eGFP	mCherry	both
62	2017-12-08_15.56.54	Stack_0_Channel_0_by_Stack_0_Channel_1	0	1	0.654	0.658	eGFP	mCherry	both
63	2017-12-08_15.56.54	Stack_0_Channel_0_by_Stack_0_Channel_1	0	1	0.655	0.659	eGFP	mCherry	both
64	2017-12-08_15.56.54	Stack_0_Channel_0_by_Stack_0_Channel_1	0	1	0.647	0.652	eGFP	mCherry	both
65	2017-12-08_15.56.54	Stack_0_Channel_0_by_Stack_0_Channel_1	0	1	0.648	0.653	eGFP	mCherry	both
66	2017-12-08_15.56.54	Stack_0_Channel_0_by_Stack_0_Channel_1	0	1	0.636	0.64	eGFP	mCherry	both
67	2017-12-08_15.56.54	Stack_0_Channel_0_by_Stack_0_Channel_1	0	1	0.647	0.65	eGFP	mCherry	both
68	2017-12-08_15.56.54	Stack_0_Channel_0_by_Stack_0_Channel_1	0	1	0.639	0.643	eGFP	mCherry	both
69	2017-12-08_15.56.54	Stack_0_Channel_0_by_Stack_0_Channel_1	0	1	0.652	0.655	eGFP	mCherry	both
70	2017-12-08_15.56.54	Stack_0_Channel_0_by_Stack_0_Channel_1	0	1	0.652	0.656	eGFP	mCherry	both
71	2017-12-08_15.56.54	Stack_0_Channel_0_by_Stack_0_Channel_1	0	1	0.66	0.665	eGFP	mCherry	both
72	2017-12-08_15.56.54	Stack_0_Channel_0_by_Stack_0_Channel_1	0	1	0.656	0.661	eGFP	mCherry	both
73	2017-12-08_15.56.54	Stack_0_Channel_0_by_Stack_0_Channel_1	0	1	0.662	0.667	eGFP	mCherry	both
74	2017-12-08_15.56.54	Stack_0_Channel_0_by_Stack_0_Channel_1	0	1	0.665	0.67	eGFP	mCherry	both
75	2017-12-08_15.56.54	Stack_0_Channel_0_by_Stack_0_Channel_1	0	1	0.667	0.671	eGFP	mCherry	both
76	2017-12-08_15.56.54	Stack_0_Channel_0_by_Stack_0_Channel_1	0	1	0.663	0.668	eGFP	mCherry	both
77	2017-12-08_15.56.54	Stack_0_Channel_0_by_Stack_0_Channel_1	0	1	0.662	0.667	eGFP	mCherry	both
78	2017-12-08_15.56.54	Stack_0_Channel_0_by_Stack_0_Channel_1	0	1	0.66	0.664	eGFP	mCherry	both
79	2017-12-08_15.56.54	Stack_0_Channel_0_by_Stack_0_Channel_1	0	1	0.67	0.673	eGFP	mCherry	both
80	2017-12-08_15.56.54	Stack_0_Channel_0_by_Stack_0_Channel_1	0	1	0.67	0.671	eGFP	mCherry	both
81	2017-12-08_15.56.54	Stack_0_Channel_0_by_Stack_0_Channel_1	0	1	0.674	0.675	eGFP	mCherry	both
82	2017-12-08_15.56.54	Stack_0_Channel_0_by_Stack_0_Channel_1	0	1	0.663	0.664	eGFP	mCherry	both
83	2017-12-08_15.56.54	Stack_0_Channel_0_by_Stack_0_Channel_1	0	1	0.666	0.667	eGFP	mCherry	both
84	2017-12-08_15.56.54	Stack_0_Channel_0_by_Stack_0_Channel_1	0	1	0.66	0.661	eGFP	mCherry	both
85	2017-12-08_15.56.54	Stack_0_Channel_0_by_Stack_0_Channel_1	0	1	0.661	0.663	eGFP	mCherry	both
86	2017-12-08_15.56.54	Stack_0_Channel_0_by_Stack_0_Channel_1	0	1	0.665	0.667	eGFP	mCherry	both
87	2017-12-08_15.56.54	Stack_0_Channel_0_by_Stack_0_Channel_1	0	1	0.671	0.673	eGFP	mCherry	both
88	2017-12-08_15.56.54	Stack_0_Channel_0_by_Stack_0_Channel_1	0	1	0.662	0.664	eGFP	mCherry	both
89	2017-12-08_15.56.54	Stack_0_Channel_0_by_Stack_0_Channel_1	0	1	0.662	0.664	eGFP	mCherry	both
90	2017-12-08_15.56.54	Stack_0_Channel_0_by_Stack_0_Channel_1	0	1	0.654	0.656	eGFP	mCherry	both
91	2017-12-08_15.56.54	Stack_0_Channel_0_by_Stack_0_Channel_1	0	1	0.652	0.653	eGFP	mCherry	both
92	2017-12-08_15.56.54	Stack_0_Channel_0_by_Stack_0_Channel_1	0	1	0.641	0.643	eGFP	mCherry	both
93	2017-12-08_15.56.54	Stack_0_Channel_0_by_Stack_0_Channel_1	0	1	0.624	0.627	eGFP	mCherry	both
94	2017-12-08_15.56.54	Stack_0_Channel_0_by_Stack_0_Channel_1	0	1	0.623	0.627	eGFP	mCherry	both
95	2017-12-08_15.56.54	Stack_0_Channel_0_by_Stack_0_Channel_1	0	1	0.627	0.631	eGFP	mCherry	both
96	2017-12-08_15.56.54	Stack_0_Channel_0_by_Stack_0_Channel_1	0	1	0.614	0.62	eGFP	mCherry	both
97	2017-12-08_15.56.54	Stack_0_Channel_0_by_Stack_0_Channel_1	0	1	0.617	0.622	eGFP	mCherry	both
98	2017-12-08_15.56.54	Stack_0_Channel_0_by_Stack_0_Channel_1	0	1	0.62	0.624	eGFP	mCherry	both
99	2017-12-08_15.56.54	Stack_0_Channel_0_by_Stack_0_Channel_1	0	1	0.601	0.606	eGFP	mCherry	both
100	2017-12-08_15.56.54	Stack_0_Channel_0_by_Stack_0_Channel_1	0	1	0.611	0.615	eGFP	mCherry	both
101	2017-12-08_15.56.54	Stack_0_Channel_0_by_Stack_0_Channel_1	0	1	0.606	0.61	eGFP	mCherry	both
102	2017-12-08_15.56.54	Stack_0_Channel_0_by_Stack_0_Channel_1	0	1	0.6	0.602	eGFP	mCherry	both
103	2017-12-08_15.56.54	Stack_0_Channel_0_by_Stack_0_Channel_1	0	1	0.577	0.577	eGFP	mCherry	both
104	2017-12-08_15.56.54	Stack_0_Channel_0_by_Stack_0_Channel_1	0	1	0.579	0.578	eGFP	mCherry	both
105	2017-12-08_15.56.54	Stack_0_Channel_0_by_Stack_0_Channel_1	0	1	0.556	0.555	eGFP	mCherry	both
106	2017-12-08_15.56.54	Stack_0_Channel_0_by_Stack_0_Channel_1	0	1	0.552	0.551	eGFP	mCherry	both
107	2017-12-08_15.56.54	Stack_0_Channel_0_by_Stack_0_Channel_1	0	1	0.547	0.547	eGFP	mCherry	both
108	2017-12-08_15.56.54	Stack_0_Channel_0_by_Stack_0_Channel_1	0	1	0.531	0.53	eGFP	mCherry	both
109	2017-12-08_15.56.54	Stack_0_Channel_0_by_Stack_0_Channel_1	0	1	0.509	0.51	eGFP	mCherry	both
110	2017-12-08_15.56.54	Stack_0_Channel_0_by_Stack_0_Channel_1	0	1	0.5	0.503	eGFP	mCherry	both
111	2017-12-08_15.56.54	Stack_0_Channel_0_by_Stack_0_Channel_1	0	1	0.499	0.503	eGFP	mCherry	both
112	2017-12-08_15.56.54	Stack_0_Channel_0_by_Stack_0_Channel_1	0	1	0.489	0.494	eGFP	mCherry	both
113	2017-12-08_15.56.54	Stack_0_Channel_0_by_Stack_0_Channel_1	0	1	0.482	0.486	eGFP	mCherry	both
114	2017-12-08_15.56.54	Stack_0_Channel_0_by_Stack_0_Channel_1	0	1	0.467	0.473	eGFP	mCherry	both
115	2017-12-08_15.56.54	Stack_0_Channel_0_by_Stack_0_Channel_1	0	1	0.443	0.45	eGFP	mCherry	both
116	2017-12-08_15.56.54	Stack_0_Channel_0_by_Stack_0_Channel_1	0	1	0.442	0.449	eGFP	mCherry	both
117	2017-12-08_15.56.54	Stack_0_Channel_0_by_Stack_0_Channel_1	0	1	0.435	0.442	eGFP	mCherry	both
118	2017-12-08_15.56.54	Stack_0_Channel_0_by_Stack_0_Channel_1	0	1	0.437	0.441	eGFP	mCherry	both
119	2017-12-08_15.56.54	Stack_0_Channel_0_by_Stack_0_Channel_1	0	1	0.444	0.445	eGFP	mCherry	both
120	2017-12-08_15.56.54	Stack_0_Channel_0_by_Stack_0_Channel_1	0	1	0.451	0.448	eGFP	mCherry	both
121	2017-12-08_15.56.54	Stack_0_Channel_0_by_Stack_0_Channel_1	0	1	0.452	0.445	eGFP	mCherry	both
122	2017-12-08_15.56.54	Stack_0_Channel_0_by_Stack_0_Channel_1	0	1	0.454	0.442	eGFP	mCherry	both
123	2017-12-08_15.56.54	Stack_0_Channel_0_by_Stack_0_Channel_1	0	1	0.441	0.427	eGFP	mCherry	both
124	2017-12-08_15.56.54	Stack_0_Channel_0_by_Stack_0_Channel_1	0	1	0.454	0.435	eGFP	mCherry	both
125	2017-12-08_15.56.54	Stack_0_Channel_0_by_Stack_0_Channel_1	0	1	0.462	0.431	eGFP	mCherry	both
126	2017-12-08_15.56.54	Stack_0_Channel_0_by_Stack_0_Channel_1	0	1	0.495	0.442	eGFP	mCherry	both
127	2017-12-08_15.56.54	Stack_0_Channel_0_by_Stack_0_Channel_1	0	1	0.53	0.439	eGFP	mCherry	both
128	2017-12-08_15.56.54	Stack_0_Channel_0_by_Stack_0_Channel_1	0	1	0.569	0.437	eGFP	mCherry	both
129	2017-12-08_15.56.54	Stack_0_Channel_0_by_Stack_0_Channel_1	0	1	0.614	0.443	eGFP	mCherry	both
130	2017-12-08_15.56.54	Stack_0_Channel_0_by_Stack_0_Channel_1	0	1	0.651	0.44	eGFP	mCherry	both
131	2017-12-08_15.56.54	Stack_0_Channel_0_by_Stack_0_Channel_1	0	1	0.695	0.445	eGFP	mCherry	both
132	2017-12-08_15.56.54	Stack_0_Channel_0_by_Stack_0_Channel_1	0	1	0.727	0.445	eGFP	mCherry	both
133	2017-12-08_15.56.54	Stack_0_Channel_0_by_Stack_0_Channel_1	0	1	0.738	0.436	eGFP	mCherry	both
134	2017-12-08_15.56.54	Stack_0_Channel_0_by_Stack_0_Channel_1	0	1	0.772	0.443	eGFP	mCherry	both
135	2017-12-08_15.56.54	Stack_0_Channel_0_by_Stack_0_Channel_1	0	1	0.798	0.439	eGFP	mCherry	both
136	2017-12-08_15.56.54	Stack_0_Channel_0_by_Stack_0_Channel_1	0	1	6.387	7.594	eGFP	mCherry	both
137	2017-12-08_15.56.54	Stack_0_Channel_0_by_Stack_0_Channel_1	0	1	6.804	7.861	eGFP	mCherry	both
138	2017-12-08_15.56.54	Stack_0_Channel_0_by_Stack_0_Channel_1	0	1	6.985	7.89	eGFP	mCherry	both
139	2017-12-08_15.56.54	Stack_0_Channel_0_by_Stack_0_Channel_1	0	1	7.124	7.719	eGFP	mCherry	both
140	2017-12-08_15.56.54	Stack_0_Channel_0_by_Stack_0_Channel_1	0	1	7.401	7.776	eGFP	mCherry	both
141	2017-12-08_15.56.54	Stack_0_Channel_0_by_Stack_0_Channel_1	0	1	6.85	7.131	eGFP	mCherry	both
142	2017-12-08_15.56.54	Stack_0_Channel_0_by_Stack_0_Channel_1	0	1	0.793	0.452	eGFP	mCherry	both
143	2017-12-08_15.56.54	Stack_0_Channel_0_by_Stack_0_Channel_1	0	1	0.795	0.461	eGFP	mCherry	both
144	2017-12-08_15.56.54	Stack_0_Channel_0_by_Stack_0_Channel_1	0	1	5.296	6.061	eGFP	mCherry	both
145	2017-12-08_15.56.54	Stack_0_Channel_0_by_Stack_0_Channel_1	0	1	5.203	6.414	eGFP	mCherry	both
146	2017-12-08_15.56.54	Stack_0_Channel_0_by_Stack_0_Channel_1	0	1	5.315	6.635	eGFP	mCherry	both
147	2017-12-08_15.56.54	Stack_0_Channel_0_by_Stack_0_Channel_1	0	1	5.622	6.76	eGFP	mCherry	both
148	2017-12-08_15.56.54	Stack_0_Channel_0_by_Stack_0_Channel_1	0	1	5.969	7.037	eGFP	mCherry	both
149	2017-12-08_15.56.54	Stack_0_Channel_0_by_Stack_0_Channel_1	0	1	6.01	7.029	eGFP	mCherry	both
150	2017-12-08_15.56.54	Stack_0_Channel_0_by_Stack_0_Channel_1	0	1	6.007	7.186	eGFP	mCherry	both
151	2017-12-08_15.56.54	Stack_0_Channel_0_by_Stack_0_Channel_1	0	1	6.183	7.387	eGFP	mCherry	both
152	2017-12-08_15.56.54	Stack_0_Channel_0_by_Stack_0_Channel_1	0	1	6.14	7.374	eGFP	mCherry	both
153	2017-12-08_15.56.54	Stack_0_Channel_0_by_Stack_0_Channel_1	0	1	6.272	7.509	eGFP	mCherry	both
154	2017-12-08_15.56.54	Stack_0_Channel_0_by_Stack_0_Channel_1	0	1	6.172	7.455	eGFP	mCherry	both
155	2017-12-08_15.56.54	Stack_0_Channel_0_by_Stack_0_Channel_1	0	1	0.657	0.449	eGFP	mCherry	both
156	2017-12-08_15.56.54	Stack_0_Channel_0_by_Stack_0_Channel_1	0	1	0.636	0.451	eGFP	mCherry	both
157	2017-12-08_15.56.54	Stack_0_Channel_0_by_Stack_0_Channel_1	0	1	0.624	0.444	eGFP	mCherry	both
158	2017-12-08_15.56.54	Stack_0_Channel_0_by_Stack_0_Channel_1	0	1	0.634	0.446	eGFP	mCherry	both
159	2017-12-08_15.56.54	Stack_0_Channel_0_by_Stack_0_Channel_1	0	1	0.628	0.447	eGFP	mCherry	both
160	2017-12-08_15.56.54	Stack_0_Channel_0_by_Stack_0_Channel_1	0	1	0.613	0.443	eGFP	mCherry	both
161	2017-12-08_15.56.54	Stack_0_Channel_0_by_Stack_0_Channel_1	0	1	0.621	0.45	eGFP	mCherry	both
162	2017-12-08_15.56.54	Stack_0_Channel_0_by_Stack_0_Channel_1	0	1	0.648	0.453	eGFP	mCherry	both
163	2017-12-08_15.56.54	Stack_0_Channel_0_by_Stack_0_Channel_1	0	1	0.699	0.463	eGFP	mCherry	both
164	2017-12-08_15.56.54	Stack_0_Channel_0_by_Stack_0_Channel_1	0	1	0.734	0.467	eGFP	mCherry	both
165	2017-12-08_15.56.54	Stack_0_Channel_0_by_Stack_0_Channel_1	0	1	0.779	0.473	eGFP	mCherry	both
166	2017-12-08_15.56.54	Stack_0_Channel_0_by_Stack_0_Channel_1	0	1	0.799	0.462	eGFP	mCherry	both
167	2017-12-08_15.56.54	Stack_0_Channel_0_by_Stack_0_Channel_1	0	1	0.849	0.467	eGFP	mCherry	both
168	2017-12-08_15.56.54	Stack_0_Channel_0_by_Stack_0_Channel_1	0	1	0.858	0.448	eGFP	mCherry	both
169	2017-12-08_15.56.54	Stack_0_Channel_0_by_Stack_0_Channel_1	0	1	0.927	0.451	eGFP	mCherry	both
170	2017-12-08_15.56.54	Stack_0_Channel_0_by_Stack_0_Channel_1	0	1	1.044	0.426	eGFP	mCherry	both
171	2017-12-08_15.56.54	Stack_0_Channel_0_by_Stack_0_Channel_1	0	1	1.153	0.427	eGFP	mCherry	both
172	2017-12-08_15.56.54	Stack_0_Channel_0_by_Stack_0_Channel_1	0	1	1.147	0.427	eGFP	mCherry	both
173	2017-12-08_15.56.54	Stack_0_Channel_0_by_Stack_0_Channel_1	0	1	1.044	0.464	eGFP	mCherry	both
174	2017-12-08_15.56.54	Stack_0_Channel_0_by_Stack_0_Channel_1	0	1	1.098	0.451	eGFP	mCherry	both
175	2017-12-08_15.56.54	Stack_0_Channel_0_by_Stack_0_Channel_1	0	1	1.696	0.442	eGFP	mCherry	both
176	2017-12-08_15.56.54	Stack_0_Channel_0_by_Stack_0_Channel_1	0	1	2.541	0.452	eGFP	mCherry	both
177	2017-12-08_15.56.54	Stack_0_Channel_0_by_Stack_0_Channel_1	0	1	3.005	0.484	eGFP	mCherry	both
178	2017-12-08_15.56.54	Stack_0_Channel_0_by_Stack_0_Channel_1	0	1	3.789	0.554	eGFP	mCherry	both
179	2017-12-08_15.56.54	Stack_0_Channel_0_by_Stack_0_Channel_1	0	1	6.152	6.914	eGFP	mCherry	both
180	2017-12-08_15.56.54	Stack_0_Channel_0_by_Stack_0_Channel_1	0	1	6.432	7.035	eGFP	mCherry	both
181	2017-12-08_15.56.54	Stack_0_Channel_0_by_Stack_0_Channel_1	0	1	6.571	7.125	eGFP	mCherry	both
182	2017-12-08_15.56.54	Stack_0_Channel_0_by_Stack_0_Channel_1	0	1	5.887	6.902	eGFP	mCherry	both
183	2017-12-08_15.56.54	Stack_0_Channel_0_by_Stack_0_Channel_1	0	1	5.811	6.864	eGFP	mCherry	both
184	2017-12-08_15.56.54	Stack_0_Channel_0_by_Stack_0_Channel_1	0	1	5.787	6.802	eGFP	mCherry	both
185	2017-12-08_15.56.54	Stack_0_Channel_0_by_Stack_0_Channel_1	0	1	6.137	6.97	eGFP	mCherry	both
186	2017-12-08_15.56.54	Stack_0_Channel_0_by_Stack_0_Channel_1	0	1	6.515	7.435	eGFP	mCherry	both
187	2017-12-08_15.56.54	Stack_0_Channel_0_by_Stack_0_Channel_1	0	1	0.069	0.062	eGFP	mCherry	both
188	2017-12-08_15.56.54	Stack_0_Channel_0_by_Stack_0_Channel_1	0	1	0.078	0.07	eGFP	mCherry	both
189	2017-12-08_15.56.54	Stack_0_Channel_0_by_Stack_0_Channel_1	0	1	0.079	0.075	eGFP	mCherry	both
190	2017-12-08_15.56.54	Stack_0_Channel_0_by_Stack_0_Channel_1	0	1	0.092	0.092	eGFP	mCherry	both
191	2017-12-08_15.56.54	Stack_0_Channel_0_by_Stack_0_Channel_1	0	1	0.988	0.481	eGFP	mCherry	both
192	2017-12-08_15.56.54	Stack_0_Channel_0_by_Stack_0_Channel_1	0	1	0.923	0.496	eGFP	mCherry	both
193	2017-12-08_15.56.54	Stack_0_Channel_0_by_Stack_0_Channel_1	0	1	0.875	0.515	eGFP	mCherry	both
194	2017-12-08_15.56.54	Stack_0_Channel_0_by_Stack_0_Channel_1	0	1	0.847	0.539	eGFP	mCherry	both
195	2017-12-08_15.56.54	Stack_0_Channel_0_by_Stack_0_Channel_1	0	1	0.838	0.558	eGFP	mCherry	both
196	2017-12-08_15.56.54	Stack_0_Channel_0_by_Stack_0_Channel_1	0	1	0.824	0.574	eGFP	mCherry	both
197	2017-12-08_15.56.54	Stack_0_Channel_0_by_Stack_0_Channel_1	0	1	0.813	0.574	eGFP	mCherry	both
198	2017-12-08_15.56.54	Stack_0_Channel_0_by_Stack_0_Channel_1	0	1	0.787	0.564	eGFP	mCherry	both
199	2017-12-08_15.56.54	Stack_0_Channel_0_by_Stack_0_Channel_1	0	1	0.777	0.56	eGFP	mCherry	both
200	2017-12-08_15.56.54	Stack_0_Channel_0_by_Stack_0_Channel_1	0	1	0.788	0.565	eGFP	mCherry	both
201	2017-12-08_15.56.54	Stack_0_Channel_0_by_Stack_0_Channel_1	0	1	0.756	0.569	eGFP	mCherry	both
202	2017-12-08_15.56.54	Stack_0_Channel_0_by_Stack_0_Channel_1	0	1	0.737	0.586	eGFP	mCherry	both
203	2017-12-08_15.56.54	Stack_0_Channel_0_by_Stack_0_Channel_1	0	1	0.724	0.6	eGFP	mCherry	both
204	2017-12-08_15.56.54	Stack_0_Channel_0_by_Stack_0_Channel_1	0	1	0.72	0.611	eGFP	mCherry	both
205	2017-12-08_15.56.54	Stack_0_Channel_0_by_Stack_0_Channel_1	0	1	0.702	0.614	eGFP	mCherry	both
206	2017-12-08_15.56.54	Stack_0_Channel_0_by_Stack_0_Channel_1	0	1	0.686	0.611	eGFP	mCherry	both
207	2017-12-08_15.56.54	Stack_0_Channel_0_by_Stack_0_Channel_1	0	1	0.685	0.625	eGFP	mCherry	both
208	2017-12-08_15.56.54	Stack_0_Channel_0_by_Stack_0_Channel_1	0	1	0.679	0.627	eGFP	mCherry	both
209	2017-12-08_15.56.54	Stack_0_Channel_0_by_Stack_0_Channel_1	0	1	0.659	0.616	eGFP	mCherry	both
210	2017-12-08_15.56.54	Stack_0_Channel_0_by_Stack_0_Channel_1	0	1	0.67	0.63	eGFP	mCherry	both
211	2017-12-08_15.56.54	Stack_0_Channel_0_by_Stack_0_Channel_1	0	1	0.668	0.632	eGFP	mCherry	both
212	2017-12-08_15.56.54	Stack_0_Channel_0_by_Stack_0_Channel_1	0	1	0.674	0.641	eGFP	mCherry	both
213	2017-12-08_15.56.54	Stack_0_Channel_0_by_Stack_0_Channel_1	0	1	0.672	0.643	eGFP	mCherry	both
214	2017-12-08_15.56.54	Stack_0_Channel_0_by_Stack_0_Channel_1	0	1	0.658	0.635	eGFP	mCherry	both
215	2017-12-08_15.56.54	Stack_0_Channel_0_by_Stack_0_Channel_1	0	1	0.651	0.634	eGFP	mCherry	both
216	2017-12-08_15.56.54	Stack_0_Channel_0_by_Stack_0_Channel_1	0	1	0.636	0.625	eGFP	mCherry	both
217	2017-12-08_15.56.54	Stack_0_Channel_0_by_Stack_0_Channel_1	0	1	0.619	0.612	eGFP	mCherry	both
218	2017-12-08_15.56.54	Stack_0_Channel_0_by_Stack_0_Channel_1	0	1	0.613	0.607	eGFP	mCherry	both
219	2017-12-08_15.56.54	Stack_0_Channel_0_by_Stack_0_Channel_1	0	1	0.607	0.601	eGFP	mCherry	both
220	2017-12-08_15.56.54	Stack_0_Channel_0_by_Stack_0_Channel_1	0	1	0.627	0.618	eGFP	mCherry	both
221	2017-12-08_15.56.54	Stack_0_Channel_0_by_Stack_0_Channel_1	0	1	0.623	0.612	eGFP	mCherry	both
222	2017-12-08_15.56.54	Stack_0_Channel_0_by_Stack_0_Channel_1	0	1	0.632	0.623	eGFP	mCherry	both
223	2017-12-08_15.56.54	Stack_0_Channel_0_by_Stack_0_Channel_1	0	1	0.635	0.628	eGFP	mCherry	both
224	2017-12-08_15.56.54	Stack_0_Channel_0_by_Stack_0_Channel_1	0	1	0.637	0.63	eGFP	mCherry	both
225	2017-12-08_15.56.54	Stack_0_Channel_0_by_Stack_0_Channel_1	0	1	0.654	0.647	eGFP	mCherry	both
226	2017-12-08_15.56.54	Stack_0_Channel_0_by_Stack_0_Channel_1	0	1	0.672	0.665	eGFP	mCherry	both
227	2017-12-08_15.56.54	Stack_0_Channel_0_by_Stack_0_Channel_1	0	1	0.678	0.67	eGFP	mCherry	both
228	2017-12-08_15.56.54	Stack_0_Channel_0_by_Stack_0_Channel_1	0	1	0.685	0.675	eGFP	mCherry	both
229	2017-12-08_15.56.54	Stack_0_Channel_0_by_Stack_0_Channel_1	0	1	0.665	0.656	eGFP	mCherry	both
230	2017-12-08_15.56.54	Stack_0_Channel_0_by_Stack_0_Channel_1	0	1	0.673	0.664	eGFP	mCherry	both
231	2017-12-08_15.56.54	Stack_0_Channel_0_by_Stack_0_Channel_1	0	1	0.669	0.66	eGFP	mCherry	both
232	2017-12-08_15.56.54	Stack_0_Channel_0_by_Stack_0_Channel_1	0	1	0.67	0.658	eGFP	mCherry	both
233	2017-12-08_15.56.54	Stack_0_Channel_0_by_Stack_0_Channel_1	0	1	0.649	0.637	eGFP	mCherry	both
234	2017-12-08_15.56.54	Stack_0_Channel_0_by_Stack_0_Channel_1	0	1	0.642	0.634	eGFP	mCherry	both
235	2017-12-08_15.56.54	Stack_0_Channel_0_by_Stack_0_Channel_1	0	1	0.63	0.623	eGFP	mCherry	both
236	2017-12-08_15.56.54	Stack_0_Channel_0_by_Stack_0_Channel_1	0	1	0.644	0.636	eGFP	mCherry	both
237	2017-12-08_15.56.54	Stack_0_Channel_0_by_Stack_0_Channel_1	0	1	0.642	0.633	eGFP	mCherry	both
238	2017-12-08_15.56.54	Stack_0_Channel_0_by_Stack_0_Channel_1	0	1	0.653	0.644	eGFP	mCherry	both
239	2017-12-08_15.56.54	Stack_0_Channel_0_by_Stack_0_Channel_1	0	1	0.644	0.639	eGFP	mCherry	both
240	2017-12-08_15.56.54	Stack_0_Channel_0_by_Stack_0_Channel_1	0	1	0.648	0.644	eGFP	mCherry	both
241	2017-12-08_15.56.54	Stack_0_Channel_0_by_Stack_0_Channel_1	0	1	0.639	0.635	eGFP	mCherry	both
242	2017-12-08_15.56.54	Stack_0_Channel_0_by_Stack_0_Channel_1	0	1	0.647	0.641	eGFP	mCherry	both
243	2017-12-08_15.56.54	Stack_0_Channel_0_by_Stack_0_Channel_1	0	1	0.653	0.643	eGFP	mCherry	both
244	2017-12-08_15.56.54	Stack_0_Channel_0_by_Stack_0_Channel_1	0	1	0.657	0.643	eGFP	mCherry	both
245	2017-12-08_15.56.54	Stack_0_Channel_0_by_Stack_0_Channel_1	0	1	0.666	0.647	eGFP	mCherry	both
246	2017-12-08_15.56.54	Stack_0_Channel_0_by_Stack_0_Channel_1	0	1	0.668	0.648	eGFP	mCherry	both
247	2017-12-08_15.56.54	Stack_0_Channel_0_by_Stack_0_Channel_1	0	1	0.661	0.644	eGFP	mCherry	both
248	2017-12-08_15.56.54	Stack_0_Channel_0_by_Stack_0_Channel_1	0	1	0.649	0.634	eGFP	mCherry	both
249	2017-12-08_15.56.54	Stack_0_Channel_0_by_Stack_0_Channel_1	0	1	0.645	0.63	eGFP	mCherry	both
250	2017-12-08_15.56.54	Stack_0_Channel_0_by_Stack_0_Channel_1	0	1	0.646	0.631	eGFP	mCherry	both
251	2017-12-08_15.56.54	Stack_0_Channel_0_by_Stack_0_Channel_1	0	1	0.65	0.636	eGFP	mCherry	both
252	2017-12-08_15.56.54	Stack_0_Channel_0_by_Stack_0_Channel_1	0	1	0.655	0.641	eGFP	mCherry	both
253	2017-12-08_15.56.54	Stack_0_Channel_0_by_Stack_0_Channel_1	0	1	0.656	0.644	eGFP	mCherry	both
254	2017-12-08_15.56.54	Stack_0_Channel_0_by_Stack_0_Channel_1	0	1	0.654	0.645	eGFP	mCherry	both
255	2017-12-08_15.56.54	Stack_0_Channel_0_by_Stack_0_Channel_1	0	1	0.653	0.645	eGFP	mCherry	both
256	2017-12-08_15.56.54	Stack_0_Channel_0_by_Stack_0_Channel_1	0	1	0.64	0.632	eGFP	mCherry	both
257	2017-12-08_15.56.54	Stack_0_Channel_0_by_Stack_0_Channel_1	0	1	0.666	0.658	eGFP	mCherry	both
258	2017-12-08_15.56.54	Stack_0_Channel_0_by_Stack_0_Channel_1	0	1	0.641	0.636	eGFP	mCherry	both
259	2017-12-08_15.56.54	Stack_0_Channel_0_by_Stack_0_Channel_1	0	1	0.639	0.634	eGFP	mCherry	both
260	2017-12-08_15.56.54	Stack_0_Channel_0_by_Stack_0_Channel_1	0	1	0.627	0.621	eGFP	mCherry	both
261	2017-12-08_15.56.54	Stack_0_Channel_0_by_Stack_0_Channel_1	0	1	0.635	0.632	eGFP	mCherry	both
262	2017-12-08_15.56.54	Stack_0_Channel_0_by_Stack_0_Channel_1	0	1	0.611	0.608	eGFP	mCherry	both
263	2017-12-08_15.56.54	Stack_0_Channel_0_by_Stack_0_Channel_1	0	1	0.611	0.607	eGFP	mCherry	both
264	2017-12-08_15.56.54	Stack_0_Channel_0_by_Stack_0_Channel_1	0	1	0.614	0.61	eGFP	mCherry	both
265	2017-12-08_15.56.54	Stack_0_Channel_0_by_Stack_0_Channel_1	0	1	0.658	0.657	eGFP	mCherry	both
266	2017-12-08_15.56.54	Stack_0_Channel_0_by_Stack_0_Channel_1	0	1	0.711	0.71	eGFP	mCherry	both
267	2017-12-08_15.56.54	Stack_0_Channel_0_by_Stack_0_Channel_1	0	1	0.765	0.766	eGFP	mCherry	both
268	2017-12-08_15.56.54	Stack_0_Channel_0_by_Stack_0_Channel_1	0	1	0.976	0.981	eGFP	mCherry	both
269	2017-12-08_15.56.54	Stack_0_Channel_0_by_Stack_0_Channel_1	0	1	0.976	0.981	eGFP	mCherry	both
270	2017-12-08_15.56.54	Stack_0_Channel_0_by_Stack_0_Channel_1	0	1	0.976	0.981	eGFP	mCherry	both
271	2017-12-08_15.56.54	Stack_0_Channel_0_by_Stack_0_Channel_1	0	1	0.976	0.976	eGFP	mCherry	both
272	2017-12-08_15.56.54	Stack_0_Channel_0_by_Stack_0_Channel_1	0	1	0.96	0.963	eGFP	mCherry	both
273	2017-12-08_15.56.54	Stack_0_Channel_0_by_Stack_0_Channel_1	0	1	0.97	0.971	eGFP	mCherry	both
274	2017-12-08_15.56.54	Stack_0_Channel_0_by_Stack_0_Channel_1	0	1	0.971	0.971	eGFP	mCherry	both
275	2017-12-08_15.56.54	Stack_0_Channel_0_by_Stack_0_Channel_1	0	1	0.971	0.971	eGFP	mCherry	both
276	2017-12-08_15.56.54	Stack_0_Channel_0_by_Stack_0_Channel_1	0	1	0.971	0.971	eGFP	mCherry	both
277	2017-12-08_15.56.54	Stack_0_Channel_0_by_Stack_0_Channel_1	0	1	0.98	0.981	eGFP	mCherry	both
278	2017-12-08_15.56.54	Stack_0_Channel_0_by_Stack_0_Channel_1	0	1	0.971	0.971	eGFP	mCherry	both
279	2017-12-08_15.56.54	Stack_0_Channel_0_by_Stack_0_Channel_1	0	1	0.971	0.971	eGFP	mCherry	both
280	2017-12-08_15.56.54	Stack_0_Channel_0_by_Stack_0_Channel_1	0	1	0.971	0.971	eGFP	mCherry	both
281	2017-12-08_15.56.54	Stack_0_Channel_0_by_Stack_0_Channel_1	0	1	0.97	0.971	eGFP	mCherry	both
282	2017-12-08_15.56.54	Stack_0_Channel_0_by_Stack_0_Channel_1	0	1	0.97	0.971	eGFP	mCherry	both
283	2017-12-08_15.56.54	Stack_0_Channel_0_by_Stack_0_Channel_1	0	1	0.969	0.971	eGFP	mCherry	both
284	2017-12-08_15.56.54	Stack_0_Channel_0_by_Stack_0_Channel_1	0	1	0.962	0.963	eGFP	mCherry	both
285	2017-12-08_15.56.54	Stack_0_Channel_0_by_Stack_0_Channel_1	0	1	0.883	0.893	eGFP	mCherry	both
286	2017-12-08_15.56.54	Stack_0_Channel_0_by_Stack_0_Channel_1	0	1	0.865	0.875	eGFP	mCherry	both
287	2017-12-08_15.56.54	Stack_0_Channel_0_by_Stack_0_Channel_1	0	1	0.845	0.856	eGFP	mCherry	both
288	2017-12-08_15.56.54	Stack_0_Channel_0_by_Stack_0_Channel_1	0	1	0.832	0.844	eGFP	mCherry	both
289	2017-12-08_15.56.54	Stack_0_Channel_0_by_Stack_0_Channel_1	0	1	0.819	0.831	eGFP	mCherry	both
290	2017-12-08_15.56.54	Stack_0_Channel_0_by_Stack_0_Channel_1	0	1	0.808	0.82	eGFP	mCherry	both
291	2017-12-08_15.56.54	Stack_0_Channel_0_by_Stack_0_Channel_1	0	1	0.804	0.815	eGFP	mCherry	both
292	2017-12-08_15.56.54	Stack_0_Channel_0_by_Stack_0_Channel_1	0	1	0.792	0.801	eGFP	mCherry	both
293	2017-12-08_15.56.54	Stack_0_Channel_0_by_Stack_0_Channel_1	0	1	0.785	0.793	eGFP	mCherry	both
294	2017-12-08_15.56.54	Stack_0_Channel_0_by_Stack_0_Channel_1	0	1	0.778	0.788	eGFP	mCherry	both
295	2017-12-08_15.56.54	Stack_0_Channel_0_by_Stack_0_Channel_1	0	1	0.766	0.776	eGFP	mCherry	both
296	2017-12-08_15.56.54	Stack_0_Channel_0_by_Stack_0_Channel_1	0	1	0.763	0.772	eGFP	mCherry	both
297	2017-12-08_15.56.54	Stack_0_Channel_0_by_Stack_0_Channel_1	0	1	0.756	0.767	eGFP	mCherry	both
298	2017-12-08_15.56.54	Stack_0_Channel_0_by_Stack_0_Channel_1	0	1	0.748	0.759	eGFP	mCherry	both
299	2017-12-08_15.56.54	Stack_0_Channel_0_by_Stack_0_Channel_1	0	1	0.753	0.765	eGFP	mCherry	both
300	2017-12-08_15.56.54	Stack_0_Channel_0_by_Stack_0_Channel_1	0	1	0.763	0.774	eGFP	mCherry	both
301	2017-12-08_15.56.54	Stack_0_Channel_0_by_Stack_0_Channel_1	0	1	0.774	0.784	eGFP	mCherry	both
302	2017-12-08_15.56.54	Stack_0_Channel_0_by_Stack_0_Channel_1	0	1	0.783	0.792	eGFP	mCherry	both
303	2017-12-08_15.56.54	Stack_0_Channel_0_by_Stack_0_Channel_1	0	1	0.781	0.79	eGFP	mCherry	both
304	2017-12-08_15.56.54	Stack_0_Channel_0_by_Stack_0_Channel_1	0	1	0.759	0.768	eGFP	mCherry	both
305	2017-12-08_15.56.54	Stack_0_Channel_0_by_Stack_0_Channel_1	0	1	0.725	0.734	eGFP	mCherry	both
306	2017-12-08_15.56.54	Stack_0_Channel_0_by_Stack_0_Channel_1	0	1	0.677	0.684	eGFP	mCherry	both
307	2017-12-08_15.56.54	Stack_0_Channel_0_by_Stack_0_Channel_1	0	1	0.663	0.668	eGFP	mCherry	both
308	2017-12-08_15.56.54	Stack_0_Channel_0_by_Stack_0_Channel_1	0	1	0.656	0.656	eGFP	mCherry	both
309	2017-12-08_15.56.54	Stack_0_Channel_0_by_Stack_0_Channel_1	0	1	0.645	0.642	eGFP	mCherry	both
310	2017-12-08_15.56.54	Stack_0_Channel_0_by_Stack_0_Channel_1	0	1	0.623	0.618	eGFP	mCherry	both
311	2017-12-08_15.56.54	Stack_0_Channel_0_by_Stack_0_Channel_1	0	1	0.603	0.6	eGFP	mCherry	both
312	2017-12-08_15.56.54	Stack_0_Channel_0_by_Stack_0_Channel_1	0	1	0.588	0.586	eGFP	mCherry	both
313	2017-12-08_15.56.54	Stack_0_Channel_0_by_Stack_0_Channel_1	0	1	0.585	0.583	eGFP	mCherry	both
314	2017-12-08_15.56.54	Stack_0_Channel_0_by_Stack_0_Channel_1	0	1	0.581	0.58	eGFP	mCherry	both
315	2017-12-08_15.56.54	Stack_0_Channel_0_by_Stack_0_Channel_1	0	1	0.567	0.565	eGFP	mCherry	both
316	2017-12-08_15.56.54	Stack_0_Channel_0_by_Stack_0_Channel_1	0	1	0.566	0.564	eGFP	mCherry	both
317	2017-12-08_15.56.54	Stack_0_Channel_0_by_Stack_0_Channel_1	0	1	0.56	0.559	eGFP	mCherry	both
318	2017-12-08_15.56.54	Stack_0_Channel_0_by_Stack_0_Channel_1	0	1	0.556	0.556	eGFP	mCherry	both
319	2017-12-08_15.56.54	Stack_0_Channel_0_by_Stack_0_Channel_1	0	1	0.552	0.554	eGFP	mCherry	both
320	2017-12-08_15.56.54	Stack_0_Channel_0_by_Stack_0_Channel_1	0	1	0.557	0.56	eGFP	mCherry	both
321	2017-12-08_15.56.54	Stack_0_Channel_0_by_Stack_0_Channel_1	0	1	0.568	0.57	eGFP	mCherry	both
322	2017-12-08_15.56.54	Stack_0_Channel_0_by_Stack_0_Channel_1	0	1	0.569	0.57	eGFP	mCherry	both
323	2017-12-08_15.56.54	Stack_0_Channel_0_by_Stack_0_Channel_1	0	1	0.55	0.551	eGFP	mCherry	both
324	2017-12-08_15.56.54	Stack_0_Channel_0_by_Stack_0_Channel_1	0	1	0.556	0.557	eGFP	mCherry	both
325	2017-12-08_15.56.54	Stack_0_Channel_0_by_Stack_0_Channel_1	0	1	0.555	0.556	eGFP	mCherry	both
326	2017-12-08_15.56.54	Stack_0_Channel_0_by_Stack_0_Channel_1	0	1	0.548	0.55	eGFP	mCherry	both
327	2017-12-08_15.56.54	Stack_0_Channel_0_by_Stack_0_Channel_1	0	1	0.555	0.557	eGFP	mCherry	both
328	2017-12-08_15.56.54	Stack_0_Channel_0_by_Stack_0_Channel_1	0	1	0.552	0.554	eGFP	mCherry	both
329	2017-12-08_15.56.54	Stack_0_Channel_0_by_Stack_0_Channel_1	0	1	0.555	0.556	eGFP	mCherry	both
330	2017-12-08_15.56.54	Stack_0_Channel_0_by_Stack_0_Channel_1	0	1	0.551	0.553	eGFP	mCherry	both
331	2017-12-08_15.56.54	Stack_0_Channel_0_by_Stack_0_Channel_1	0	1	0.546	0.549	eGFP	mCherry	both
332	2017-12-08_15.56.54	Stack_0_Channel_0_by_Stack_0_Channel_1	0	1	0.543	0.547	eGFP	mCherry	both
333	2017-12-08_15.56.54	Stack_0_Channel_0_by_Stack_0_Channel_1	0	1	0.538	0.544	eGFP	mCherry	both
334	2017-12-08_15.56.54	Stack_0_Channel_0_by_Stack_0_Channel_1	0	1	0.536	0.543	eGFP	mCherry	both
335	2017-12-08_15.56.54	Stack_0_Channel_0_by_Stack_0_Channel_1	0	1	0.531	0.539	eGFP	mCherry	both
336	2017-12-08_15.56.54	Stack_0_Channel_0_by_Stack_0_Channel_1	0	1	0.533	0.539	eGFP	mCherry	both
337	2017-12-08_15.56.54	Stack_0_Channel_0_by_Stack_0_Channel_1	0	1	0.523	0.528	eGFP	mCherry	both
338	2017-12-08_15.56.54	Stack_0_Channel_0_by_Stack_0_Channel_1	0	1	0.529	0.532	eGFP	mCherry	both
339	2017-12-08_15.56.54	Stack_0_Channel_0_by_Stack_0_Channel_1	0	1	0.526	0.529	eGFP	mCherry	both
340	2017-12-08_15.56.54	Stack_0_Channel_0_by_Stack_0_Channel_1	0	1	0.535	0.538	eGFP	mCherry	both
341	2017-12-08_15.56.54	Stack_0_Channel_0_by_Stack_0_Channel_1	0	1	0.547	0.55	eGFP	mCherry	both
342	2017-12-08_15.56.54	Stack_0_Channel_0_by_Stack_0_Channel_1	0	1	0.552	0.555	eGFP	mCherry	both
343	2017-12-08_15.56.54	Stack_0_Channel_0_by_Stack_0_Channel_1	0	1	0.552	0.556	eGFP	mCherry	both
344	2017-12-08_15.56.54	Stack_0_Channel_0_by_Stack_0_Channel_1	0	1	0.561	0.564	eGFP	mCherry	both
345	2017-12-08_15.56.54	Stack_0_Channel_0_by_Stack_0_Channel_1	0	1	0.569	0.571	eGFP	mCherry	both
346	2017-12-08_15.56.54	Stack_0_Channel_0_by_Stack_0_Channel_1	0	1	0.574	0.575	eGFP	mCherry	both
347	2017-12-08_15.56.54	Stack_0_Channel_0_by_Stack_0_Channel_1	0	1	0.572	0.572	eGFP	mCherry	both
348	2017-12-08_15.56.54	Stack_0_Channel_0_by_Stack_0_Channel_1	0	1	0.568	0.568	eGFP	mCherry	both
349	2017-12-08_15.56.54	Stack_0_Channel_0_by_Stack_0_Channel_1	0	1	0.573	0.574	eGFP	mCherry	both
350	2017-12-08_15.56.54	Stack_0_Channel_0_by_Stack_0_Channel_1	0	1	0.583	0.583	eGFP	mCherry	both
351	2017-12-08_15.56.54	Stack_0_Channel_0_by_Stack_0_Channel_1	0	1	0.59	0.589	eGFP	mCherry	both
352	2017-12-08_15.56.54	Stack_0_Channel_0_by_Stack_0_Channel_1	0	1	0.594	0.592	eGFP	mCherry	both
353	2017-12-08_15.56.54	Stack_0_Channel_0_by_Stack_0_Channel_1	0	1	0.586	0.584	eGFP	mCherry	both
354	2017-12-08_15.56.54	Stack_0_Channel_0_by_Stack_0_Channel_1	0	1	0.589	0.587	eGFP	mCherry	both
355	2017-12-08_15.56.54	Stack_0_Channel_0_by_Stack_0_Channel_1	0	1	0.585	0.583	eGFP	mCherry	both
356	2017-12-08_15.56.54	Stack_0_Channel_0_by_Stack_0_Channel_1	0	1	0.586	0.584	eGFP	mCherry	both
357	2017-12-08_15.56.54	Stack_0_Channel_0_by_Stack_0_Channel_1	0	1	0.587	0.586	eGFP	mCherry	both
358	2017-12-08_15.56.54	Stack_0_Channel_0_by_Stack_0_Channel_1	0	1	0.588	0.586	eGFP	mCherry	both
359	2017-12-08_15.56.54	Stack_0_Channel_0_by_Stack_0_Channel_1	0	1	0.582	0.581	eGFP	mCherry	both
360	2017-12-08_15.56.54	Stack_0_Channel_0_by_Stack_0_Channel_1	0	1	0.578	0.578	eGFP	mCherry	both
361	2017-12-08_15.56.54	Stack_0_Channel_0_by_Stack_0_Channel_1	0	1	0.578	0.578	eGFP	mCherry	both
362	2017-12-08_15.56.54	Stack_0_Channel_0_by_Stack_0_Channel_1	0	1	0.576	0.578	eGFP	mCherry	both
363	2017-12-08_15.56.54	Stack_0_Channel_0_by_Stack_0_Channel_1	0	1	0.57	0.57	eGFP	mCherry	both
364	2017-12-08_15.56.54	Stack_0_Channel_0_by_Stack_0_Channel_1	0	1	0.55	0.551	eGFP	mCherry	both
365	2017-12-08_15.56.54	Stack_0_Channel_0_by_Stack_0_Channel_1	0	1	0.551	0.552	eGFP	mCherry	both
366	2017-12-08_15.56.54	Stack_0_Channel_0_by_Stack_0_Channel_1	0	1	0.554	0.556	eGFP	mCherry	both
367	2017-12-08_15.56.54	Stack_0_Channel_0_by_Stack_0_Channel_1	0	1	0.541	0.543	eGFP	mCherry	both
368	2017-12-08_15.56.54	Stack_0_Channel_0_by_Stack_0_Channel_1	0	1	0.545	0.545	eGFP	mCherry	both
369	2017-12-08_15.56.54	Stack_0_Channel_0_by_Stack_0_Channel_1	0	1	0.539	0.539	eGFP	mCherry	both
370	2017-12-08_15.56.54	Stack_0_Channel_0_by_Stack_0_Channel_1	0	1	0.526	0.527	eGFP	mCherry	both
371	2017-12-08_15.56.54	Stack_0_Channel_0_by_Stack_0_Channel_1	0	1	0.529	0.529	eGFP	mCherry	both
372	2017-12-08_15.56.54	Stack_0_Channel_0_by_Stack_0_Channel_1	0	1	0.522	0.52	eGFP	mCherry	both
373	2017-12-08_15.56.54	Stack_0_Channel_0_by_Stack_0_Channel_1	0	1	0.516	0.514	eGFP	mCherry	both
374	2017-12-08_15.56.54	Stack_0_Channel_0_by_Stack_0_Channel_1	0	1	0.499	0.495	eGFP	mCherry	both
375	2017-12-08_15.56.54	Stack_0_Channel_0_by_Stack_0_Channel_1	0	1	0.5	0.495	eGFP	mCherry	both
376	2017-12-08_15.56.54	Stack_0_Channel_0_by_Stack_0_Channel_1	0	1	0.491	0.486	eGFP	mCherry	both
377	2017-12-08_15.56.54	Stack_0_Channel_0_by_Stack_0_Channel_1	0	1	0.489	0.484	eGFP	mCherry	both
378	2017-12-08_15.56.54	Stack_0_Channel_0_by_Stack_0_Channel_1	0	1	0.481	0.478	eGFP	mCherry	both
379	2017-12-08_15.56.54	Stack_0_Channel_0_by_Stack_0_Channel_1	0	1	0.457	0.456	eGFP	mCherry	both
380	2017-12-08_15.56.54	Stack_0_Channel_0_by_Stack_0_Channel_1	0	1	0.437	0.438	eGFP	mCherry	both
381	2017-12-08_15.56.54	Stack_0_Channel_0_by_Stack_0_Channel_1	0	1	0.433	0.433	eGFP	mCherry	both
382	2017-12-08_15.56.54	Stack_0_Channel_0_by_Stack_0_Channel_1	0	1	0.44	0.441	eGFP	mCherry	both
383	2017-12-08_15.56.54	Stack_0_Channel_0_by_Stack_0_Channel_1	0	1	0.431	0.432	eGFP	mCherry	both
384	2017-12-08_15.56.54	Stack_0_Channel_0_by_Stack_0_Channel_1	0	1	0.426	0.426	eGFP	mCherry	both
385	2017-12-08_15.56.54	Stack_0_Channel_0_by_Stack_0_Channel_1	0	1	0.414	0.417	eGFP	mCherry	both
386	2017-12-08_15.56.54	Stack_0_Channel_0_by_Stack_0_Channel_1	0	1	0.402	0.405	eGFP	mCherry	both
387	2017-12-08_15.56.54	Stack_0_Channel_0_by_Stack_0_Channel_1	0	1	0.401	0.405	eGFP	mCherry	both
388	2017-12-08_15.56.54	Stack_0_Channel_0_by_Stack_0_Channel_1	0	1	0.396	0.399	eGFP	mCherry	both
389	2017-12-08_15.56.54	Stack_0_Channel_0_by_Stack_0_Channel_1	0	1	0.391	0.392	eGFP	mCherry	both
390	2017-12-08_15.56.54	Stack_0_Channel_0_by_Stack_0_Channel_1	0	1	0.405	0.403	eGFP	mCherry	both
391	2017-12-08_15.56.54	Stack_0_Channel_0_by_Stack_0_Channel_1	0	1	0.411	0.403	eGFP	mCherry	both
392	2017-12-08_15.56.54	Stack_0_Channel_0_by_Stack_0_Channel_1	0	1	0.411	0.397	eGFP	mCherry	both
393	2017-12-08_15.56.54	Stack_0_Channel_0_by_Stack_0_Channel_1	0	1	0.407	0.39	eGFP	mCherry	both
394	2017-12-08_15.56.54	Stack_0_Channel_0_by_Stack_0_Channel_1	0	1	0.395	0.377	eGFP	mCherry	both
395	2017-12-08_15.56.54	Stack_0_Channel_0_by_Stack_0_Channel_1	0	1	0.407	0.384	eGFP	mCherry	both
396	2017-12-08_15.56.54	Stack_0_Channel_0_by_Stack_0_Channel_1	0	1	0.417	0.38	eGFP	mCherry	both
397	2017-12-08_15.56.54	Stack_0_Channel_0_by_Stack_0_Channel_1	0	1	0.453	0.39	eGFP	mCherry	both
398	2017-12-08_15.56.54	Stack_0_Channel_0_by_Stack_0_Channel_1	0	1	0.496	0.39	eGFP	mCherry	both
399	2017-12-08_15.56.54	Stack_0_Channel_0_by_Stack_0_Channel_1	0	1	0.552	0.387	eGFP	mCherry	both
400	2017-12-08_15.56.54	Stack_0_Channel_0_by_Stack_0_Channel_1	0	1	0.608	0.394	eGFP	mCherry	both
401	2017-12-08_15.56.54	Stack_0_Channel_0_by_Stack_0_Channel_1	0	1	0.638	0.389	eGFP	mCherry	both
402	2017-12-08_15.56.54	Stack_0_Channel_0_by_Stack_0_Channel_1	0	1	0.686	0.394	eGFP	mCherry	both
403	2017-12-08_15.56.54	Stack_0_Channel_0_by_Stack_0_Channel_1	0	1	0.706	0.391	eGFP	mCherry	both
404	2017-12-08_15.56.54	Stack_0_Channel_0_by_Stack_0_Channel_1	0	1	0.709	0.385	eGFP	mCherry	both
405	2017-12-08_15.56.54	Stack_0_Channel_0_by_Stack_0_Channel_1	0	1	0.732	0.389	eGFP	mCherry	both
406	2017-12-08_15.56.54	Stack_0_Channel_0_by_Stack_0_Channel_1	0	1	5.074	6.786	eGFP	mCherry	both
407	2017-12-08_15.56.54	Stack_0_Channel_0_by_Stack_0_Channel_1	0	1	4.849	6.606	eGFP	mCherry	both
408	2017-12-08_15.56.54	Stack_0_Channel_0_by_Stack_0_Channel_1	0	1	4.888	6.612	eGFP	mCherry	both
409	2017-12-08_15.56.54	Stack_0_Channel_0_by_Stack_0_Channel_1	0	1	4.79	6.359	eGFP	mCherry	both
410	2017-12-08_15.56.54	Stack_0_Channel_0_by_Stack_0_Channel_1	0	1	5.152	6.515	eGFP	mCherry	both
411	2017-12-08_15.56.54	Stack_0_Channel_0_by_Stack_0_Channel_1	0	1	6.022	6.743	eGFP	mCherry	both
412	2017-12-08_15.56.54	Stack_0_Channel_0_by_Stack_0_Channel_1	0	1	6.515	6.777	eGFP	mCherry	both
413	2017-12-08_15.56.54	Stack_0_Channel_0_by_Stack_0_Channel_1	0	1	6.346	6.158	eGFP	mCherry	both
414	2017-12-08_15.56.54	Stack_0_Channel_0_by_Stack_0_Channel_1	0	1	6.282	6.044	eGFP	mCherry	both
415	2017-12-08_15.56.54	Stack_0_Channel_0_by_Stack_0_Channel_1	0	1	5.964	6.025	eGFP	mCherry	both
416	2017-12-08_15.56.54	Stack_0_Channel_0_by_Stack_0_Channel_1	0	1	5.573	6.078	eGFP	mCherry	both
417	2017-12-08_15.56.54	Stack_0_Channel_0_by_Stack_0_Channel_1	0	1	5.568	6.129	eGFP	mCherry	both
418	2017-12-08_15.56.54	Stack_0_Channel_0_by_Stack_0_Channel_1	0	1	5.487	6.004	eGFP	mCherry	both
419	2017-12-08_15.56.54	Stack_0_Channel_0_by_Stack_0_Channel_1	0	1	5.648	6.155	eGFP	mCherry	both
420	2017-12-08_15.56.54	Stack_0_Channel_0_by_Stack_0_Channel_1	0	1	5.643	6.063	eGFP	mCherry	both
421	2017-12-08_15.56.54	Stack_0_Channel_0_by_Stack_0_Channel_1	0	1	5.459	6.044	eGFP	mCherry	both
422	2017-12-08_15.56.54	Stack_0_Channel_0_by_Stack_0_Channel_1	0	1	5.453	6.201	eGFP	mCherry	both
423	2017-12-08_15.56.54	Stack_0_Channel_0_by_Stack_0_Channel_1	0	1	4.97	6.088	eGFP	mCherry	both
424	2017-12-08_15.56.54	Stack_0_Channel_0_by_Stack_0_Channel_1	0	1	0.596	0.401	eGFP	mCherry	both
425	2017-12-08_15.56.54	Stack_0_Channel_0_by_Stack_0_Channel_1	0	1	0.572	0.401	eGFP	mCherry	both
426	2017-12-08_15.56.54	Stack_0_Channel_0_by_Stack_0_Channel_1	0	1	0.548	0.393	eGFP	mCherry	both
427	2017-12-08_15.56.54	Stack_0_Channel_0_by_Stack_0_Channel_1	0	1	0.55	0.4	eGFP	mCherry	both
428	2017-12-08_15.56.54	Stack_0_Channel_0_by_Stack_0_Channel_1	0	1	0.542	0.388	eGFP	mCherry	both
429	2017-12-08_15.56.54	Stack_0_Channel_0_by_Stack_0_Channel_1	0	1	0.572	0.394	eGFP	mCherry	both
430	2017-12-08_15.56.54	Stack_0_Channel_0_by_Stack_0_Channel_1	0	1	0.618	0.396	eGFP	mCherry	both
431	2017-12-08_15.56.54	Stack_0_Channel_0_by_Stack_0_Channel_1	0	1	0.654	0.396	eGFP	mCherry	both
432	2017-12-08_15.56.54	Stack_0_Channel_0_by_Stack_0_Channel_1	0	1	0.679	0.397	eGFP	mCherry	both
433	2017-12-08_15.56.54	Stack_0_Channel_0_by_Stack_0_Channel_1	0	1	0.702	0.4	eGFP	mCherry	both
434	2017-12-08_15.56.54	Stack_0_Channel_0_by_Stack_0_Channel_1	0	1	0.75	0.401	eGFP	mCherry	both
435	2017-12-08_15.56.54	Stack_0_Channel_0_by_Stack_0_Channel_1	0	1	0.789	0.4	eGFP	mCherry	both
436	2017-12-08_15.56.54	Stack_0_Channel_0_by_Stack_0_Channel_1	0	1	0.844	0.397	eGFP	mCherry	both
437	2017-12-08_15.56.54	Stack_0_Channel_0_by_Stack_0_Channel_1	0	1	0.882	0.383	eGFP	mCherry	both
438	2017-12-08_15.56.54	Stack_0_Channel_0_by_Stack_0_Channel_1	0	1	0.969	0.377	eGFP	mCherry	both
439	2017-12-08_15.56.54	Stack_0_Channel_0_by_Stack_0_Channel_1	0	1	1.153	0.358	eGFP	mCherry	both
440	2017-12-08_15.56.54	Stack_0_Channel_0_by_Stack_0_Channel_1	0	1	5.928	7.242	eGFP	mCherry	both
441	2017-12-08_15.56.54	Stack_0_Channel_0_by_Stack_0_Channel_1	0	1	5.685	7.041	eGFP	mCherry	both
442	2017-12-08_15.56.54	Stack_0_Channel_0_by_Stack_0_Channel_1	0	1	5.453	6.898	eGFP	mCherry	both
443	2017-12-08_15.56.54	Stack_0_Channel_0_by_Stack_0_Channel_1	0	1	2.533	0.38	eGFP	mCherry	both
444	2017-12-08_15.56.54	Stack_0_Channel_0_by_Stack_0_Channel_1	0	1	2.475	0.398	eGFP	mCherry	both
445	2017-12-08_15.56.54	Stack_0_Channel_0_by_Stack_0_Channel_1	0	1	2.869	0.403	eGFP	mCherry	both
446	2017-12-08_15.56.54	Stack_0_Channel_0_by_Stack_0_Channel_1	0	1	3.453	0.451	eGFP	mCherry	both
447	2017-12-08_15.56.54	Stack_0_Channel_0_by_Stack_0_Channel_1	0	1	3.97	4.659	eGFP	mCherry	both
448	2017-12-08_15.56.54	Stack_0_Channel_0_by_Stack_0_Channel_1	0	1	4.55	5.93	eGFP	mCherry	both
449	2017-12-08_15.56.54	Stack_0_Channel_0_by_Stack_0_Channel_1	0	1	5.499	6.853	eGFP	mCherry	both
450	2017-12-08_15.56.54	Stack_0_Channel_0_by_Stack_0_Channel_1	0	1	6.094	6.925	eGFP	mCherry	both
451	2017-12-08_15.56.54	Stack_0_Channel_0_by_Stack_0_Channel_1	0	1	6.427	7.068	eGFP	mCherry	both
452	2017-12-08_15.56.54	Stack_0_Channel_0_by_Stack_0_Channel_1	0	1	5.996	6.845	eGFP	mCherry	both
453	2017-12-08_15.56.54	Stack_0_Channel_0_by_Stack_0_Channel_1	0	1	1.526	0.403	eGFP	mCherry	both
454	2017-12-08_15.56.54	Stack_0_Channel_0_by_Stack_0_Channel_1	0	1	1.427	0.413	eGFP	mCherry	both
455	2017-12-08_15.56.54	Stack_0_Channel_0_by_Stack_0_Channel_1	0	1	1.33	0.419	eGFP	mCherry	both
456	2017-12-08_15.56.54	Stack_0_Channel_0_by_Stack_0_Channel_1	0	1	1.216	0.429	eGFP	mCherry	both
457	2017-12-08_15.56.54	Stack_0_Channel_0_by_Stack_0_Channel_1	0	1	1.176	0.434	eGFP	mCherry	both
458	2017-12-08_15.56.54	Stack_0_Channel_0_by_Stack_0_Channel_1	0	1	1.198	0.415	eGFP	mCherry	both
459	2017-12-08_15.56.54	Stack_0_Channel_0_by_Stack_0_Channel_1	0	1	0.103	0.102	eGFP	mCherry	both
460	2017-12-08_15.56.54	Stack_0_Channel_0_by_Stack_0_Channel_1	0	1	0.974	0.435	eGFP	mCherry	both
461	2017-12-08_15.56.54	Stack_0_Channel_0_by_Stack_0_Channel_1	0	1	0.865	0.476	eGFP	mCherry	both
462	2017-12-08_15.56.54	Stack_0_Channel_0_by_Stack_0_Channel_1	0	1	0.801	0.508	eGFP	mCherry	both
463	2017-12-08_15.56.54	Stack_0_Channel_0_by_Stack_0_Channel_1	0	1	0.773	0.533	eGFP	mCherry	both
464	2017-12-08_15.56.54	Stack_0_Channel_0_by_Stack_0_Channel_1	0	1	0.758	0.552	eGFP	mCherry	both
465	2017-12-08_15.56.54	Stack_0_Channel_0_by_Stack_0_Channel_1	0	1	0.763	0.566	eGFP	mCherry	both
466	2017-12-08_15.56.54	Stack_0_Channel_0_by_Stack_0_Channel_1	0	1	0.769	0.579	eGFP	mCherry	both
467	2017-12-08_15.56.54	Stack_0_Channel_0_by_Stack_0_Channel_1	0	1	0.765	0.586	eGFP	mCherry	both
468	2017-12-08_15.56.54	Stack_0_Channel_0_by_Stack_0_Channel_1	0	1	0.752	0.585	eGFP	mCherry	both
469	2017-12-08_15.56.54	Stack_0_Channel_0_by_Stack_0_Channel_1	0	1	0.726	0.577	eGFP	mCherry	both
470	2017-12-08_15.56.54	Stack_0_Channel_0_by_Stack_0_Channel_1	0	1	0.711	0.578	eGFP	mCherry	both
471	2017-12-08_15.56.54	Stack_0_Channel_0_by_Stack_0_Channel_1	0	1	0.713	0.586	eGFP	mCherry	both
472	2017-12-08_15.56.54	Stack_0_Channel_0_by_Stack_0_Channel_1	0	1	0.697	0.591	eGFP	mCherry	both
473	2017-12-08_15.56.54	Stack_0_Channel_0_by_Stack_0_Channel_1	0	1	0.688	0.601	eGFP	mCherry	both
474	2017-12-08_15.56.54	Stack_0_Channel_0_by_Stack_0_Channel_1	0	1	0.683	0.61	eGFP	mCherry	both
475	2017-12-08_15.56.54	Stack_0_Channel_0_by_Stack_0_Channel_1	0	1	0.679	0.616	eGFP	mCherry	both
476	2017-12-08_15.56.54	Stack_0_Channel_0_by_Stack_0_Channel_1	0	1	0.671	0.62	eGFP	mCherry	both
477	2017-12-08_15.56.54	Stack_0_Channel_0_by_Stack_0_Channel_1	0	1	0.658	0.615	eGFP	mCherry	both
478	2017-12-08_15.56.54	Stack_0_Channel_0_by_Stack_0_Channel_1	0	1	0.668	0.631	eGFP	mCherry	both
479	2017-12-08_15.56.54	Stack_0_Channel_0_by_Stack_0_Channel_1	0	1	0.666	0.632	eGFP	mCherry	both
480	2017-12-08_15.56.54	Stack_0_Channel_0_by_Stack_0_Channel_1	0	1	0.653	0.625	eGFP	mCherry	both
481	2017-12-08_15.56.54	Stack_0_Channel_0_by_Stack_0_Channel_1	0	1	0.662	0.636	eGFP	mCherry	both
482	2017-12-08_15.56.54	Stack_0_Channel_0_by_Stack_0_Channel_1	0	1	0.664	0.64	eGFP	mCherry	both
483	2017-12-08_15.56.54	Stack_0_Channel_0_by_Stack_0_Channel_1	0	1	0.67	0.648	eGFP	mCherry	both
484	2017-12-08_15.56.54	Stack_0_Channel_0_by_Stack_0_Channel_1	0	1	0.671	0.651	eGFP	mCherry	both
485	2017-12-08_15.56.54	Stack_0_Channel_0_by_Stack_0_Channel_1	0	1	0.66	0.644	eGFP	mCherry	both
486	2017-12-08_15.56.54	Stack_0_Channel_0_by_Stack_0_Channel_1	0	1	0.663	0.65	eGFP	mCherry	both
487	2017-12-08_15.56.54	Stack_0_Channel_0_by_Stack_0_Channel_1	0	1	0.66	0.649	eGFP	mCherry	both
488	2017-12-08_15.56.54	Stack_0_Channel_0_by_Stack_0_Channel_1	0	1	0.662	0.652	eGFP	mCherry	both
489	2017-12-08_15.56.54	Stack_0_Channel_0_by_Stack_0_Channel_1	0	1	0.662	0.653	eGFP	mCherry	both
490	2017-12-08_15.56.54	Stack_0_Channel_0_by_Stack_0_Channel_1	0	1	0.665	0.655	eGFP	mCherry	both
491	2017-12-08_15.56.54	Stack_0_Channel_0_by_Stack_0_Channel_1	0	1	0.672	0.663	eGFP	mCherry	both
492	2017-12-08_15.56.54	Stack_0_Channel_0_by_Stack_0_Channel_1	0	1	0.67	0.663	eGFP	mCherry	both
493	2017-12-08_15.56.54	Stack_0_Channel_0_by_Stack_0_Channel_1	0	1	0.678	0.673	eGFP	mCherry	both
494	2017-12-08_15.56.54	Stack_0_Channel_0_by_Stack_0_Channel_1	0	1	0.674	0.672	eGFP	mCherry	both
495	2017-12-08_15.56.54	Stack_0_Channel_0_by_Stack_0_Channel_1	0	1	0.674	0.673	eGFP	mCherry	both
496	2017-12-08_15.56.54	Stack_0_Channel_0_by_Stack_0_Channel_1	0	1	0.681	0.678	eGFP	mCherry	both
497	2017-12-08_15.56.54	Stack_0_Channel_0_by_Stack_0_Channel_1	0	1	0.687	0.682	eGFP	mCherry	both
498	2017-12-08_15.56.54	Stack_0_Channel_0_by_Stack_0_Channel_1	0	1	0.696	0.688	eGFP	mCherry	both
499	2017-12-08_15.56.54	Stack_0_Channel_0_by_Stack_0_Channel_1	0	1	0.693	0.685	eGFP	mCherry	both
500	2017-12-08_15.56.54	Stack_0_Channel_0_by_Stack_0_Channel_1	0	1	0.682	0.673	eGFP	mCherry	both
501	2017-12-08_15.56.54	Stack_0_Channel_0_by_Stack_0_Channel_1	0	1	0.689	0.679	eGFP	mCherry	both
502	2017-12-08_15.56.54	Stack_0_Channel_0_by_Stack_0_Channel_1	0	1	0.686	0.676	eGFP	mCherry	both
503	2017-12-08_15.56.54	Stack_0_Channel_0_by_Stack_0_Channel_1	0	1	0.681	0.668	eGFP	mCherry	both
504	2017-12-08_15.56.54	Stack_0_Channel_0_by_Stack_0_Channel_1	0	1	0.661	0.65	eGFP	mCherry	both
505	2017-12-08_15.56.54	Stack_0_Channel_0_by_Stack_0_Channel_1	0	1	0.656	0.647	eGFP	mCherry	both
506	2017-12-08_15.56.54	Stack_0_Channel_0_by_Stack_0_Channel_1	0	1	0.655	0.646	eGFP	mCherry	both
507	2017-12-08_15.56.54	Stack_0_Channel_0_by_Stack_0_Channel_1	0	1	0.664	0.656	eGFP	mCherry	both
508	2017-12-08_15.56.54	Stack_0_Channel_0_by_Stack_0_Channel_1	0	1	0.668	0.661	eGFP	mCherry	both
509	2017-12-08_15.56.54	Stack_0_Channel_0_by_Stack_0_Channel_1	0	1	0.666	0.661	eGFP	mCherry	both
510	2017-12-08_15.56.54	Stack_0_Channel_0_by_Stack_0_Channel_1	0	1	0.665	0.661	eGFP	mCherry	both
511	2017-12-08_15.56.54	Stack_0_Channel_0_by_Stack_0_Channel_1	0	1	0.668	0.665	eGFP	mCherry	both
512	2017-12-08_15.56.54	Stack_0_Channel_0_by_Stack_0_Channel_1	0	1	0.669	0.663	eGFP	mCherry	both
513	2017-12-08_15.56.54	Stack_0_Channel_0_by_Stack_0_Channel_1	0	1	0.675	0.665	eGFP	mCherry	both
514	2017-12-08_15.56.54	Stack_0_Channel_0_by_Stack_0_Channel_1	0	1	0.687	0.67	eGFP	mCherry	both
515	2017-12-08_15.56.54	Stack_0_Channel_0_by_Stack_0_Channel_1	0	1	0.697	0.674	eGFP	mCherry	both
516	2017-12-08_15.56.54	Stack_0_Channel_0_by_Stack_0_Channel_1	0	1	0.697	0.671	eGFP	mCherry	both
517	2017-12-08_15.56.54	Stack_0_Channel_0_by_Stack_0_Channel_1	0	1	0.688	0.664	eGFP	mCherry	both
518	2017-12-08_15.56.54	Stack_0_Channel_0_by_Stack_0_Channel_1	0	1	0.674	0.655	eGFP	mCherry	both
519	2017-12-08_15.56.54	Stack_0_Channel_0_by_Stack_0_Channel_1	0	1	0.661	0.646	eGFP	mCherry	both
520	2017-12-08_15.56.54	Stack_0_Channel_0_by_Stack_0_Channel_1	0	1	0.658	0.646	eGFP	mCherry	both
521	2017-12-08_15.56.54	Stack_0_Channel_0_by_Stack_0_Channel_1	0	1	0.654	0.645	eGFP	mCherry	both
522	2017-12-08_15.56.54	Stack_0_Channel_0_by_Stack_0_Channel_1	0	1	0.656	0.648	eGFP	mCherry	both
523	2017-12-08_15.56.54	Stack_0_Channel_0_by_Stack_0_Channel_1	0	1	0.664	0.655	eGFP	mCherry	both
524	2017-12-08_15.56.54	Stack_0_Channel_0_by_Stack_0_Channel_1	0	1	0.657	0.65	eGFP	mCherry	both
525	2017-12-08_15.56.54	Stack_0_Channel_0_by_Stack_0_Channel_1	0	1	0.659	0.654	eGFP	mCherry	both
526	2017-12-08_15.56.54	Stack_0_Channel_0_by_Stack_0_Channel_1	0	1	0.651	0.647	eGFP	mCherry	both
527	2017-12-08_15.56.54	Stack_0_Channel_0_by_Stack_0_Channel_1	0	1	0.643	0.638	eGFP	mCherry	both
528	2017-12-08_15.56.54	Stack_0_Channel_0_by_Stack_0_Channel_1	0	1	0.666	0.662	eGFP	mCherry	both
529	2017-12-08_15.56.54	Stack_0_Channel_0_by_Stack_0_Channel_1	0	1	0.647	0.644	eGFP	mCherry	both
530	2017-12-08_15.56.54	Stack_0_Channel_0_by_Stack_0_Channel_1	0	1	0.64	0.637	eGFP	mCherry	both
531	2017-12-08_15.56.54	Stack_0_Channel_0_by_Stack_0_Channel_1	0	1	0.635	0.633	eGFP	mCherry	both
532	2017-12-08_15.56.54	Stack_0_Channel_0_by_Stack_0_Channel_1	0	1	0.63	0.628	eGFP	mCherry	both
533	2017-12-08_15.56.54	Stack_0_Channel_0_by_Stack_0_Channel_1	0	1	0.608	0.605	eGFP	mCherry	both
534	2017-12-08_15.56.54	Stack_0_Channel_0_by_Stack_0_Channel_1	0	1	0.601	0.596	eGFP	mCherry	both
535	2017-12-08_15.56.54	Stack_0_Channel_0_by_Stack_0_Channel_1	0	1	0.617	0.613	eGFP	mCherry	both
536	2017-12-08_15.56.54	Stack_0_Channel_0_by_Stack_0_Channel_1	0	1	0.659	0.657	eGFP	mCherry	both
537	2017-12-08_15.56.54	Stack_0_Channel_0_by_Stack_0_Channel_1	0	1	0.719	0.72	eGFP	mCherry	both
538	2017-12-08_15.56.54	Stack_0_Channel_0_by_Stack_0_Channel_1	0	1	0.777	0.779	eGFP	mCherry	both
539	2017-12-08_15.56.54	Stack_0_Channel_0_by_Stack_0_Channel_1	0	1	0.971	0.972	eGFP	mCherry	both
540	2017-12-08_15.56.54	Stack_0_Channel_0_by_Stack_0_Channel_1	0	1	0.98	0.981	eGFP	mCherry	both
541	2017-12-08_15.56.54	Stack_0_Channel_0_by_Stack_0_Channel_1	0	1	0.981	0.981	eGFP	mCherry	both
542	2017-12-08_15.56.54	Stack_0_Channel_0_by_Stack_0_Channel_1	0	1	0.981	0.981	eGFP	mCherry	both
543	2017-12-08_15.56.54	Stack_0_Channel_1_by_Stack_0_Channel_0	1	0	0.976	0.981	eGFP	mCherry	both
544	2017-12-08_15.56.54	Stack_0_Channel_1_by_Stack_0_Channel_0	1	0	0.976	0.973	eGFP	mCherry	both
545	2017-12-08_15.56.54	Stack_0_Channel_1_by_Stack_0_Channel_0	1	0	0.976	0.974	eGFP	mCherry	both
546	2017-12-08_15.56.54	Stack_0_Channel_1_by_Stack_0_Channel_0	1	0	0.976	0.981	eGFP	mCherry	both
547	2017-12-08_15.56.54	Stack_0_Channel_1_by_Stack_0_Channel_0	1	0	0.976	0.973	eGFP	mCherry	both
548	2017-12-08_15.56.54	Stack_0_Channel_1_by_Stack_0_Channel_0	1	0	0.976	0.981	eGFP	mCherry	both
549	2017-12-08_15.56.54	Stack_0_Channel_1_by_Stack_0_Channel_0	1	0	0.976	0.981	eGFP	mCherry	both
550	2017-12-08_15.56.54	Stack_0_Channel_1_by_Stack_0_Channel_0	1	0	0.976	0.973	eGFP	mCherry	both
551	2017-12-08_15.56.54	Stack_0_Channel_1_by_Stack_0_Channel_0	1	0	0.976	0.981	eGFP	mCherry	both
552	2017-12-08_15.56.54	Stack_0_Channel_1_by_Stack_0_Channel_0	1	0	0.976	0.973	eGFP	mCherry	both
553	2017-12-08_15.56.54	Stack_0_Channel_1_by_Stack_0_Channel_0	1	0	0.976	0.981	eGFP	mCherry	both
554	2017-12-08_15.56.54	Stack_0_Channel_1_by_Stack_0_Channel_0	1	0	0.976	0.981	eGFP	mCherry	both
555	2017-12-08_15.56.54	Stack_0_Channel_1_by_Stack_0_Channel_0	1	0	0.977	0.981	eGFP	mCherry	both
556	2017-12-08_15.56.54	Stack_0_Channel_1_by_Stack_0_Channel_0	1	0	0.978	0.981	eGFP	mCherry	both
557	2017-12-08_15.56.54	Stack_0_Channel_1_by_Stack_0_Channel_0	1	0	0.978	0.981	eGFP	mCherry	both
558	2017-12-08_15.56.54	Stack_0_Channel_1_by_Stack_0_Channel_0	1	0	0.978	0.981	eGFP	mCherry	both
559	2017-12-08_15.56.54	Stack_0_Channel_1_by_Stack_0_Channel_0	1	0	0.979	0.981	eGFP	mCherry	both
560	2017-12-08_15.56.54	Stack_0_Channel_1_by_Stack_0_Channel_0	1	0	0.979	0.981	eGFP	mCherry	both
561	2017-12-08_15.56.54	Stack_0_Channel_1_by_Stack_0_Channel_0	1	0	0.98	0.981	eGFP	mCherry	both
562	2017-12-08_15.56.54	Stack_0_Channel_1_by_Stack_0_Channel_0	1	0	0.98	0.981	eGFP	mCherry	both
563	2017-12-08_15.56.54	Stack_0_Channel_1_by_Stack_0_Channel_0	1	0	0.982	0.981	eGFP	mCherry	both
564	2017-12-08_15.56.54	Stack_0_Channel_1_by_Stack_0_Channel_0	1	0	0.982	0.981	eGFP	mCherry	both
565	2017-12-08_15.56.54	Stack_0_Channel_1_by_Stack_0_Channel_0	1	0	0.983	0.981	eGFP	mCherry	both
566	2017-12-08_15.56.54	Stack_0_Channel_1_by_Stack_0_Channel_0	1	0	0.979	0.972	eGFP	mCherry	both
567	2017-12-08_15.56.54	Stack_0_Channel_1_by_Stack_0_Channel_0	1	0	0.981	0.972	eGFP	mCherry	both
568	2017-12-08_15.56.54	Stack_0_Channel_1_by_Stack_0_Channel_0	1	0	0.983	0.973	eGFP	mCherry	both
569	2017-12-08_15.56.54	Stack_0_Channel_1_by_Stack_0_Channel_0	1	0	0.986	0.973	eGFP	mCherry	both
570	2017-12-08_15.56.54	Stack_0_Channel_1_by_Stack_0_Channel_0	1	0	0.987	0.972	eGFP	mCherry	both
571	2017-12-08_15.56.54	Stack_0_Channel_1_by_Stack_0_Channel_0	1	0	0.99	0.972	eGFP	mCherry	both
572	2017-12-08_15.56.54	Stack_0_Channel_1_by_Stack_0_Channel_0	1	0	0.997	0.973	eGFP	mCherry	both
573	2017-12-08_15.56.54	Stack_0_Channel_1_by_Stack_0_Channel_0	1	0	1.011	0.982	eGFP	mCherry	both
574	2017-12-08_15.56.54	Stack_0_Channel_1_by_Stack_0_Channel_0	1	0	1.045	1.009	eGFP	mCherry	both
575	2017-12-08_15.56.54	Stack_0_Channel_1_by_Stack_0_Channel_0	1	0	1.104	1.087	eGFP	mCherry	both
576	2017-12-08_15.56.54	Stack_0_Channel_1_by_Stack_0_Channel_0	1	0	1.149	1.13	eGFP	mCherry	both
577	2017-12-08_15.56.54	Stack_0_Channel_1_by_Stack_0_Channel_0	1	0	1.231	1.204	eGFP	mCherry	both
578	2017-12-08_15.56.54	Stack_0_Channel_1_by_Stack_0_Channel_0	1	0	1.279	1.254	eGFP	mCherry	both
579	2017-12-08_15.56.54	Stack_0_Channel_1_by_Stack_0_Channel_0	1	0	1.306	1.291	eGFP	mCherry	both
580	2017-12-08_15.56.54	Stack_0_Channel_1_by_Stack_0_Channel_0	1	0	1.321	1.314	eGFP	mCherry	both
581	2017-12-08_15.56.54	Stack_0_Channel_1_by_Stack_0_Channel_0	1	0	1.357	1.351	eGFP	mCherry	both
582	2017-12-08_15.56.54	Stack_0_Channel_1_by_Stack_0_Channel_0	1	0	1.387	1.382	eGFP	mCherry	both
583	2017-12-08_15.56.54	Stack_0_Channel_1_by_Stack_0_Channel_0	1	0	1.418	1.412	eGFP	mCherry	both
584	2017-12-08_15.56.54	Stack_0_Channel_1_by_Stack_0_Channel_0	1	0	1.425	1.419	eGFP	mCherry	both
585	2017-12-08_15.56.54	Stack_0_Channel_1_by_Stack_0_Channel_0	1	0	1.431	1.425	eGFP	mCherry	both
586	2017-12-08_15.56.54	Stack_0_Channel_1_by_Stack_0_Channel_0	1	0	1.447	1.438	eGFP	mCherry	both
587	2017-12-08_15.56.54	Stack_0_Channel_1_by_Stack_0_Channel_0	1	0	1.441	1.422	eGFP	mCherry	both
588	2017-12-08_15.56.54	Stack_0_Channel_1_by_Stack_0_Channel_0	1	0	1.451	1.421	eGFP	mCherry	both
589	2017-12-08_15.56.54	Stack_0_Channel_1_by_Stack_0_Channel_0	1	0	1.454	1.419	eGFP	mCherry	both
590	2017-12-08_15.56.54	Stack_0_Channel_1_by_Stack_0_Channel_0	1	0	1.457	1.422	eGFP	mCherry	both
591	2017-12-08_15.56.54	Stack_0_Channel_1_by_Stack_0_Channel_0	1	0	1.428	1.396	eGFP	mCherry	both
592	2017-12-08_15.56.54	Stack_0_Channel_1_by_Stack_0_Channel_0	1	0	1.421	1.395	eGFP	mCherry	both
593	2017-12-08_15.56.54	Stack_0_Channel_1_by_Stack_0_Channel_0	1	0	1.417	1.392	eGFP	mCherry	both
594	2017-12-08_15.56.54	Stack_0_Channel_1_by_Stack_0_Channel_0	1	0	1.446	1.418	eGFP	mCherry	both
595	2017-12-08_15.56.54	Stack_0_Channel_1_by_Stack_0_Channel_0	1	0	1.43	1.404	eGFP	mCherry	both
596	2017-12-08_15.56.54	Stack_0_Channel_1_by_Stack_0_Channel_0	1	0	1.436	1.412	eGFP	mCherry	both
597	2017-12-08_15.56.54	Stack_0_Channel_1_by_Stack_0_Channel_0	1	0	1.443	1.42	eGFP	mCherry	both
598	2017-12-08_15.56.54	Stack_0_Channel_1_by_Stack_0_Channel_0	1	0	1.449	1.422	eGFP	mCherry	both
599	2017-12-08_15.56.54	Stack_0_Channel_1_by_Stack_0_Channel_0	1	0	1.451	1.424	eGFP	mCherry	both
600	2017-12-08_15.56.54	Stack_0_Channel_1_by_Stack_0_Channel_0	1	0	1.467	1.441	eGFP	mCherry	both
601	2017-12-08_15.56.54	Stack_0_Channel_1_by_Stack_0_Channel_0	1	0	1.463	1.435	eGFP	mCherry	both
602	2017-12-08_15.56.54	Stack_0_Channel_1_by_Stack_0_Channel_0	1	0	1.469	1.436	eGFP	mCherry	both
603	2017-12-08_15.56.54	Stack_0_Channel_1_by_Stack_0_Channel_0	1	0	1.465	1.431	eGFP	mCherry	both
604	2017-12-08_15.56.54	Stack_0_Channel_1_by_Stack_0_Channel_0	1	0	1.474	1.439	eGFP	mCherry	both
605	2017-12-08_15.56.54	Stack_0_Channel_1_by_Stack_0_Channel_0	1	0	1.469	1.432	eGFP	mCherry	both
606	2017-12-08_15.56.54	Stack_0_Channel_1_by_Stack_0_Channel_0	1	0	1.48	1.44	eGFP	mCherry	both
607	2017-12-08_15.56.54	Stack_0_Channel_1_by_Stack_0_Channel_0	1	0	1.475	1.433	eGFP	mCherry	both
608	2017-12-08_15.56.54	Stack_0_Channel_1_by_Stack_0_Channel_0	1	0	1.498	1.455	eGFP	mCherry	both
609	2017-12-08_15.56.54	Stack_0_Channel_1_by_Stack_0_Channel_0	1	0	1.475	1.432	eGFP	mCherry	both
610	2017-12-08_15.56.54	Stack_0_Channel_1_by_Stack_0_Channel_0	1	0	1.497	1.451	eGFP	mCherry	both
611	2017-12-08_15.56.54	Stack_0_Channel_1_by_Stack_0_Channel_0	1	0	1.471	1.426	eGFP	mCherry	both
612	2017-12-08_15.56.54	Stack_0_Channel_1_by_Stack_0_Channel_0	1	0	1.469	1.424	eGFP	mCherry	both
613	2017-12-08_15.56.54	Stack_0_Channel_1_by_Stack_0_Channel_0	1	0	1.461	1.415	eGFP	mCherry	both
614	2017-12-08_15.56.54	Stack_0_Channel_1_by_Stack_0_Channel_0	1	0	1.471	1.425	eGFP	mCherry	both
615	2017-12-08_15.56.54	Stack_0_Channel_1_by_Stack_0_Channel_0	1	0	1.462	1.413	eGFP	mCherry	both
616	2017-12-08_15.56.54	Stack_0_Channel_1_by_Stack_0_Channel_0	1	0	1.459	1.412	eGFP	mCherry	both
617	2017-12-08_15.56.54	Stack_0_Channel_1_by_Stack_0_Channel_0	1	0	1.452	1.403	eGFP	mCherry	both
618	2017-12-08_15.56.54	Stack_0_Channel_1_by_Stack_0_Channel_0	1	0	1.463	1.416	eGFP	mCherry	both
619	2017-12-08_15.56.54	Stack_0_Channel_1_by_Stack_0_Channel_0	1	0	1.465	1.418	eGFP	mCherry	both
620	2017-12-08_15.56.54	Stack_0_Channel_1_by_Stack_0_Channel_0	1	0	1.466	1.421	eGFP	mCherry	both
621	2017-12-08_15.56.54	Stack_0_Channel_1_by_Stack_0_Channel_0	1	0	1.446	1.402	eGFP	mCherry	both
622	2017-12-08_15.56.54	Stack_0_Channel_1_by_Stack_0_Channel_0	1	0	1.452	1.41	eGFP	mCherry	both
623	2017-12-08_15.56.54	Stack_0_Channel_1_by_Stack_0_Channel_0	1	0	1.441	1.4	eGFP	mCherry	both
624	2017-12-08_15.56.54	Stack_0_Channel_1_by_Stack_0_Channel_0	1	0	1.47	1.426	eGFP	mCherry	both
625	2017-12-08_15.56.54	Stack_0_Channel_1_by_Stack_0_Channel_0	1	0	1.46	1.414	eGFP	mCherry	both
626	2017-12-08_15.56.54	Stack_0_Channel_1_by_Stack_0_Channel_0	1	0	1.471	1.424	eGFP	mCherry	both
627	2017-12-08_15.56.54	Stack_0_Channel_1_by_Stack_0_Channel_0	1	0	1.465	1.413	eGFP	mCherry	both
628	2017-12-08_15.56.54	Stack_0_Channel_1_by_Stack_0_Channel_0	1	0	1.458	1.408	eGFP	mCherry	both
629	2017-12-08_15.56.54	Stack_0_Channel_1_by_Stack_0_Channel_0	1	0	1.443	1.394	eGFP	mCherry	both
630	2017-12-08_15.56.54	Stack_0_Channel_1_by_Stack_0_Channel_0	1	0	1.452	1.397	eGFP	mCherry	both
631	2017-12-08_15.56.54	Stack_0_Channel_1_by_Stack_0_Channel_0	1	0	1.441	1.385	eGFP	mCherry	both
632	2017-12-08_15.56.54	Stack_0_Channel_1_by_Stack_0_Channel_0	1	0	1.454	1.394	eGFP	mCherry	both
633	2017-12-08_15.56.54	Stack_0_Channel_1_by_Stack_0_Channel_0	1	0	1.453	1.392	eGFP	mCherry	both
634	2017-12-08_15.56.54	Stack_0_Channel_1_by_Stack_0_Channel_0	1	0	1.469	1.404	eGFP	mCherry	both
635	2017-12-08_15.56.54	Stack_0_Channel_1_by_Stack_0_Channel_0	1	0	1.496	1.421	eGFP	mCherry	both
636	2017-12-08_15.56.54	Stack_0_Channel_1_by_Stack_0_Channel_0	1	0	1.496	1.42	eGFP	mCherry	both
637	2017-12-08_15.56.54	Stack_0_Channel_1_by_Stack_0_Channel_0	1	0	1.485	1.41	eGFP	mCherry	both
638	2017-12-08_15.56.54	Stack_0_Channel_1_by_Stack_0_Channel_0	1	0	1.504	1.423	eGFP	mCherry	both
639	2017-12-08_15.56.54	Stack_0_Channel_1_by_Stack_0_Channel_0	1	0	1.495	1.413	eGFP	mCherry	both
640	2017-12-08_15.56.54	Stack_0_Channel_1_by_Stack_0_Channel_0	1	0	1.495	1.414	eGFP	mCherry	both
641	2017-12-08_15.56.54	Stack_0_Channel_1_by_Stack_0_Channel_0	1	0	1.517	1.428	eGFP	mCherry	both
642	2017-12-08_15.56.54	Stack_0_Channel_1_by_Stack_0_Channel_0	1	0	1.499	1.411	eGFP	mCherry	both
643	2017-12-08_15.56.54	Stack_0_Channel_1_by_Stack_0_Channel_0	1	0	1.514	1.424	eGFP	mCherry	both
644	2017-12-08_15.56.54	Stack_0_Channel_1_by_Stack_0_Channel_0	1	0	1.515	1.425	eGFP	mCherry	both
645	2017-12-08_15.56.54	Stack_0_Channel_1_by_Stack_0_Channel_0	1	0	1.551	1.455	eGFP	mCherry	both
646	2017-12-08_15.56.54	Stack_0_Channel_1_by_Stack_0_Channel_0	1	0	1.532	1.441	eGFP	mCherry	both
647	2017-12-08_15.56.54	Stack_0_Channel_1_by_Stack_0_Channel_0	1	0	1.561	1.467	eGFP	mCherry	both
648	2017-12-08_15.56.54	Stack_0_Channel_1_by_Stack_0_Channel_0	1	0	1.56	1.466	eGFP	mCherry	both
649	2017-12-08_15.56.54	Stack_0_Channel_1_by_Stack_0_Channel_0	1	0	1.576	1.48	eGFP	mCherry	both
650	2017-12-08_15.56.54	Stack_0_Channel_1_by_Stack_0_Channel_0	1	0	1.592	1.483	eGFP	mCherry	both
651	2017-12-08_15.56.54	Stack_0_Channel_1_by_Stack_0_Channel_0	1	0	1.638	1.517	eGFP	mCherry	both
652	2017-12-08_15.56.54	Stack_0_Channel_1_by_Stack_0_Channel_0	1	0	1.644	1.517	eGFP	mCherry	both
653	2017-12-08_15.56.54	Stack_0_Channel_1_by_Stack_0_Channel_0	1	0	1.648	1.523	eGFP	mCherry	both
654	2017-12-08_15.56.54	Stack_0_Channel_1_by_Stack_0_Channel_0	1	0	1.644	1.515	eGFP	mCherry	both
655	2017-12-08_15.56.54	Stack_0_Channel_1_by_Stack_0_Channel_0	1	0	1.666	1.536	eGFP	mCherry	both
656	2017-12-08_15.56.54	Stack_0_Channel_1_by_Stack_0_Channel_0	1	0	1.676	1.54	eGFP	mCherry	both
657	2017-12-08_15.56.54	Stack_0_Channel_1_by_Stack_0_Channel_0	1	0	1.699	1.552	eGFP	mCherry	both
658	2017-12-08_15.56.54	Stack_0_Channel_1_by_Stack_0_Channel_0	1	0	1.699	1.559	eGFP	mCherry	both
659	2017-12-08_15.56.54	Stack_0_Channel_1_by_Stack_0_Channel_0	1	0	1.71	1.57	eGFP	mCherry	both
660	2017-12-08_15.56.54	Stack_0_Channel_1_by_Stack_0_Channel_0	1	0	1.726	1.594	eGFP	mCherry	both
661	2017-12-08_15.56.54	Stack_0_Channel_1_by_Stack_0_Channel_0	1	0	1.702	1.584	eGFP	mCherry	both
662	2017-12-08_15.56.54	Stack_0_Channel_1_by_Stack_0_Channel_0	1	0	1.708	1.604	eGFP	mCherry	both
663	2017-12-08_15.56.54	Stack_0_Channel_1_by_Stack_0_Channel_0	1	0	1.748	1.657	eGFP	mCherry	both
664	2017-12-08_15.56.54	Stack_0_Channel_1_by_Stack_0_Channel_0	1	0	1.772	1.699	eGFP	mCherry	both
665	2017-12-08_15.56.54	Stack_0_Channel_1_by_Stack_0_Channel_0	1	0	1.861	1.813	eGFP	mCherry	both
666	2017-12-08_15.56.54	Stack_0_Channel_1_by_Stack_0_Channel_0	1	0	1.891	1.916	eGFP	mCherry	both
667	2017-12-08_15.56.54	Stack_0_Channel_1_by_Stack_0_Channel_0	1	0	0.667	0.412	eGFP	mCherry	both
668	2017-12-08_15.56.54	Stack_0_Channel_1_by_Stack_0_Channel_0	1	0	0.33	0.314	eGFP	mCherry	both
669	2017-12-08_15.56.54	Stack_0_Channel_1_by_Stack_0_Channel_0	1	0	0.257	0.249	eGFP	mCherry	both
670	2017-12-08_15.56.54	Stack_0_Channel_1_by_Stack_0_Channel_0	1	0	0.198	0.196	eGFP	mCherry	both
671	2017-12-08_15.56.54	Stack_0_Channel_1_by_Stack_0_Channel_0	1	0	0.159	0.16	eGFP	mCherry	both
672	2017-12-08_15.56.54	Stack_0_Channel_1_by_Stack_0_Channel_0	1	0	0.139	0.142	eGFP	mCherry	both
673	2017-12-08_15.56.54	Stack_0_Channel_1_by_Stack_0_Channel_0	1	0	0.124	0.128	eGFP	mCherry	both
674	2017-12-08_15.56.54	Stack_0_Channel_1_by_Stack_0_Channel_0	1	0	0.118	0.12	eGFP	mCherry	both
675	2017-12-08_15.56.54	Stack_0_Channel_1_by_Stack_0_Channel_0	1	0	0.12	0.123	eGFP	mCherry	both
676	2017-12-08_15.56.54	Stack_0_Channel_1_by_Stack_0_Channel_0	1	0	0.115	0.118	eGFP	mCherry	both
677	2017-12-08_15.56.54	Stack_0_Channel_1_by_Stack_0_Channel_0	1	0	0.117	0.122	eGFP	mCherry	both
678	2017-12-08_15.56.54	Stack_0_Channel_1_by_Stack_0_Channel_0	1	0	0.118	0.125	eGFP	mCherry	both
679	2017-12-08_15.56.54	Stack_0_Channel_1_by_Stack_0_Channel_0	1	0	0.115	0.122	eGFP	mCherry	both
680	2017-12-08_15.56.54	Stack_0_Channel_1_by_Stack_0_Channel_0	1	0	0.116	0.123	eGFP	mCherry	both
681	2017-12-08_15.56.54	Stack_0_Channel_1_by_Stack_0_Channel_0	1	0	0.121	0.127	eGFP	mCherry	both
682	2017-12-08_15.56.54	Stack_0_Channel_1_by_Stack_0_Channel_0	1	0	0.121	0.126	eGFP	mCherry	both
683	2017-12-08_15.56.54	Stack_0_Channel_1_by_Stack_0_Channel_0	1	0	0.134	0.134	eGFP	mCherry	both
684	2017-12-08_15.56.54	Stack_0_Channel_1_by_Stack_0_Channel_0	1	0	0.146	0.147	eGFP	mCherry	both
685	2017-12-08_15.56.54	Stack_0_Channel_1_by_Stack_0_Channel_0	1	0	0.15	0.153	eGFP	mCherry	both
686	2017-12-08_15.56.54	Stack_0_Channel_1_by_Stack_0_Channel_0	1	0	0.159	0.156	eGFP	mCherry	both
687	2017-12-08_15.56.54	Stack_0_Channel_1_by_Stack_0_Channel_0	1	0	0.144	0.147	eGFP	mCherry	both
688	2017-12-08_15.56.54	Stack_0_Channel_1_by_Stack_0_Channel_0	1	0	0.14	0.144	eGFP	mCherry	both
689	2017-12-08_15.56.54	Stack_0_Channel_1_by_Stack_0_Channel_0	1	0	0.141	0.143	eGFP	mCherry	both
690	2017-12-08_15.56.54	Stack_0_Channel_1_by_Stack_0_Channel_0	1	0	0.137	0.139	eGFP	mCherry	both
691	2017-12-08_15.56.54	Stack_0_Channel_1_by_Stack_0_Channel_0	1	0	0.137	0.139	eGFP	mCherry	both
692	2017-12-08_15.56.54	Stack_0_Channel_1_by_Stack_0_Channel_0	1	0	0.135	0.135	eGFP	mCherry	both
693	2017-12-08_15.56.54	Stack_0_Channel_1_by_Stack_0_Channel_0	1	0	0.132	0.131	eGFP	mCherry	both
694	2017-12-08_15.56.54	Stack_0_Channel_1_by_Stack_0_Channel_0	1	0	0.133	0.132	eGFP	mCherry	both
695	2017-12-08_15.56.54	Stack_0_Channel_1_by_Stack_0_Channel_0	1	0	0.13	0.13	eGFP	mCherry	both
696	2017-12-08_15.56.54	Stack_0_Channel_1_by_Stack_0_Channel_0	1	0	0.131	0.13	eGFP	mCherry	both
697	2017-12-08_15.56.54	Stack_0_Channel_1_by_Stack_0_Channel_0	1	0	0.133	0.131	eGFP	mCherry	both
698	2017-12-08_15.56.54	Stack_0_Channel_1_by_Stack_0_Channel_0	1	0	0.135	0.131	eGFP	mCherry	both
699	2017-12-08_15.56.54	Stack_0_Channel_1_by_Stack_0_Channel_0	1	0	0.137	0.133	eGFP	mCherry	both
700	2017-12-08_15.56.54	Stack_0_Channel_1_by_Stack_0_Channel_0	1	0	0.133	0.131	eGFP	mCherry	both
701	2017-12-08_15.56.54	Stack_0_Channel_1_by_Stack_0_Channel_0	1	0	0.134	0.131	eGFP	mCherry	both
702	2017-12-08_15.56.54	Stack_0_Channel_1_by_Stack_0_Channel_0	1	0	0.133	0.132	eGFP	mCherry	both
703	2017-12-08_15.56.54	Stack_0_Channel_1_by_Stack_0_Channel_0	1	0	0.137	0.135	eGFP	mCherry	both
704	2017-12-08_15.56.54	Stack_0_Channel_1_by_Stack_0_Channel_0	1	0	0.141	0.138	eGFP	mCherry	both
705	2017-12-08_15.56.54	Stack_0_Channel_1_by_Stack_0_Channel_0	1	0	0.151	0.148	eGFP	mCherry	both
706	2017-12-08_15.56.54	Stack_0_Channel_1_by_Stack_0_Channel_0	1	0	0.155	0.156	eGFP	mCherry	both
707	2017-12-08_15.56.54	Stack_0_Channel_1_by_Stack_0_Channel_0	1	0	0.149	0.151	eGFP	mCherry	both
708	2017-12-08_15.56.54	Stack_0_Channel_1_by_Stack_0_Channel_0	1	0	0.143	0.146	eGFP	mCherry	both
709	2017-12-08_15.56.54	Stack_0_Channel_1_by_Stack_0_Channel_0	1	0	0.134	0.134	eGFP	mCherry	both
710	2017-12-08_15.56.54	Stack_0_Channel_1_by_Stack_0_Channel_0	1	0	0.122	0.128	eGFP	mCherry	both
711	2017-12-08_15.56.54	Stack_0_Channel_1_by_Stack_0_Channel_0	1	0	0.12	0.126	eGFP	mCherry	both
712	2017-12-08_15.56.54	Stack_0_Channel_1_by_Stack_0_Channel_0	1	0	0.121	0.127	eGFP	mCherry	both
713	2017-12-08_15.56.54	Stack_0_Channel_1_by_Stack_0_Channel_0	1	0	0.123	0.127	eGFP	mCherry	both
714	2017-12-08_15.56.54	Stack_0_Channel_1_by_Stack_0_Channel_0	1	0	0.128	0.129	eGFP	mCherry	both
715	2017-12-08_15.56.54	Stack_0_Channel_1_by_Stack_0_Channel_0	1	0	0.126	0.125	eGFP	mCherry	both
716	2017-12-08_15.56.54	Stack_0_Channel_1_by_Stack_0_Channel_0	1	0	0.133	0.13	eGFP	mCherry	both
717	2017-12-08_15.56.54	Stack_0_Channel_1_by_Stack_0_Channel_0	1	0	0.13	0.129	eGFP	mCherry	both
718	2017-12-08_15.56.54	Stack_0_Channel_1_by_Stack_0_Channel_0	1	0	0.132	0.13	eGFP	mCherry	both
719	2017-12-08_15.56.54	Stack_0_Channel_1_by_Stack_0_Channel_0	1	0	0.131	0.129	eGFP	mCherry	both
720	2017-12-08_15.56.54	Stack_0_Channel_1_by_Stack_0_Channel_0	1	0	0.132	0.131	eGFP	mCherry	both
721	2017-12-08_15.56.54	Stack_0_Channel_1_by_Stack_0_Channel_0	1	0	0.132	0.132	eGFP	mCherry	both
722	2017-12-08_15.56.54	Stack_0_Channel_1_by_Stack_0_Channel_0	1	0	0.13	0.132	eGFP	mCherry	both
723	2017-12-08_15.56.54	Stack_0_Channel_1_by_Stack_0_Channel_0	1	0	0.128	0.131	eGFP	mCherry	both
724	2017-12-08_15.56.54	Stack_0_Channel_1_by_Stack_0_Channel_0	1	0	0.125	0.13	eGFP	mCherry	both
725	2017-12-08_15.56.54	Stack_0_Channel_1_by_Stack_0_Channel_0	1	0	0.122	0.129	eGFP	mCherry	both
726	2017-12-08_15.56.54	Stack_0_Channel_1_by_Stack_0_Channel_0	1	0	0.122	0.13	eGFP	mCherry	both
727	2017-12-08_15.56.54	Stack_0_Channel_1_by_Stack_0_Channel_0	1	0	0.118	0.126	eGFP	mCherry	both
728	2017-12-08_15.56.54	Stack_0_Channel_1_by_Stack_0_Channel_0	1	0	0.115	0.123	eGFP	mCherry	both
729	2017-12-08_15.56.54	Stack_0_Channel_1_by_Stack_0_Channel_0	1	0	0.112	0.12	eGFP	mCherry	both
730	2017-12-08_15.56.54	Stack_0_Channel_1_by_Stack_0_Channel_0	1	0	0.112	0.12	eGFP	mCherry	both
731	2017-12-08_15.56.54	Stack_0_Channel_1_by_Stack_0_Channel_0	1	0	0.116	0.121	eGFP	mCherry	both
732	2017-12-08_15.56.54	Stack_0_Channel_1_by_Stack_0_Channel_0	1	0	0.12	0.124	eGFP	mCherry	both
733	2017-12-08_15.56.54	Stack_0_Channel_1_by_Stack_0_Channel_0	1	0	0.119	0.124	eGFP	mCherry	both
734	2017-12-08_15.56.54	Stack_0_Channel_1_by_Stack_0_Channel_0	1	0	0.123	0.127	eGFP	mCherry	both
735	2017-12-08_15.56.54	Stack_0_Channel_1_by_Stack_0_Channel_0	1	0	0.125	0.127	eGFP	mCherry	both
736	2017-12-08_15.56.54	Stack_0_Channel_1_by_Stack_0_Channel_0	1	0	0.124	0.126	eGFP	mCherry	both
737	2017-12-08_15.56.54	Stack_0_Channel_1_by_Stack_0_Channel_0	1	0	0.124	0.126	eGFP	mCherry	both
738	2017-12-08_15.56.54	Stack_0_Channel_1_by_Stack_0_Channel_0	1	0	0.124	0.129	eGFP	mCherry	both
739	2017-12-08_15.56.54	Stack_0_Channel_1_by_Stack_0_Channel_0	1	0	0.127	0.132	eGFP	mCherry	both
740	2017-12-08_15.56.54	Stack_0_Channel_1_by_Stack_0_Channel_0	1	0	0.126	0.13	eGFP	mCherry	both
741	2017-12-08_15.56.54	Stack_0_Channel_1_by_Stack_0_Channel_0	1	0	0.13	0.131	eGFP	mCherry	both
742	2017-12-08_15.56.54	Stack_0_Channel_1_by_Stack_0_Channel_0	1	0	0.139	0.137	eGFP	mCherry	both
743	2017-12-08_15.56.54	Stack_0_Channel_1_by_Stack_0_Channel_0	1	0	0.162	0.154	eGFP	mCherry	both
744	2017-12-08_15.56.54	Stack_0_Channel_1_by_Stack_0_Channel_0	1	0	0.202	0.196	eGFP	mCherry	both
745	2017-12-08_15.56.54	Stack_0_Channel_1_by_Stack_0_Channel_0	1	0	0.238	0.238	eGFP	mCherry	both
746	2017-12-08_15.56.54	Stack_0_Channel_1_by_Stack_0_Channel_0	1	0	0.273	0.273	eGFP	mCherry	both
747	2017-12-08_15.56.54	Stack_0_Channel_1_by_Stack_0_Channel_0	1	0	0.364	0.349	eGFP	mCherry	both
748	2017-12-08_15.56.54	Stack_0_Channel_1_by_Stack_0_Channel_0	1	0	0.476	0.436	eGFP	mCherry	both
749	2017-12-08_15.56.54	Stack_0_Channel_1_by_Stack_0_Channel_0	1	0	0.747	0.623	eGFP	mCherry	both
750	2017-12-08_15.56.54	Stack_0_Channel_1_by_Stack_0_Channel_0	1	0	1.099	0.861	eGFP	mCherry	both
751	2017-12-08_15.56.54	Stack_0_Channel_1_by_Stack_0_Channel_0	1	0	1.475	1.456	eGFP	mCherry	both
752	2017-12-08_15.56.54	Stack_0_Channel_1_by_Stack_0_Channel_0	1	0	1.467	1.443	eGFP	mCherry	both
753	2017-12-08_15.56.54	Stack_0_Channel_1_by_Stack_0_Channel_0	1	0	1.476	1.449	eGFP	mCherry	both
754	2017-12-08_15.56.54	Stack_0_Channel_1_by_Stack_0_Channel_0	1	0	1.467	1.433	eGFP	mCherry	both
755	2017-12-08_15.56.54	Stack_0_Channel_1_by_Stack_0_Channel_0	1	0	1.481	1.438	eGFP	mCherry	both
756	2017-12-08_15.56.54	Stack_0_Channel_1_by_Stack_0_Channel_0	1	0	1.51	1.453	eGFP	mCherry	both
757	2017-12-08_15.56.54	Stack_0_Channel_1_by_Stack_0_Channel_0	1	0	1.506	1.439	eGFP	mCherry	both
758	2017-12-08_15.56.54	Stack_0_Channel_1_by_Stack_0_Channel_0	1	0	1.511	1.435	eGFP	mCherry	both
759	2017-12-08_15.56.54	Stack_0_Channel_1_by_Stack_0_Channel_0	1	0	1.515	1.431	eGFP	mCherry	both
760	2017-12-08_15.56.54	Stack_0_Channel_1_by_Stack_0_Channel_0	1	0	1.51	1.424	eGFP	mCherry	both
761	2017-12-08_15.56.54	Stack_0_Channel_1_by_Stack_0_Channel_0	1	0	1.517	1.427	eGFP	mCherry	both
762	2017-12-08_15.56.54	Stack_0_Channel_1_by_Stack_0_Channel_0	1	0	1.508	1.417	eGFP	mCherry	both
763	2017-12-08_15.56.54	Stack_0_Channel_1_by_Stack_0_Channel_0	1	0	1.521	1.424	eGFP	mCherry	both
764	2017-12-08_15.56.54	Stack_0_Channel_1_by_Stack_0_Channel_0	1	0	1.494	1.399	eGFP	mCherry	both
765	2017-12-08_15.56.54	Stack_0_Channel_1_by_Stack_0_Channel_0	1	0	1.507	1.402	eGFP	mCherry	both
766	2017-12-08_15.56.54	Stack_0_Channel_1_by_Stack_0_Channel_0	1	0	1.503	1.392	eGFP	mCherry	both
767	2017-12-08_15.56.54	Stack_0_Channel_1_by_Stack_0_Channel_0	1	0	1.503	1.399	eGFP	mCherry	both
768	2017-12-08_15.56.54	Stack_0_Channel_1_by_Stack_0_Channel_0	1	0	1.484	1.388	eGFP	mCherry	both
769	2017-12-08_15.56.54	Stack_0_Channel_1_by_Stack_0_Channel_0	1	0	1.48	1.388	eGFP	mCherry	both
770	2017-12-08_15.56.54	Stack_0_Channel_1_by_Stack_0_Channel_0	1	0	1.472	1.384	eGFP	mCherry	both
771	2017-12-08_15.56.54	Stack_0_Channel_1_by_Stack_0_Channel_0	1	0	1.512	1.422	eGFP	mCherry	both
772	2017-12-08_15.56.54	Stack_0_Channel_1_by_Stack_0_Channel_0	1	0	1.485	1.401	eGFP	mCherry	both
773	2017-12-08_15.56.54	Stack_0_Channel_1_by_Stack_0_Channel_0	1	0	1.498	1.414	eGFP	mCherry	both
774	2017-12-08_15.56.54	Stack_0_Channel_1_by_Stack_0_Channel_0	1	0	1.5	1.417	eGFP	mCherry	both
775	2017-12-08_15.56.54	Stack_0_Channel_1_by_Stack_0_Channel_0	1	0	1.545	1.457	eGFP	mCherry	both
776	2017-12-08_15.56.54	Stack_0_Channel_1_by_Stack_0_Channel_0	1	0	1.538	1.439	eGFP	mCherry	both
777	2017-12-08_15.56.54	Stack_0_Channel_1_by_Stack_0_Channel_0	1	0	1.558	1.47	eGFP	mCherry	both
778	2017-12-08_15.56.54	Stack_0_Channel_1_by_Stack_0_Channel_0	1	0	1.528	1.45	eGFP	mCherry	both
779	2017-12-08_15.56.54	Stack_0_Channel_1_by_Stack_0_Channel_0	1	0	1.539	1.459	eGFP	mCherry	both
780	2017-12-08_15.56.54	Stack_0_Channel_1_by_Stack_0_Channel_0	1	0	1.525	1.446	eGFP	mCherry	both
781	2017-12-08_15.56.54	Stack_0_Channel_1_by_Stack_0_Channel_0	1	0	1.531	1.458	eGFP	mCherry	both
782	2017-12-08_15.56.54	Stack_0_Channel_1_by_Stack_0_Channel_0	1	0	1.506	1.442	eGFP	mCherry	both
783	2017-12-08_15.56.54	Stack_0_Channel_1_by_Stack_0_Channel_0	1	0	1.507	1.452	eGFP	mCherry	both
784	2017-12-08_15.56.54	Stack_0_Channel_1_by_Stack_0_Channel_0	1	0	1.485	1.449	eGFP	mCherry	both
785	2017-12-08_15.56.54	Stack_0_Channel_1_by_Stack_0_Channel_0	1	0	1.482	1.46	eGFP	mCherry	both
786	2017-12-08_15.56.54	Stack_0_Channel_1_by_Stack_0_Channel_0	1	0	1.487	1.469	eGFP	mCherry	both
787	2017-12-08_15.56.54	Stack_0_Channel_1_by_Stack_0_Channel_0	1	0	1.488	1.47	eGFP	mCherry	both
788	2017-12-08_15.56.54	Stack_0_Channel_1_by_Stack_0_Channel_0	1	0	1.502	1.483	eGFP	mCherry	both
789	2017-12-08_15.56.54	Stack_0_Channel_1_by_Stack_0_Channel_0	1	0	1.516	1.494	eGFP	mCherry	both
790	2017-12-08_15.56.54	Stack_0_Channel_1_by_Stack_0_Channel_0	1	0	1.541	1.518	eGFP	mCherry	both
791	2017-12-08_15.56.54	Stack_0_Channel_1_by_Stack_0_Channel_0	1	0	1.551	1.532	eGFP	mCherry	both
792	2017-12-08_15.56.54	Stack_0_Channel_1_by_Stack_0_Channel_0	1	0	1.564	1.544	eGFP	mCherry	both
793	2017-12-08_15.56.54	Stack_0_Channel_1_by_Stack_0_Channel_0	1	0	1.557	1.536	eGFP	mCherry	both
794	2017-12-08_15.56.54	Stack_0_Channel_1_by_Stack_0_Channel_0	1	0	1.544	1.527	eGFP	mCherry	both
795	2017-12-08_15.56.54	Stack_0_Channel_1_by_Stack_0_Channel_0	1	0	1.541	1.529	eGFP	mCherry	both
796	2017-12-08_15.56.54	Stack_0_Channel_1_by_Stack_0_Channel_0	1	0	1.538	1.522	eGFP	mCherry	both
797	2017-12-08_15.56.54	Stack_0_Channel_1_by_Stack_0_Channel_0	1	0	1.534	1.524	eGFP	mCherry	both
798	2017-12-08_15.56.54	Stack_0_Channel_1_by_Stack_0_Channel_0	1	0	1.556	1.552	eGFP	mCherry	both
799	2017-12-08_15.56.54	Stack_0_Channel_1_by_Stack_0_Channel_0	1	0	1.487	1.485	eGFP	mCherry	both
800	2017-12-08_15.56.54	Stack_0_Channel_1_by_Stack_0_Channel_0	1	0	1.533	1.527	eGFP	mCherry	both
801	2017-12-08_15.56.54	Stack_0_Channel_1_by_Stack_0_Channel_0	1	0	1.548	1.534	eGFP	mCherry	both
802	2017-12-08_15.56.54	Stack_0_Channel_1_by_Stack_0_Channel_0	1	0	1.584	1.573	eGFP	mCherry	both
803	2017-12-08_15.56.54	Stack_0_Channel_1_by_Stack_0_Channel_0	1	0	1.565	1.547	eGFP	mCherry	both
804	2017-12-08_15.56.54	Stack_0_Channel_1_by_Stack_0_Channel_0	1	0	1.624	1.613	eGFP	mCherry	both
805	2017-12-08_15.56.54	Stack_0_Channel_1_by_Stack_0_Channel_0	1	0	1.629	1.618	eGFP	mCherry	both
806	2017-12-08_15.56.54	Stack_0_Channel_1_by_Stack_0_Channel_0	1	0	1.619	1.613	eGFP	mCherry	both
807	2017-12-08_15.56.54	Stack_0_Channel_1_by_Stack_0_Channel_0	1	0	1.504	1.497	eGFP	mCherry	both
808	2017-12-08_15.56.54	Stack_0_Channel_1_by_Stack_0_Channel_0	1	0	0.976	0.972	eGFP	mCherry	both
809	2017-12-08_15.56.54	Stack_0_Channel_1_by_Stack_0_Channel_0	1	0	0.979	0.981	eGFP	mCherry	both
810	2017-12-08_15.56.54	Stack_0_Channel_1_by_Stack_0_Channel_0	1	0	0.978	0.981	eGFP	mCherry	both
811	2017-12-08_15.56.54	Stack_0_Channel_1_by_Stack_0_Channel_0	1	0	0.977	0.981	eGFP	mCherry	both
812	2017-12-08_15.56.54	Stack_0_Channel_1_by_Stack_0_Channel_0	1	0	0.977	0.981	eGFP	mCherry	both
813	2017-12-08_15.56.54	Stack_0_Channel_1_by_Stack_0_Channel_0	1	0	0.976	0.981	eGFP	mCherry	both
814	2017-12-08_15.56.54	Stack_0_Channel_1_by_Stack_0_Channel_0	1	0	0.986	0.981	eGFP	mCherry	both
815	2017-12-08_15.56.54	Stack_0_Channel_1_by_Stack_0_Channel_0	1	0	0.984	0.981	eGFP	mCherry	both
816	2017-12-08_15.56.54	Stack_0_Channel_1_by_Stack_0_Channel_0	1	0	0.983	0.981	eGFP	mCherry	both
817	2017-12-08_15.56.54	Stack_0_Channel_1_by_Stack_0_Channel_0	1	0	0.983	0.981	eGFP	mCherry	both
818	2017-12-08_15.56.54	Stack_0_Channel_1_by_Stack_0_Channel_0	1	0	0.983	0.981	eGFP	mCherry	both
819	2017-12-08_15.56.54	Stack_0_Channel_1_by_Stack_0_Channel_0	1	0	0.983	0.981	eGFP	mCherry	both
820	2017-12-08_15.56.54	Stack_0_Channel_1_by_Stack_0_Channel_0	1	0	0.983	0.981	eGFP	mCherry	both
821	2017-12-08_15.56.54	Stack_0_Channel_1_by_Stack_0_Channel_0	1	0	0.983	0.981	eGFP	mCherry	both
822	2017-12-08_15.56.54	Stack_0_Channel_1_by_Stack_0_Channel_0	1	0	0.983	0.981	eGFP	mCherry	both
823	2017-12-08_15.56.54	Stack_0_Channel_1_by_Stack_0_Channel_0	1	0	0.984	0.981	eGFP	mCherry	both
824	2017-12-08_15.56.54	Stack_0_Channel_1_by_Stack_0_Channel_0	1	0	0.984	0.981	eGFP	mCherry	both
825	2017-12-08_15.56.54	Stack_0_Channel_1_by_Stack_0_Channel_0	1	0	0.985	0.981	eGFP	mCherry	both
826	2017-12-08_15.56.54	Stack_0_Channel_1_by_Stack_0_Channel_0	1	0	0.986	0.981	eGFP	mCherry	both
827	2017-12-08_15.56.54	Stack_0_Channel_1_by_Stack_0_Channel_0	1	0	0.986	0.981	eGFP	mCherry	both
828	2017-12-08_15.56.54	Stack_0_Channel_1_by_Stack_0_Channel_0	1	0	0.987	0.981	eGFP	mCherry	both
829	2017-12-08_15.56.54	Stack_0_Channel_1_by_Stack_0_Channel_0	1	0	0.983	0.973	eGFP	mCherry	both
830	2017-12-08_15.56.54	Stack_0_Channel_1_by_Stack_0_Channel_0	1	0	0.984	0.981	eGFP	mCherry	both
831	2017-12-08_15.56.54	Stack_0_Channel_1_by_Stack_0_Channel_0	1	0	0.986	0.981	eGFP	mCherry	both
832	2017-12-08_15.56.54	Stack_0_Channel_1_by_Stack_0_Channel_0	1	0	0.988	0.981	eGFP	mCherry	both
833	2017-12-08_15.56.54	Stack_0_Channel_1_by_Stack_0_Channel_0	1	0	0.99	0.981	eGFP	mCherry	both
834	2017-12-08_15.56.54	Stack_0_Channel_1_by_Stack_0_Channel_0	1	0	0.992	0.981	eGFP	mCherry	both
835	2017-12-08_15.56.54	Stack_0_Channel_1_by_Stack_0_Channel_0	1	0	0.994	0.972	eGFP	mCherry	both
836	2017-12-08_15.56.54	Stack_0_Channel_1_by_Stack_0_Channel_0	1	0	0.997	0.972	eGFP	mCherry	both
837	2017-12-08_15.56.54	Stack_0_Channel_1_by_Stack_0_Channel_0	1	0	1.062	0.983	eGFP	mCherry	both
838	2017-12-08_15.56.54	Stack_0_Channel_1_by_Stack_0_Channel_0	1	0	1.111	1.054	eGFP	mCherry	both
839	2017-12-08_15.56.54	Stack_0_Channel_1_by_Stack_0_Channel_0	1	0	1.137	1.095	eGFP	mCherry	both
840	2017-12-08_15.56.54	Stack_0_Channel_1_by_Stack_0_Channel_0	1	0	1.147	1.103	eGFP	mCherry	both
841	2017-12-08_15.56.54	Stack_0_Channel_1_by_Stack_0_Channel_0	1	0	1.162	1.124	eGFP	mCherry	both
842	2017-12-08_15.56.54	Stack_0_Channel_1_by_Stack_0_Channel_0	1	0	1.172	1.139	eGFP	mCherry	both
843	2017-12-08_15.56.54	Stack_0_Channel_1_by_Stack_0_Channel_0	1	0	1.153	1.12	eGFP	mCherry	both
844	2017-12-08_15.56.54	Stack_0_Channel_1_by_Stack_0_Channel_0	1	0	1.175	1.147	eGFP	mCherry	both
845	2017-12-08_15.56.54	Stack_0_Channel_1_by_Stack_0_Channel_0	1	0	1.196	1.168	eGFP	mCherry	both
846	2017-12-08_15.56.54	Stack_0_Channel_1_by_Stack_0_Channel_0	1	0	1.248	1.212	eGFP	mCherry	both
847	2017-12-08_15.56.54	Stack_0_Channel_1_by_Stack_0_Channel_0	1	0	1.319	1.271	eGFP	mCherry	both
848	2017-12-08_15.56.54	Stack_0_Channel_1_by_Stack_0_Channel_0	1	0	1.415	1.364	eGFP	mCherry	both
849	2017-12-08_15.56.54	Stack_0_Channel_1_by_Stack_0_Channel_0	1	0	1.467	1.422	eGFP	mCherry	both
850	2017-12-08_15.56.54	Stack_0_Channel_1_by_Stack_0_Channel_0	1	0	1.493	1.47	eGFP	mCherry	both
851	2017-12-08_15.56.54	Stack_0_Channel_1_by_Stack_0_Channel_0	1	0	1.526	1.513	eGFP	mCherry	both
852	2017-12-08_15.56.54	Stack_0_Channel_1_by_Stack_0_Channel_0	1	0	1.585	1.574	eGFP	mCherry	both
853	2017-12-08_15.56.54	Stack_0_Channel_1_by_Stack_0_Channel_0	1	0	1.63	1.62	eGFP	mCherry	both
854	2017-12-08_15.56.54	Stack_0_Channel_1_by_Stack_0_Channel_0	1	0	1.67	1.661	eGFP	mCherry	both
855	2017-12-08_15.56.54	Stack_0_Channel_1_by_Stack_0_Channel_0	1	0	1.679	1.668	eGFP	mCherry	both
856	2017-12-08_15.56.54	Stack_0_Channel_1_by_Stack_0_Channel_0	1	0	1.688	1.674	eGFP	mCherry	both
857	2017-12-08_15.56.54	Stack_0_Channel_1_by_Stack_0_Channel_0	1	0	1.725	1.707	eGFP	mCherry	both
858	2017-12-08_15.56.54	Stack_0_Channel_1_by_Stack_0_Channel_0	1	0	1.731	1.695	eGFP	mCherry	both
859	2017-12-08_15.56.54	Stack_0_Channel_1_by_Stack_0_Channel_0	1	0	1.753	1.697	eGFP	mCherry	both
860	2017-12-08_15.56.54	Stack_0_Channel_1_by_Stack_0_Channel_0	1	0	1.77	1.696	eGFP	mCherry	both
861	2017-12-08_15.56.54	Stack_0_Channel_1_by_Stack_0_Channel_0	1	0	1.765	1.687	eGFP	mCherry	both
862	2017-12-08_15.56.54	Stack_0_Channel_1_by_Stack_0_Channel_0	1	0	1.732	1.657	eGFP	mCherry	both
863	2017-12-08_15.56.54	Stack_0_Channel_1_by_Stack_0_Channel_0	1	0	1.717	1.655	eGFP	mCherry	both
864	2017-12-08_15.56.54	Stack_0_Channel_1_by_Stack_0_Channel_0	1	0	1.719	1.661	eGFP	mCherry	both
865	2017-12-08_15.56.54	Stack_0_Channel_1_by_Stack_0_Channel_0	1	0	1.762	1.705	eGFP	mCherry	both
866	2017-12-08_15.56.54	Stack_0_Channel_1_by_Stack_0_Channel_0	1	0	1.732	1.684	eGFP	mCherry	both
867	2017-12-08_15.56.54	Stack_0_Channel_1_by_Stack_0_Channel_0	1	0	1.74	1.693	eGFP	mCherry	both
868	2017-12-08_15.56.54	Stack_0_Channel_1_by_Stack_0_Channel_0	1	0	1.762	1.717	eGFP	mCherry	both
869	2017-12-08_15.56.54	Stack_0_Channel_1_by_Stack_0_Channel_0	1	0	1.752	1.701	eGFP	mCherry	both
870	2017-12-08_15.56.54	Stack_0_Channel_1_by_Stack_0_Channel_0	1	0	1.761	1.707	eGFP	mCherry	both
871	2017-12-08_15.56.54	Stack_0_Channel_1_by_Stack_0_Channel_0	1	0	1.754	1.704	eGFP	mCherry	both
872	2017-12-08_15.56.54	Stack_0_Channel_1_by_Stack_0_Channel_0	1	0	1.767	1.709	eGFP	mCherry	both
873	2017-12-08_15.56.54	Stack_0_Channel_1_by_Stack_0_Channel_0	1	0	1.769	1.703	eGFP	mCherry	both
874	2017-12-08_15.56.54	Stack_0_Channel_1_by_Stack_0_Channel_0	1	0	1.762	1.692	eGFP	mCherry	both
875	2017-12-08_15.56.54	Stack_0_Channel_1_by_Stack_0_Channel_0	1	0	1.756	1.685	eGFP	mCherry	both
876	2017-12-08_15.56.54	Stack_0_Channel_1_by_Stack_0_Channel_0	1	0	1.753	1.676	eGFP	mCherry	both
877	2017-12-08_15.56.54	Stack_0_Channel_1_by_Stack_0_Channel_0	1	0	1.759	1.677	eGFP	mCherry	both
878	2017-12-08_15.56.54	Stack_0_Channel_1_by_Stack_0_Channel_0	1	0	1.757	1.675	eGFP	mCherry	both
879	2017-12-08_15.56.54	Stack_0_Channel_1_by_Stack_0_Channel_0	1	0	1.792	1.715	eGFP	mCherry	both
880	2017-12-08_15.56.54	Stack_0_Channel_1_by_Stack_0_Channel_0	1	0	1.782	1.704	eGFP	mCherry	both
881	2017-12-08_15.56.54	Stack_0_Channel_1_by_Stack_0_Channel_0	1	0	1.792	1.71	eGFP	mCherry	both
882	2017-12-08_15.56.54	Stack_0_Channel_1_by_Stack_0_Channel_0	1	0	1.762	1.681	eGFP	mCherry	both
883	2017-12-08_15.56.54	Stack_0_Channel_1_by_Stack_0_Channel_0	1	0	1.729	1.641	eGFP	mCherry	both
884	2017-12-08_15.56.54	Stack_0_Channel_1_by_Stack_0_Channel_0	1	0	1.719	1.626	eGFP	mCherry	both
885	2017-12-08_15.56.54	Stack_0_Channel_1_by_Stack_0_Channel_0	1	0	1.72	1.629	eGFP	mCherry	both
886	2017-12-08_15.56.54	Stack_0_Channel_1_by_Stack_0_Channel_0	1	0	1.702	1.614	eGFP	mCherry	both
887	2017-12-08_15.56.54	Stack_0_Channel_1_by_Stack_0_Channel_0	1	0	1.687	1.604	eGFP	mCherry	both
888	2017-12-08_15.56.54	Stack_0_Channel_1_by_Stack_0_Channel_0	1	0	1.672	1.596	eGFP	mCherry	both
889	2017-12-08_15.56.54	Stack_0_Channel_1_by_Stack_0_Channel_0	1	0	1.682	1.617	eGFP	mCherry	both
890	2017-12-08_15.56.54	Stack_0_Channel_1_by_Stack_0_Channel_0	1	0	1.697	1.636	eGFP	mCherry	both
891	2017-12-08_15.56.54	Stack_0_Channel_1_by_Stack_0_Channel_0	1	0	1.686	1.624	eGFP	mCherry	both
892	2017-12-08_15.56.54	Stack_0_Channel_1_by_Stack_0_Channel_0	1	0	1.667	1.606	eGFP	mCherry	both
893	2017-12-08_15.56.54	Stack_0_Channel_1_by_Stack_0_Channel_0	1	0	1.653	1.6	eGFP	mCherry	both
894	2017-12-08_15.56.54	Stack_0_Channel_1_by_Stack_0_Channel_0	1	0	1.651	1.6	eGFP	mCherry	both
895	2017-12-08_15.56.54	Stack_0_Channel_1_by_Stack_0_Channel_0	1	0	1.675	1.622	eGFP	mCherry	both
896	2017-12-08_15.56.54	Stack_0_Channel_1_by_Stack_0_Channel_0	1	0	1.66	1.605	eGFP	mCherry	both
897	2017-12-08_15.56.54	Stack_0_Channel_1_by_Stack_0_Channel_0	1	0	1.663	1.607	eGFP	mCherry	both
898	2017-12-08_15.56.54	Stack_0_Channel_1_by_Stack_0_Channel_0	1	0	1.65	1.589	eGFP	mCherry	both
899	2017-12-08_15.56.54	Stack_0_Channel_1_by_Stack_0_Channel_0	1	0	1.639	1.574	eGFP	mCherry	both
900	2017-12-08_15.56.54	Stack_0_Channel_1_by_Stack_0_Channel_0	1	0	1.63	1.563	eGFP	mCherry	both
901	2017-12-08_15.56.54	Stack_0_Channel_1_by_Stack_0_Channel_0	1	0	1.629	1.558	eGFP	mCherry	both
902	2017-12-08_15.56.54	Stack_0_Channel_1_by_Stack_0_Channel_0	1	0	1.625	1.555	eGFP	mCherry	both
903	2017-12-08_15.56.54	Stack_0_Channel_1_by_Stack_0_Channel_0	1	0	1.628	1.556	eGFP	mCherry	both
904	2017-12-08_15.56.54	Stack_0_Channel_1_by_Stack_0_Channel_0	1	0	1.636	1.558	eGFP	mCherry	both
905	2017-12-08_15.56.54	Stack_0_Channel_1_by_Stack_0_Channel_0	1	0	1.637	1.551	eGFP	mCherry	both
906	2017-12-08_15.56.54	Stack_0_Channel_1_by_Stack_0_Channel_0	1	0	1.684	1.59	eGFP	mCherry	both
907	2017-12-08_15.56.54	Stack_0_Channel_1_by_Stack_0_Channel_0	1	0	1.684	1.595	eGFP	mCherry	both
908	2017-12-08_15.56.54	Stack_0_Channel_1_by_Stack_0_Channel_0	1	0	1.668	1.578	eGFP	mCherry	both
909	2017-12-08_15.56.54	Stack_0_Channel_1_by_Stack_0_Channel_0	1	0	1.702	1.606	eGFP	mCherry	both
910	2017-12-08_15.56.54	Stack_0_Channel_1_by_Stack_0_Channel_0	1	0	1.687	1.587	eGFP	mCherry	both
911	2017-12-08_15.56.54	Stack_0_Channel_1_by_Stack_0_Channel_0	1	0	1.698	1.598	eGFP	mCherry	both
912	2017-12-08_15.56.54	Stack_0_Channel_1_by_Stack_0_Channel_0	1	0	1.738	1.63	eGFP	mCherry	both
913	2017-12-08_15.56.54	Stack_0_Channel_1_by_Stack_0_Channel_0	1	0	1.712	1.606	eGFP	mCherry	both
914	2017-12-08_15.56.54	Stack_0_Channel_1_by_Stack_0_Channel_0	1	0	1.728	1.617	eGFP	mCherry	both
915	2017-12-08_15.56.54	Stack_0_Channel_1_by_Stack_0_Channel_0	1	0	1.727	1.618	eGFP	mCherry	both
916	2017-12-08_15.56.54	Stack_0_Channel_1_by_Stack_0_Channel_0	1	0	1.784	1.675	eGFP	mCherry	both
917	2017-12-08_15.56.54	Stack_0_Channel_1_by_Stack_0_Channel_0	1	0	1.769	1.67	eGFP	mCherry	both
918	2017-12-08_15.56.54	Stack_0_Channel_1_by_Stack_0_Channel_0	1	0	1.794	1.697	eGFP	mCherry	both
919	2017-12-08_15.56.54	Stack_0_Channel_1_by_Stack_0_Channel_0	1	0	1.801	1.697	eGFP	mCherry	both
920	2017-12-08_15.56.54	Stack_0_Channel_1_by_Stack_0_Channel_0	1	0	1.809	1.701	eGFP	mCherry	both
921	2017-12-08_15.56.54	Stack_0_Channel_1_by_Stack_0_Channel_0	1	0	1.834	1.708	eGFP	mCherry	both
922	2017-12-08_15.56.54	Stack_0_Channel_1_by_Stack_0_Channel_0	1	0	1.884	1.749	eGFP	mCherry	both
923	2017-12-08_15.56.54	Stack_0_Channel_1_by_Stack_0_Channel_0	1	0	1.895	1.752	eGFP	mCherry	both
924	2017-12-08_15.56.54	Stack_0_Channel_1_by_Stack_0_Channel_0	1	0	1.887	1.75	eGFP	mCherry	both
925	2017-12-08_15.56.54	Stack_0_Channel_1_by_Stack_0_Channel_0	1	0	1.9	1.758	eGFP	mCherry	both
926	2017-12-08_15.56.54	Stack_0_Channel_1_by_Stack_0_Channel_0	1	0	1.91	1.771	eGFP	mCherry	both
927	2017-12-08_15.56.54	Stack_0_Channel_1_by_Stack_0_Channel_0	1	0	1.931	1.786	eGFP	mCherry	both
928	2017-12-08_15.56.54	Stack_0_Channel_1_by_Stack_0_Channel_0	1	0	1.958	1.814	eGFP	mCherry	both
929	2017-12-08_15.56.54	Stack_0_Channel_1_by_Stack_0_Channel_0	1	0	1.957	1.828	eGFP	mCherry	both
930	2017-12-08_15.56.54	Stack_0_Channel_1_by_Stack_0_Channel_0	1	0	1.961	1.835	eGFP	mCherry	both
931	2017-12-08_15.56.54	Stack_0_Channel_1_by_Stack_0_Channel_0	1	0	1.995	1.886	eGFP	mCherry	both
932	2017-12-08_15.56.54	Stack_0_Channel_1_by_Stack_0_Channel_0	1	0	1.961	1.877	eGFP	mCherry	both
933	2017-12-08_15.56.54	Stack_0_Channel_1_by_Stack_0_Channel_0	1	0	1.983	1.917	eGFP	mCherry	both
934	2017-12-08_15.56.54	Stack_0_Channel_1_by_Stack_0_Channel_0	1	0	2.023	1.985	eGFP	mCherry	both
935	2017-12-08_15.56.54	Stack_0_Channel_1_by_Stack_0_Channel_0	1	0	0.164	0.157	eGFP	mCherry	both
936	2017-12-08_15.56.54	Stack_0_Channel_1_by_Stack_0_Channel_0	1	0	0.132	0.127	eGFP	mCherry	both
937	2017-12-08_15.56.54	Stack_0_Channel_1_by_Stack_0_Channel_0	1	0	0.11	0.106	eGFP	mCherry	both
938	2017-12-08_15.56.54	Stack_0_Channel_1_by_Stack_0_Channel_0	1	0	0.098	0.093	eGFP	mCherry	both
939	2017-12-08_15.56.54	Stack_0_Channel_1_by_Stack_0_Channel_0	1	0	0.283	0.27	eGFP	mCherry	both
940	2017-12-08_15.56.54	Stack_0_Channel_1_by_Stack_0_Channel_0	1	0	0.212	0.212	eGFP	mCherry	both
941	2017-12-08_15.56.54	Stack_0_Channel_1_by_Stack_0_Channel_0	1	0	0.167	0.172	eGFP	mCherry	both
942	2017-12-08_15.56.54	Stack_0_Channel_1_by_Stack_0_Channel_0	1	0	0.137	0.142	eGFP	mCherry	both
943	2017-12-08_15.56.54	Stack_0_Channel_1_by_Stack_0_Channel_0	1	0	0.125	0.129	eGFP	mCherry	both
944	2017-12-08_15.56.54	Stack_0_Channel_1_by_Stack_0_Channel_0	1	0	0.115	0.116	eGFP	mCherry	both
945	2017-12-08_15.56.54	Stack_0_Channel_1_by_Stack_0_Channel_0	1	0	0.115	0.115	eGFP	mCherry	both
946	2017-12-08_15.56.54	Stack_0_Channel_1_by_Stack_0_Channel_0	1	0	0.12	0.119	eGFP	mCherry	both
947	2017-12-08_15.56.54	Stack_0_Channel_1_by_Stack_0_Channel_0	1	0	0.12	0.121	eGFP	mCherry	both
948	2017-12-08_15.56.54	Stack_0_Channel_1_by_Stack_0_Channel_0	1	0	0.123	0.127	eGFP	mCherry	both
949	2017-12-08_15.56.54	Stack_0_Channel_1_by_Stack_0_Channel_0	1	0	0.127	0.134	eGFP	mCherry	both
950	2017-12-08_15.56.54	Stack_0_Channel_1_by_Stack_0_Channel_0	1	0	0.128	0.136	eGFP	mCherry	both
951	2017-12-08_15.56.54	Stack_0_Channel_1_by_Stack_0_Channel_0	1	0	0.133	0.14	eGFP	mCherry	both
952	2017-12-08_15.56.54	Stack_0_Channel_1_by_Stack_0_Channel_0	1	0	0.137	0.142	eGFP	mCherry	both
953	2017-12-08_15.56.54	Stack_0_Channel_1_by_Stack_0_Channel_0	1	0	0.138	0.141	eGFP	mCherry	both
954	2017-12-08_15.56.54	Stack_0_Channel_1_by_Stack_0_Channel_0	1	0	0.14	0.142	eGFP	mCherry	both
955	2017-12-08_15.56.54	Stack_0_Channel_1_by_Stack_0_Channel_0	1	0	0.152	0.152	eGFP	mCherry	both
956	2017-12-08_15.56.54	Stack_0_Channel_1_by_Stack_0_Channel_0	1	0	0.15	0.147	eGFP	mCherry	both
957	2017-12-08_15.56.54	Stack_0_Channel_1_by_Stack_0_Channel_0	1	0	0.151	0.147	eGFP	mCherry	both
958	2017-12-08_15.56.54	Stack_0_Channel_1_by_Stack_0_Channel_0	1	0	0.147	0.143	eGFP	mCherry	both
959	2017-12-08_15.56.54	Stack_0_Channel_1_by_Stack_0_Channel_0	1	0	0.146	0.145	eGFP	mCherry	both
960	2017-12-08_15.56.54	Stack_0_Channel_1_by_Stack_0_Channel_0	1	0	0.15	0.148	eGFP	mCherry	both
961	2017-12-08_15.56.54	Stack_0_Channel_1_by_Stack_0_Channel_0	1	0	0.149	0.148	eGFP	mCherry	both
962	2017-12-08_15.56.54	Stack_0_Channel_1_by_Stack_0_Channel_0	1	0	0.15	0.148	eGFP	mCherry	both
963	2017-12-08_15.56.54	Stack_0_Channel_1_by_Stack_0_Channel_0	1	0	0.149	0.146	eGFP	mCherry	both
964	2017-12-08_15.56.54	Stack_0_Channel_1_by_Stack_0_Channel_0	1	0	0.146	0.143	eGFP	mCherry	both
965	2017-12-08_15.56.54	Stack_0_Channel_1_by_Stack_0_Channel_0	1	0	0.146	0.144	eGFP	mCherry	both
966	2017-12-08_15.56.54	Stack_0_Channel_1_by_Stack_0_Channel_0	1	0	0.146	0.146	eGFP	mCherry	both
967	2017-12-08_15.56.54	Stack_0_Channel_1_by_Stack_0_Channel_0	1	0	0.147	0.149	eGFP	mCherry	both
968	2017-12-08_15.56.54	Stack_0_Channel_1_by_Stack_0_Channel_0	1	0	0.148	0.151	eGFP	mCherry	both
969	2017-12-08_15.56.54	Stack_0_Channel_1_by_Stack_0_Channel_0	1	0	0.14	0.148	eGFP	mCherry	both
970	2017-12-08_15.56.54	Stack_0_Channel_1_by_Stack_0_Channel_0	1	0	0.155	0.159	eGFP	mCherry	both
971	2017-12-08_15.56.54	Stack_0_Channel_1_by_Stack_0_Channel_0	1	0	0.153	0.157	eGFP	mCherry	both
972	2017-12-08_15.56.54	Stack_0_Channel_1_by_Stack_0_Channel_0	1	0	0.156	0.16	eGFP	mCherry	both
973	2017-12-08_15.56.54	Stack_0_Channel_1_by_Stack_0_Channel_0	1	0	0.165	0.166	eGFP	mCherry	both
974	2017-12-08_15.56.54	Stack_0_Channel_1_by_Stack_0_Channel_0	1	0	0.158	0.16	eGFP	mCherry	both
975	2017-12-08_15.56.54	Stack_0_Channel_1_by_Stack_0_Channel_0	1	0	0.145	0.15	eGFP	mCherry	both
976	2017-12-08_15.56.54	Stack_0_Channel_1_by_Stack_0_Channel_0	1	0	0.111	0.12	eGFP	mCherry	both
977	2017-12-08_15.56.54	Stack_0_Channel_1_by_Stack_0_Channel_0	1	0	0.104	0.113	eGFP	mCherry	both
978	2017-12-08_15.56.54	Stack_0_Channel_1_by_Stack_0_Channel_0	1	0	0.103	0.11	eGFP	mCherry	both
979	2017-12-08_15.56.54	Stack_0_Channel_1_by_Stack_0_Channel_0	1	0	0.107	0.115	eGFP	mCherry	both
980	2017-12-08_15.56.54	Stack_0_Channel_1_by_Stack_0_Channel_0	1	0	0.108	0.114	eGFP	mCherry	both
981	2017-12-08_15.56.54	Stack_0_Channel_1_by_Stack_0_Channel_0	1	0	0.113	0.12	eGFP	mCherry	both
982	2017-12-08_15.56.54	Stack_0_Channel_1_by_Stack_0_Channel_0	1	0	0.117	0.122	eGFP	mCherry	both
983	2017-12-08_15.56.54	Stack_0_Channel_1_by_Stack_0_Channel_0	1	0	0.12	0.126	eGFP	mCherry	both
984	2017-12-08_15.56.54	Stack_0_Channel_1_by_Stack_0_Channel_0	1	0	0.124	0.129	eGFP	mCherry	both
985	2017-12-08_15.56.54	Stack_0_Channel_1_by_Stack_0_Channel_0	1	0	0.134	0.138	eGFP	mCherry	both
986	2017-12-08_15.56.54	Stack_0_Channel_1_by_Stack_0_Channel_0	1	0	0.127	0.128	eGFP	mCherry	both
987	2017-12-08_15.56.54	Stack_0_Channel_1_by_Stack_0_Channel_0	1	0	0.132	0.134	eGFP	mCherry	both
988	2017-12-08_15.56.54	Stack_0_Channel_1_by_Stack_0_Channel_0	1	0	0.129	0.132	eGFP	mCherry	both
989	2017-12-08_15.56.54	Stack_0_Channel_1_by_Stack_0_Channel_0	1	0	0.13	0.134	eGFP	mCherry	both
990	2017-12-08_15.56.54	Stack_0_Channel_1_by_Stack_0_Channel_0	1	0	0.129	0.134	eGFP	mCherry	both
991	2017-12-08_15.56.54	Stack_0_Channel_1_by_Stack_0_Channel_0	1	0	0.127	0.132	eGFP	mCherry	both
992	2017-12-08_15.56.54	Stack_0_Channel_1_by_Stack_0_Channel_0	1	0	0.129	0.134	eGFP	mCherry	both
993	2017-12-08_15.56.54	Stack_0_Channel_1_by_Stack_0_Channel_0	1	0	0.125	0.131	eGFP	mCherry	both
994	2017-12-08_15.56.54	Stack_0_Channel_1_by_Stack_0_Channel_0	1	0	0.125	0.131	eGFP	mCherry	both
995	2017-12-08_15.56.54	Stack_0_Channel_1_by_Stack_0_Channel_0	1	0	0.119	0.127	eGFP	mCherry	both
996	2017-12-08_15.56.54	Stack_0_Channel_1_by_Stack_0_Channel_0	1	0	0.118	0.127	eGFP	mCherry	both
997	2017-12-08_15.56.54	Stack_0_Channel_1_by_Stack_0_Channel_0	1	0	0.117	0.129	eGFP	mCherry	both
998	2017-12-08_15.56.54	Stack_0_Channel_1_by_Stack_0_Channel_0	1	0	0.117	0.13	eGFP	mCherry	both
999	2017-12-08_15.56.54	Stack_0_Channel_1_by_Stack_0_Channel_0	1	0	0.111	0.121	eGFP	mCherry	both
1000	2017-12-08_15.56.54	Stack_0_Channel_1_by_Stack_0_Channel_0	1	0	0.111	0.121	eGFP	mCherry	both
1001	2017-12-08_15.56.54	Stack_0_Channel_1_by_Stack_0_Channel_0	1	0	0.114	0.122	eGFP	mCherry	both
1002	2017-12-08_15.56.54	Stack_0_Channel_1_by_Stack_0_Channel_0	1	0	0.122	0.129	eGFP	mCherry	both
1003	2017-12-08_15.56.54	Stack_0_Channel_1_by_Stack_0_Channel_0	1	0	0.13	0.137	eGFP	mCherry	both
1004	2017-12-08_15.56.54	Stack_0_Channel_1_by_Stack_0_Channel_0	1	0	0.141	0.146	eGFP	mCherry	both
1005	2017-12-08_15.56.54	Stack_0_Channel_1_by_Stack_0_Channel_0	1	0	0.155	0.157	eGFP	mCherry	both
1006	2017-12-08_15.56.54	Stack_0_Channel_1_by_Stack_0_Channel_0	1	0	0.168	0.164	eGFP	mCherry	both
1007	2017-12-08_15.56.54	Stack_0_Channel_1_by_Stack_0_Channel_0	1	0	0.178	0.172	eGFP	mCherry	both
1008	2017-12-08_15.56.54	Stack_0_Channel_1_by_Stack_0_Channel_0	1	0	0.184	0.178	eGFP	mCherry	both
1009	2017-12-08_15.56.54	Stack_0_Channel_1_by_Stack_0_Channel_0	1	0	0.198	0.191	eGFP	mCherry	both
1010	2017-12-08_15.56.54	Stack_0_Channel_1_by_Stack_0_Channel_0	1	0	0.219	0.211	eGFP	mCherry	both
1011	2017-12-08_15.56.54	Stack_0_Channel_1_by_Stack_0_Channel_0	1	0	0.247	0.24	eGFP	mCherry	both
1012	2017-12-08_15.56.54	Stack_0_Channel_1_by_Stack_0_Channel_0	1	0	0.27	0.261	eGFP	mCherry	both
1013	2017-12-08_15.56.54	Stack_0_Channel_1_by_Stack_0_Channel_0	1	0	0.28	0.267	eGFP	mCherry	both
1014	2017-12-08_15.56.54	Stack_0_Channel_1_by_Stack_0_Channel_0	1	0	0.324	0.311	eGFP	mCherry	both
1015	2017-12-08_15.56.54	Stack_0_Channel_1_by_Stack_0_Channel_0	1	0	0.392	0.376	eGFP	mCherry	both
1016	2017-12-08_15.56.54	Stack_0_Channel_1_by_Stack_0_Channel_0	1	0	0.46	0.441	eGFP	mCherry	both
1017	2017-12-08_15.56.54	Stack_0_Channel_1_by_Stack_0_Channel_0	1	0	0.533	0.496	eGFP	mCherry	both
1018	2017-12-08_15.56.54	Stack_0_Channel_1_by_Stack_0_Channel_0	1	0	0.799	0.67	eGFP	mCherry	both
1019	2017-12-08_15.56.54	Stack_0_Channel_1_by_Stack_0_Channel_0	1	0	1.449	1.485	eGFP	mCherry	both
1020	2017-12-08_15.56.54	Stack_0_Channel_1_by_Stack_0_Channel_0	1	0	1.458	1.472	eGFP	mCherry	both
1021	2017-12-08_15.56.54	Stack_0_Channel_1_by_Stack_0_Channel_0	1	0	1.478	1.478	eGFP	mCherry	both
1022	2017-12-08_15.56.54	Stack_0_Channel_1_by_Stack_0_Channel_0	1	0	1.52	1.503	eGFP	mCherry	both
1023	2017-12-08_15.56.54	Stack_0_Channel_1_by_Stack_0_Channel_0	1	0	1.498	1.473	eGFP	mCherry	both
1024	2017-12-08_15.56.54	Stack_0_Channel_1_by_Stack_0_Channel_0	1	0	1.495	1.467	eGFP	mCherry	both
1025	2017-12-08_15.56.54	Stack_0_Channel_1_by_Stack_0_Channel_0	1	0	1.487	1.455	eGFP	mCherry	both
1026	2017-12-08_15.56.54	Stack_0_Channel_1_by_Stack_0_Channel_0	1	0	1.486	1.446	eGFP	mCherry	both
1027	2017-12-08_15.56.54	Stack_0_Channel_1_by_Stack_0_Channel_0	1	0	1.513	1.464	eGFP	mCherry	both
1028	2017-12-08_15.56.54	Stack_0_Channel_1_by_Stack_0_Channel_0	1	0	1.498	1.444	eGFP	mCherry	both
1029	2017-12-08_15.56.54	Stack_0_Channel_1_by_Stack_0_Channel_0	1	0	1.506	1.444	eGFP	mCherry	both
1030	2017-12-08_15.56.54	Stack_0_Channel_1_by_Stack_0_Channel_0	1	0	1.5	1.436	eGFP	mCherry	both
1031	2017-12-08_15.56.54	Stack_0_Channel_1_by_Stack_0_Channel_0	1	0	1.5	1.437	eGFP	mCherry	both
1032	2017-12-08_15.56.54	Stack_0_Channel_1_by_Stack_0_Channel_0	1	0	1.497	1.435	eGFP	mCherry	both
1033	2017-12-08_15.56.54	Stack_0_Channel_1_by_Stack_0_Channel_0	1	0	1.486	1.424	eGFP	mCherry	both
1034	2017-12-08_15.56.54	Stack_0_Channel_1_by_Stack_0_Channel_0	1	0	1.497	1.427	eGFP	mCherry	both
1035	2017-12-08_15.56.54	Stack_0_Channel_1_by_Stack_0_Channel_0	1	0	1.476	1.4	eGFP	mCherry	both
1036	2017-12-08_15.56.54	Stack_0_Channel_1_by_Stack_0_Channel_0	1	0	1.485	1.4	eGFP	mCherry	both
1037	2017-12-08_15.56.54	Stack_0_Channel_1_by_Stack_0_Channel_0	1	0	1.489	1.4	eGFP	mCherry	both
1038	2017-12-08_15.56.54	Stack_0_Channel_1_by_Stack_0_Channel_0	1	0	1.482	1.401	eGFP	mCherry	both
1039	2017-12-08_15.56.54	Stack_0_Channel_1_by_Stack_0_Channel_0	1	0	1.473	1.399	eGFP	mCherry	both
1040	2017-12-08_15.56.54	Stack_0_Channel_1_by_Stack_0_Channel_0	1	0	1.46	1.39	eGFP	mCherry	both
1041	2017-12-08_15.56.54	Stack_0_Channel_1_by_Stack_0_Channel_0	1	0	1.464	1.4	eGFP	mCherry	both
1042	2017-12-08_15.56.54	Stack_0_Channel_1_by_Stack_0_Channel_0	1	0	1.49	1.423	eGFP	mCherry	both
1043	2017-12-08_15.56.54	Stack_0_Channel_1_by_Stack_0_Channel_0	1	0	1.469	1.408	eGFP	mCherry	both
1044	2017-12-08_15.56.54	Stack_0_Channel_1_by_Stack_0_Channel_0	1	0	1.477	1.417	eGFP	mCherry	both
1045	2017-12-08_15.56.54	Stack_0_Channel_1_by_Stack_0_Channel_0	1	0	1.482	1.431	eGFP	mCherry	both
1046	2017-12-08_15.56.54	Stack_0_Channel_1_by_Stack_0_Channel_0	1	0	1.518	1.466	eGFP	mCherry	both
1047	2017-12-08_15.56.54	Stack_0_Channel_1_by_Stack_0_Channel_0	1	0	1.523	1.464	eGFP	mCherry	both
1048	2017-12-08_15.56.54	Stack_0_Channel_1_by_Stack_0_Channel_0	1	0	1.532	1.473	eGFP	mCherry	both
1049	2017-12-08_15.56.54	Stack_0_Channel_1_by_Stack_0_Channel_0	1	0	1.512	1.454	eGFP	mCherry	both
1050	2017-12-08_15.56.54	Stack_0_Channel_1_by_Stack_0_Channel_0	1	0	1.509	1.45	eGFP	mCherry	both
1051	2017-12-08_15.56.54	Stack_0_Channel_1_by_Stack_0_Channel_0	1	0	1.509	1.452	eGFP	mCherry	both
1052	2017-12-08_15.56.54	Stack_0_Channel_1_by_Stack_0_Channel_0	1	0	1.506	1.454	eGFP	mCherry	both
1053	2017-12-08_15.56.54	Stack_0_Channel_1_by_Stack_0_Channel_0	1	0	1.491	1.446	eGFP	mCherry	both
1054	2017-12-08_15.56.54	Stack_0_Channel_1_by_Stack_0_Channel_0	1	0	1.487	1.455	eGFP	mCherry	both
1055	2017-12-08_15.56.54	Stack_0_Channel_1_by_Stack_0_Channel_0	1	0	1.473	1.456	eGFP	mCherry	both
1056	2017-12-08_15.56.54	Stack_0_Channel_1_by_Stack_0_Channel_0	1	0	1.456	1.45	eGFP	mCherry	both
1057	2017-12-08_15.56.54	Stack_0_Channel_1_by_Stack_0_Channel_0	1	0	1.446	1.444	eGFP	mCherry	both
1058	2017-12-08_15.56.54	Stack_0_Channel_1_by_Stack_0_Channel_0	1	0	1.454	1.453	eGFP	mCherry	both
1059	2017-12-08_15.56.54	Stack_0_Channel_1_by_Stack_0_Channel_0	1	0	1.473	1.471	eGFP	mCherry	both
1060	2017-12-08_15.56.54	Stack_0_Channel_1_by_Stack_0_Channel_0	1	0	1.494	1.49	eGFP	mCherry	both
1061	2017-12-08_15.56.54	Stack_0_Channel_1_by_Stack_0_Channel_0	1	0	1.52	1.51	eGFP	mCherry	both
1062	2017-12-08_15.56.54	Stack_0_Channel_1_by_Stack_0_Channel_0	1	0	1.526	1.514	eGFP	mCherry	both
1063	2017-12-08_15.56.54	Stack_0_Channel_1_by_Stack_0_Channel_0	1	0	1.534	1.523	eGFP	mCherry	both
1064	2017-12-08_15.56.54	Stack_0_Channel_1_by_Stack_0_Channel_0	1	0	1.528	1.518	eGFP	mCherry	both
1065	2017-12-08_15.56.54	Stack_0_Channel_1_by_Stack_0_Channel_0	1	0	1.511	1.503	eGFP	mCherry	both
1066	2017-12-08_15.56.54	Stack_0_Channel_1_by_Stack_0_Channel_0	1	0	1.526	1.519	eGFP	mCherry	both
1067	2017-12-08_15.56.54	Stack_0_Channel_1_by_Stack_0_Channel_0	1	0	1.517	1.507	eGFP	mCherry	both
1068	2017-12-08_15.56.54	Stack_0_Channel_1_by_Stack_0_Channel_0	1	0	1.528	1.521	eGFP	mCherry	both
1069	2017-12-08_15.56.54	Stack_0_Channel_1_by_Stack_0_Channel_0	1	0	1.539	1.536	eGFP	mCherry	both
1070	2017-12-08_15.56.54	Stack_0_Channel_1_by_Stack_0_Channel_0	1	0	1.481	1.474	eGFP	mCherry	both
1071	2017-12-08_15.56.54	Stack_0_Channel_1_by_Stack_0_Channel_0	1	0	1.513	1.503	eGFP	mCherry	both
1072	2017-12-08_15.56.54	Stack_0_Channel_1_by_Stack_0_Channel_0	1	0	1.54	1.533	eGFP	mCherry	both
1073	2017-12-08_15.56.54	Stack_0_Channel_1_by_Stack_0_Channel_0	1	0	1.567	1.554	eGFP	mCherry	both
1074	2017-12-08_15.56.54	Stack_0_Channel_1_by_Stack_0_Channel_0	1	0	1.568	1.555	eGFP	mCherry	both
1075	2017-12-08_15.56.54	Stack_0_Channel_1_by_Stack_0_Channel_0	1	0	1.619	1.619	eGFP	mCherry	both
1076	2017-12-08_15.56.54	Stack_0_Channel_1_by_Stack_0_Channel_0	1	0	1.644	1.649	eGFP	mCherry	both
1077	2017-12-08_15.56.54	Stack_0_Channel_1_by_Stack_0_Channel_0	1	0	1.598	1.604	eGFP	mCherry	both
1078	2017-12-08_15.56.54	Stack_0_Channel_1_by_Stack_0_Channel_0	1	0	1.473	1.479	eGFP	mCherry	both
1079	2017-12-08_15.56.54	Stack_0_Channel_1_by_Stack_0_Channel_0	1	0	0.979	0.972	eGFP	mCherry	both
1080	2017-12-08_15.56.54	Stack_0_Channel_1_by_Stack_0_Channel_0	1	0	0.983	0.981	eGFP	mCherry	both
1081	2017-12-08_15.56.54	Stack_0_Channel_1_by_Stack_0_Channel_0	1	0	0.982	0.981	eGFP	mCherry	both
1082	2017-12-08_15.56.54	Stack_0_Channel_1_by_Stack_0_Channel_0	1	0	0.982	0.981	eGFP	mCherry	both
1083	2017-12-08_15.56.54	Stack_0_Channel_1_by_Stack_0_Channel_0	1	0	0.981	0.981	eGFP	mCherry	both
1084	2017-12-08_15.56.54	Stack_0_Channel_1_by_Stack_0_Channel_0	1	0	0.981	0.981	eGFP	mCherry	both
1085	2017-12-08_16.02.34	Stack_0_Channel_0_by_Stack_0_Channel_1	0	1	0.964	0.964	eGFPvarA206K	mCherry	green
1086	2017-12-08_16.02.34	Stack_0_Channel_0_by_Stack_0_Channel_1	0	1	0.965	0.964	eGFPvarA206K	mCherry	green
1087	2017-12-08_16.02.34	Stack_0_Channel_0_by_Stack_0_Channel_1	0	1	0.972	0.972	eGFPvarA206K	mCherry	green
1088	2017-12-08_16.02.34	Stack_0_Channel_0_by_Stack_0_Channel_1	0	1	0.972	0.972	eGFPvarA206K	mCherry	green
1089	2017-12-08_16.02.34	Stack_0_Channel_0_by_Stack_0_Channel_1	0	1	0.972	0.972	eGFPvarA206K	mCherry	green
1090	2017-12-08_16.02.34	Stack_0_Channel_0_by_Stack_0_Channel_1	0	1	0.972	0.972	eGFPvarA206K	mCherry	green
1091	2017-12-08_16.02.34	Stack_0_Channel_0_by_Stack_0_Channel_1	0	1	0.972	0.972	eGFPvarA206K	mCherry	green
1092	2017-12-08_16.02.34	Stack_0_Channel_0_by_Stack_0_Channel_1	0	1	0.965	0.964	eGFPvarA206K	mCherry	green
1093	2017-12-08_16.02.34	Stack_0_Channel_0_by_Stack_0_Channel_1	0	1	0.965	0.964	eGFPvarA206K	mCherry	green
1094	2017-12-08_16.02.34	Stack_0_Channel_0_by_Stack_0_Channel_1	0	1	0.964	0.964	eGFPvarA206K	mCherry	green
1095	2017-12-08_16.02.34	Stack_0_Channel_0_by_Stack_0_Channel_1	0	1	0.963	0.963	eGFPvarA206K	mCherry	green
1096	2017-12-08_16.02.34	Stack_0_Channel_0_by_Stack_0_Channel_1	0	1	0.955	0.963	eGFPvarA206K	mCherry	green
1097	2017-12-08_16.02.34	Stack_0_Channel_0_by_Stack_0_Channel_1	0	1	0.945	0.954	eGFPvarA206K	mCherry	green
1098	2017-12-08_16.02.34	Stack_0_Channel_0_by_Stack_0_Channel_1	0	1	0.778	0.789	eGFPvarA206K	mCherry	green
1099	2017-12-08_16.02.34	Stack_0_Channel_0_by_Stack_0_Channel_1	0	1	0.687	0.705	eGFPvarA206K	mCherry	green
1100	2017-12-08_16.02.34	Stack_0_Channel_0_by_Stack_0_Channel_1	0	1	0.576	0.598	eGFPvarA206K	mCherry	green
1101	2017-12-08_16.02.34	Stack_0_Channel_0_by_Stack_0_Channel_1	0	1	0.483	0.503	eGFPvarA206K	mCherry	green
1102	2017-12-08_16.02.34	Stack_0_Channel_0_by_Stack_0_Channel_1	0	1	0.448	0.459	eGFPvarA206K	mCherry	green
1103	2017-12-08_16.02.34	Stack_0_Channel_0_by_Stack_0_Channel_1	0	1	0.415	0.418	eGFPvarA206K	mCherry	green
1104	2017-12-08_16.02.34	Stack_0_Channel_0_by_Stack_0_Channel_1	0	1	0.393	0.39	eGFPvarA206K	mCherry	green
1105	2017-12-08_16.02.34	Stack_0_Channel_0_by_Stack_0_Channel_1	0	1	0.38	0.375	eGFPvarA206K	mCherry	green
1106	2017-12-08_16.02.34	Stack_0_Channel_0_by_Stack_0_Channel_1	0	1	0.364	0.36	eGFPvarA206K	mCherry	green
1107	2017-12-08_16.02.34	Stack_0_Channel_0_by_Stack_0_Channel_1	0	1	0.355	0.351	eGFPvarA206K	mCherry	green
1108	2017-12-08_16.02.34	Stack_0_Channel_0_by_Stack_0_Channel_1	0	1	0.356	0.355	eGFPvarA206K	mCherry	green
1109	2017-12-08_16.02.34	Stack_0_Channel_0_by_Stack_0_Channel_1	0	1	0.367	0.366	eGFPvarA206K	mCherry	green
1110	2017-12-08_16.02.34	Stack_0_Channel_0_by_Stack_0_Channel_1	0	1	0.386	0.384	eGFPvarA206K	mCherry	green
1111	2017-12-08_16.02.34	Stack_0_Channel_0_by_Stack_0_Channel_1	0	1	0.405	0.407	eGFPvarA206K	mCherry	green
1112	2017-12-08_16.02.34	Stack_0_Channel_0_by_Stack_0_Channel_1	0	1	0.415	0.418	eGFPvarA206K	mCherry	green
1113	2017-12-08_16.02.34	Stack_0_Channel_0_by_Stack_0_Channel_1	0	1	0.41	0.412	eGFPvarA206K	mCherry	green
1114	2017-12-08_16.02.34	Stack_0_Channel_0_by_Stack_0_Channel_1	0	1	0.411	0.414	eGFPvarA206K	mCherry	green
1115	2017-12-08_16.02.34	Stack_0_Channel_0_by_Stack_0_Channel_1	0	1	0.401	0.405	eGFPvarA206K	mCherry	green
1116	2017-12-08_16.02.34	Stack_0_Channel_0_by_Stack_0_Channel_1	0	1	0.401	0.404	eGFPvarA206K	mCherry	green
1117	2017-12-08_16.02.34	Stack_0_Channel_0_by_Stack_0_Channel_1	0	1	0.388	0.392	eGFPvarA206K	mCherry	green
1118	2017-12-08_16.02.34	Stack_0_Channel_0_by_Stack_0_Channel_1	0	1	0.387	0.392	eGFPvarA206K	mCherry	green
1119	2017-12-08_16.02.34	Stack_0_Channel_0_by_Stack_0_Channel_1	0	1	0.389	0.396	eGFPvarA206K	mCherry	green
1120	2017-12-08_16.02.34	Stack_0_Channel_0_by_Stack_0_Channel_1	0	1	0.393	0.4	eGFPvarA206K	mCherry	green
1121	2017-12-08_16.02.34	Stack_0_Channel_0_by_Stack_0_Channel_1	0	1	0.393	0.4	eGFPvarA206K	mCherry	green
1122	2017-12-08_16.02.34	Stack_0_Channel_0_by_Stack_0_Channel_1	0	1	0.395	0.4	eGFPvarA206K	mCherry	green
1123	2017-12-08_16.02.34	Stack_0_Channel_0_by_Stack_0_Channel_1	0	1	0.398	0.402	eGFPvarA206K	mCherry	green
1124	2017-12-08_16.02.34	Stack_0_Channel_0_by_Stack_0_Channel_1	0	1	0.39	0.393	eGFPvarA206K	mCherry	green
1125	2017-12-08_16.02.34	Stack_0_Channel_0_by_Stack_0_Channel_1	0	1	0.385	0.387	eGFPvarA206K	mCherry	green
1126	2017-12-08_16.02.34	Stack_0_Channel_0_by_Stack_0_Channel_1	0	1	0.379	0.381	eGFPvarA206K	mCherry	green
1127	2017-12-08_16.02.34	Stack_0_Channel_0_by_Stack_0_Channel_1	0	1	0.384	0.385	eGFPvarA206K	mCherry	green
1128	2017-12-08_16.02.34	Stack_0_Channel_0_by_Stack_0_Channel_1	0	1	0.382	0.382	eGFPvarA206K	mCherry	green
1129	2017-12-08_16.02.34	Stack_0_Channel_0_by_Stack_0_Channel_1	0	1	0.381	0.379	eGFPvarA206K	mCherry	green
1130	2017-12-08_16.02.34	Stack_0_Channel_0_by_Stack_0_Channel_1	0	1	0.377	0.374	eGFPvarA206K	mCherry	green
1131	2017-12-08_16.02.34	Stack_0_Channel_0_by_Stack_0_Channel_1	0	1	0.375	0.372	eGFPvarA206K	mCherry	green
1132	2017-12-08_16.02.34	Stack_0_Channel_0_by_Stack_0_Channel_1	0	1	0.378	0.376	eGFPvarA206K	mCherry	green
1133	2017-12-08_16.02.34	Stack_0_Channel_0_by_Stack_0_Channel_1	0	1	0.375	0.375	eGFPvarA206K	mCherry	green
1134	2017-12-08_16.02.34	Stack_0_Channel_0_by_Stack_0_Channel_1	0	1	0.381	0.382	eGFPvarA206K	mCherry	green
1135	2017-12-08_16.02.34	Stack_0_Channel_0_by_Stack_0_Channel_1	0	1	0.388	0.391	eGFPvarA206K	mCherry	green
1136	2017-12-08_16.02.34	Stack_0_Channel_0_by_Stack_0_Channel_1	0	1	0.407	0.413	eGFPvarA206K	mCherry	green
1137	2017-12-08_16.02.34	Stack_0_Channel_0_by_Stack_0_Channel_1	0	1	0.417	0.423	eGFPvarA206K	mCherry	green
1138	2017-12-08_16.02.34	Stack_0_Channel_0_by_Stack_0_Channel_1	0	1	0.413	0.416	eGFPvarA206K	mCherry	green
1139	2017-12-08_16.02.34	Stack_0_Channel_0_by_Stack_0_Channel_1	0	1	0.416	0.418	eGFPvarA206K	mCherry	green
1140	2017-12-08_16.02.34	Stack_0_Channel_0_by_Stack_0_Channel_1	0	1	0.425	0.426	eGFPvarA206K	mCherry	green
1141	2017-12-08_16.02.34	Stack_0_Channel_0_by_Stack_0_Channel_1	0	1	0.428	0.428	eGFPvarA206K	mCherry	green
1142	2017-12-08_16.02.34	Stack_0_Channel_0_by_Stack_0_Channel_1	0	1	0.428	0.428	eGFPvarA206K	mCherry	green
1143	2017-12-08_16.02.34	Stack_0_Channel_0_by_Stack_0_Channel_1	0	1	0.429	0.429	eGFPvarA206K	mCherry	green
1144	2017-12-08_16.02.34	Stack_0_Channel_0_by_Stack_0_Channel_1	0	1	0.43	0.429	eGFPvarA206K	mCherry	green
1145	2017-12-08_16.02.34	Stack_0_Channel_0_by_Stack_0_Channel_1	0	1	0.434	0.433	eGFPvarA206K	mCherry	green
1146	2017-12-08_16.02.34	Stack_0_Channel_0_by_Stack_0_Channel_1	0	1	0.437	0.436	eGFPvarA206K	mCherry	green
1147	2017-12-08_16.02.34	Stack_0_Channel_0_by_Stack_0_Channel_1	0	1	0.439	0.438	eGFPvarA206K	mCherry	green
1148	2017-12-08_16.02.34	Stack_0_Channel_0_by_Stack_0_Channel_1	0	1	0.441	0.439	eGFPvarA206K	mCherry	green
1149	2017-12-08_16.02.34	Stack_0_Channel_0_by_Stack_0_Channel_1	0	1	0.434	0.431	eGFPvarA206K	mCherry	green
1150	2017-12-08_16.02.34	Stack_0_Channel_0_by_Stack_0_Channel_1	0	1	0.435	0.433	eGFPvarA206K	mCherry	green
1151	2017-12-08_16.02.34	Stack_0_Channel_0_by_Stack_0_Channel_1	0	1	0.43	0.429	eGFPvarA206K	mCherry	green
1152	2017-12-08_16.02.34	Stack_0_Channel_0_by_Stack_0_Channel_1	0	1	0.425	0.424	eGFPvarA206K	mCherry	green
1153	2017-12-08_16.02.34	Stack_0_Channel_0_by_Stack_0_Channel_1	0	1	0.414	0.414	eGFPvarA206K	mCherry	green
1154	2017-12-08_16.02.34	Stack_0_Channel_0_by_Stack_0_Channel_1	0	1	0.413	0.413	eGFPvarA206K	mCherry	green
1155	2017-12-08_16.02.34	Stack_0_Channel_0_by_Stack_0_Channel_1	0	1	0.407	0.407	eGFPvarA206K	mCherry	green
1156	2017-12-08_16.02.34	Stack_0_Channel_0_by_Stack_0_Channel_1	0	1	0.401	0.401	eGFPvarA206K	mCherry	green
1157	2017-12-08_16.02.34	Stack_0_Channel_0_by_Stack_0_Channel_1	0	1	0.393	0.392	eGFPvarA206K	mCherry	green
1158	2017-12-08_16.02.34	Stack_0_Channel_0_by_Stack_0_Channel_1	0	1	0.397	0.395	eGFPvarA206K	mCherry	green
1159	2017-12-08_16.02.34	Stack_0_Channel_0_by_Stack_0_Channel_1	0	1	0.394	0.392	eGFPvarA206K	mCherry	green
1160	2017-12-08_16.02.34	Stack_0_Channel_0_by_Stack_0_Channel_1	0	1	0.392	0.39	eGFPvarA206K	mCherry	green
1161	2017-12-08_16.02.34	Stack_0_Channel_0_by_Stack_0_Channel_1	0	1	0.391	0.389	eGFPvarA206K	mCherry	green
1162	2017-12-08_16.02.34	Stack_0_Channel_0_by_Stack_0_Channel_1	0	1	0.39	0.387	eGFPvarA206K	mCherry	green
1163	2017-12-08_16.02.34	Stack_0_Channel_0_by_Stack_0_Channel_1	0	1	0.388	0.386	eGFPvarA206K	mCherry	green
1164	2017-12-08_16.02.34	Stack_0_Channel_0_by_Stack_0_Channel_1	0	1	0.385	0.385	eGFPvarA206K	mCherry	green
1165	2017-12-08_16.02.34	Stack_0_Channel_0_by_Stack_0_Channel_1	0	1	0.383	0.383	eGFPvarA206K	mCherry	green
1166	2017-12-08_16.02.34	Stack_0_Channel_0_by_Stack_0_Channel_1	0	1	0.38	0.381	eGFPvarA206K	mCherry	green
1167	2017-12-08_16.02.34	Stack_0_Channel_0_by_Stack_0_Channel_1	0	1	0.378	0.379	eGFPvarA206K	mCherry	green
1168	2017-12-08_16.02.34	Stack_0_Channel_0_by_Stack_0_Channel_1	0	1	0.378	0.378	eGFPvarA206K	mCherry	green
1169	2017-12-08_16.02.34	Stack_0_Channel_0_by_Stack_0_Channel_1	0	1	0.381	0.382	eGFPvarA206K	mCherry	green
1170	2017-12-08_16.02.34	Stack_0_Channel_0_by_Stack_0_Channel_1	0	1	0.373	0.375	eGFPvarA206K	mCherry	green
1171	2017-12-08_16.02.34	Stack_0_Channel_0_by_Stack_0_Channel_1	0	1	0.387	0.388	eGFPvarA206K	mCherry	green
1172	2017-12-08_16.02.34	Stack_0_Channel_0_by_Stack_0_Channel_1	0	1	0.381	0.381	eGFPvarA206K	mCherry	green
1173	2017-12-08_16.02.34	Stack_0_Channel_0_by_Stack_0_Channel_1	0	1	0.384	0.384	eGFPvarA206K	mCherry	green
1174	2017-12-08_16.02.34	Stack_0_Channel_0_by_Stack_0_Channel_1	0	1	0.387	0.386	eGFPvarA206K	mCherry	green
1175	2017-12-08_16.02.34	Stack_0_Channel_0_by_Stack_0_Channel_1	0	1	0.378	0.378	eGFPvarA206K	mCherry	green
1176	2017-12-08_16.02.34	Stack_0_Channel_0_by_Stack_0_Channel_1	0	1	0.382	0.384	eGFPvarA206K	mCherry	green
1177	2017-12-08_16.02.34	Stack_0_Channel_0_by_Stack_0_Channel_1	0	1	0.078	0.077	eGFPvarA206K	mCherry	green
1178	2017-12-08_16.02.34	Stack_0_Channel_0_by_Stack_0_Channel_1	0	1	0.083	0.083	eGFPvarA206K	mCherry	green
1179	2017-12-08_16.02.34	Stack_0_Channel_0_by_Stack_0_Channel_1	0	1	0.09	0.09	eGFPvarA206K	mCherry	green
1180	2017-12-08_16.02.34	Stack_0_Channel_0_by_Stack_0_Channel_1	0	1	0.382	0.381	eGFPvarA206K	mCherry	green
1181	2017-12-08_16.02.34	Stack_0_Channel_0_by_Stack_0_Channel_1	0	1	0.382	0.38	eGFPvarA206K	mCherry	green
1182	2017-12-08_16.02.34	Stack_0_Channel_0_by_Stack_0_Channel_1	0	1	0.378	0.373	eGFPvarA206K	mCherry	green
1183	2017-12-08_16.02.34	Stack_0_Channel_0_by_Stack_0_Channel_1	0	1	0.379	0.373	eGFPvarA206K	mCherry	green
1184	2017-12-08_16.02.34	Stack_0_Channel_0_by_Stack_0_Channel_1	0	1	0.383	0.375	eGFPvarA206K	mCherry	green
1185	2017-12-08_16.02.34	Stack_0_Channel_0_by_Stack_0_Channel_1	0	1	0.378	0.369	eGFPvarA206K	mCherry	green
1186	2017-12-08_16.02.34	Stack_0_Channel_0_by_Stack_0_Channel_1	0	1	0.239	0.24	eGFPvarA206K	mCherry	green
1187	2017-12-08_16.02.34	Stack_0_Channel_0_by_Stack_0_Channel_1	0	1	0.267	0.274	eGFPvarA206K	mCherry	green
1188	2017-12-08_16.02.34	Stack_0_Channel_0_by_Stack_0_Channel_1	0	1	0.24	0.251	eGFPvarA206K	mCherry	green
1189	2017-12-08_16.02.34	Stack_0_Channel_0_by_Stack_0_Channel_1	0	1	0.219	0.242	eGFPvarA206K	mCherry	green
1190	2017-12-08_16.02.34	Stack_0_Channel_0_by_Stack_0_Channel_1	0	1	0.495	0.391	eGFPvarA206K	mCherry	green
1191	2017-12-08_16.02.34	Stack_0_Channel_0_by_Stack_0_Channel_1	0	1	0.528	0.393	eGFPvarA206K	mCherry	green
1192	2017-12-08_16.02.34	Stack_0_Channel_0_by_Stack_0_Channel_1	0	1	0.558	0.395	eGFPvarA206K	mCherry	green
1193	2017-12-08_16.02.34	Stack_0_Channel_0_by_Stack_0_Channel_1	0	1	0.579	0.394	eGFPvarA206K	mCherry	green
1194	2017-12-08_16.02.34	Stack_0_Channel_0_by_Stack_0_Channel_1	0	1	0.596	0.399	eGFPvarA206K	mCherry	green
1195	2017-12-08_16.02.34	Stack_0_Channel_0_by_Stack_0_Channel_1	0	1	0.607	0.397	eGFPvarA206K	mCherry	green
1196	2017-12-08_16.02.34	Stack_0_Channel_0_by_Stack_0_Channel_1	0	1	0.598	0.393	eGFPvarA206K	mCherry	green
1197	2017-12-08_16.02.34	Stack_0_Channel_0_by_Stack_0_Channel_1	0	1	0.608	0.4	eGFPvarA206K	mCherry	green
1198	2017-12-08_16.02.34	Stack_0_Channel_0_by_Stack_0_Channel_1	0	1	0.602	0.404	eGFPvarA206K	mCherry	green
1199	2017-12-08_16.02.34	Stack_0_Channel_0_by_Stack_0_Channel_1	0	1	0.601	0.401	eGFPvarA206K	mCherry	green
1200	2017-12-08_16.02.34	Stack_0_Channel_0_by_Stack_0_Channel_1	0	1	0.597	0.399	eGFPvarA206K	mCherry	green
1201	2017-12-08_16.02.34	Stack_0_Channel_0_by_Stack_0_Channel_1	0	1	0.596	0.391	eGFPvarA206K	mCherry	green
1202	2017-12-08_16.02.34	Stack_0_Channel_0_by_Stack_0_Channel_1	0	1	0.583	0.381	eGFPvarA206K	mCherry	green
1203	2017-12-08_16.02.34	Stack_0_Channel_0_by_Stack_0_Channel_1	0	1	0.585	0.372	eGFPvarA206K	mCherry	green
1204	2017-12-08_16.02.34	Stack_0_Channel_0_by_Stack_0_Channel_1	0	1	0.598	0.376	eGFPvarA206K	mCherry	green
1205	2017-12-08_16.02.34	Stack_0_Channel_0_by_Stack_0_Channel_1	0	1	0.606	0.372	eGFPvarA206K	mCherry	green
1206	2017-12-08_16.02.34	Stack_0_Channel_0_by_Stack_0_Channel_1	0	1	0.611	0.373	eGFPvarA206K	mCherry	green
1207	2017-12-08_16.02.34	Stack_0_Channel_0_by_Stack_0_Channel_1	0	1	0.619	0.377	eGFPvarA206K	mCherry	green
1208	2017-12-08_16.02.34	Stack_0_Channel_0_by_Stack_0_Channel_1	0	1	0.61	0.374	eGFPvarA206K	mCherry	green
1209	2017-12-08_16.02.34	Stack_0_Channel_0_by_Stack_0_Channel_1	0	1	0.629	0.377	eGFPvarA206K	mCherry	green
1210	2017-12-08_16.02.34	Stack_0_Channel_0_by_Stack_0_Channel_1	0	1	0.635	0.376	eGFPvarA206K	mCherry	green
1211	2017-12-08_16.02.34	Stack_0_Channel_0_by_Stack_0_Channel_1	0	1	0.632	0.364	eGFPvarA206K	mCherry	green
1212	2017-12-08_16.02.34	Stack_0_Channel_0_by_Stack_0_Channel_1	0	1	0.642	0.358	eGFPvarA206K	mCherry	green
1213	2017-12-08_16.02.34	Stack_0_Channel_0_by_Stack_0_Channel_1	0	1	0.654	0.358	eGFPvarA206K	mCherry	green
1214	2017-12-08_16.02.34	Stack_0_Channel_0_by_Stack_0_Channel_1	0	1	0.65	0.357	eGFPvarA206K	mCherry	green
1215	2017-12-08_16.02.34	Stack_0_Channel_0_by_Stack_0_Channel_1	0	1	0.648	0.353	eGFPvarA206K	mCherry	green
1216	2017-12-08_16.02.34	Stack_0_Channel_0_by_Stack_0_Channel_1	0	1	0.645	0.346	eGFPvarA206K	mCherry	green
1217	2017-12-08_16.02.34	Stack_0_Channel_0_by_Stack_0_Channel_1	0	1	0.639	0.342	eGFPvarA206K	mCherry	green
1218	2017-12-08_16.02.34	Stack_0_Channel_0_by_Stack_0_Channel_1	0	1	0.625	0.332	eGFPvarA206K	mCherry	green
1219	2017-12-08_16.02.34	Stack_0_Channel_0_by_Stack_0_Channel_1	0	1	0.641	0.337	eGFPvarA206K	mCherry	green
1220	2017-12-08_16.02.34	Stack_0_Channel_0_by_Stack_0_Channel_1	0	1	0.637	0.332	eGFPvarA206K	mCherry	green
1221	2017-12-08_16.02.34	Stack_0_Channel_0_by_Stack_0_Channel_1	0	1	0.636	0.328	eGFPvarA206K	mCherry	green
1222	2017-12-08_16.02.34	Stack_0_Channel_0_by_Stack_0_Channel_1	0	1	0.666	0.33	eGFPvarA206K	mCherry	green
1223	2017-12-08_16.02.34	Stack_0_Channel_0_by_Stack_0_Channel_1	0	1	0.66	0.327	eGFPvarA206K	mCherry	green
1224	2017-12-08_16.02.34	Stack_0_Channel_0_by_Stack_0_Channel_1	0	1	0.645	0.327	eGFPvarA206K	mCherry	green
1225	2017-12-08_16.02.34	Stack_0_Channel_0_by_Stack_0_Channel_1	0	1	0.634	0.332	eGFPvarA206K	mCherry	green
1226	2017-12-08_16.02.34	Stack_0_Channel_0_by_Stack_0_Channel_1	0	1	0.627	0.332	eGFPvarA206K	mCherry	green
1227	2017-12-08_16.02.34	Stack_0_Channel_0_by_Stack_0_Channel_1	0	1	0.613	0.333	eGFPvarA206K	mCherry	green
1228	2017-12-08_16.02.34	Stack_0_Channel_0_by_Stack_0_Channel_1	0	1	0.606	0.332	eGFPvarA206K	mCherry	green
1229	2017-12-08_16.02.34	Stack_0_Channel_0_by_Stack_0_Channel_1	0	1	0.595	0.331	eGFPvarA206K	mCherry	green
1230	2017-12-08_16.02.34	Stack_0_Channel_0_by_Stack_0_Channel_1	0	1	0.577	0.324	eGFPvarA206K	mCherry	green
1231	2017-12-08_16.02.34	Stack_0_Channel_0_by_Stack_0_Channel_1	0	1	0.579	0.334	eGFPvarA206K	mCherry	green
1232	2017-12-08_16.02.34	Stack_0_Channel_0_by_Stack_0_Channel_1	0	1	0.561	0.332	eGFPvarA206K	mCherry	green
1233	2017-12-08_16.02.34	Stack_0_Channel_0_by_Stack_0_Channel_1	0	1	0.576	0.342	eGFPvarA206K	mCherry	green
1234	2017-12-08_16.02.34	Stack_0_Channel_0_by_Stack_0_Channel_1	0	1	0.562	0.338	eGFPvarA206K	mCherry	green
1235	2017-12-08_16.02.34	Stack_0_Channel_0_by_Stack_0_Channel_1	0	1	0.562	0.346	eGFPvarA206K	mCherry	green
1236	2017-12-08_16.02.34	Stack_0_Channel_0_by_Stack_0_Channel_1	0	1	0.534	0.339	eGFPvarA206K	mCherry	green
1237	2017-12-08_16.02.34	Stack_0_Channel_0_by_Stack_0_Channel_1	0	1	0.527	0.34	eGFPvarA206K	mCherry	green
1238	2017-12-08_16.02.34	Stack_0_Channel_0_by_Stack_0_Channel_1	0	1	0.525	0.349	eGFPvarA206K	mCherry	green
1239	2017-12-08_16.02.34	Stack_0_Channel_0_by_Stack_0_Channel_1	0	1	0.51	0.352	eGFPvarA206K	mCherry	green
1240	2017-12-08_16.02.34	Stack_0_Channel_0_by_Stack_0_Channel_1	0	1	0.489	0.355	eGFPvarA206K	mCherry	green
1241	2017-12-08_16.02.34	Stack_0_Channel_0_by_Stack_0_Channel_1	0	1	0.476	0.358	eGFPvarA206K	mCherry	green
1242	2017-12-08_16.02.34	Stack_0_Channel_0_by_Stack_0_Channel_1	0	1	0.468	0.359	eGFPvarA206K	mCherry	green
1243	2017-12-08_16.02.34	Stack_0_Channel_0_by_Stack_0_Channel_1	0	1	0.458	0.357	eGFPvarA206K	mCherry	green
1244	2017-12-08_16.02.34	Stack_0_Channel_0_by_Stack_0_Channel_1	0	1	0.448	0.356	eGFPvarA206K	mCherry	green
1245	2017-12-08_16.02.34	Stack_0_Channel_0_by_Stack_0_Channel_1	0	1	0.438	0.356	eGFPvarA206K	mCherry	green
1246	2017-12-08_16.02.34	Stack_0_Channel_0_by_Stack_0_Channel_1	0	1	0.424	0.352	eGFPvarA206K	mCherry	green
1247	2017-12-08_16.02.34	Stack_0_Channel_0_by_Stack_0_Channel_1	0	1	0.401	0.345	eGFPvarA206K	mCherry	green
1248	2017-12-08_16.02.34	Stack_0_Channel_0_by_Stack_0_Channel_1	0	1	0.396	0.351	eGFPvarA206K	mCherry	green
1249	2017-12-08_16.02.34	Stack_0_Channel_0_by_Stack_0_Channel_1	0	1	0.383	0.352	eGFPvarA206K	mCherry	green
1250	2017-12-08_16.02.34	Stack_0_Channel_0_by_Stack_0_Channel_1	0	1	0.372	0.351	eGFPvarA206K	mCherry	green
1251	2017-12-08_16.02.34	Stack_0_Channel_0_by_Stack_0_Channel_1	0	1	0.357	0.344	eGFPvarA206K	mCherry	green
1252	2017-12-08_16.02.34	Stack_0_Channel_0_by_Stack_0_Channel_1	0	1	0.359	0.348	eGFPvarA206K	mCherry	green
1253	2017-12-08_16.02.34	Stack_0_Channel_0_by_Stack_0_Channel_1	0	1	0.357	0.347	eGFPvarA206K	mCherry	green
1254	2017-12-08_16.02.34	Stack_0_Channel_0_by_Stack_0_Channel_1	0	1	0.357	0.346	eGFPvarA206K	mCherry	green
1255	2017-12-08_16.02.34	Stack_0_Channel_0_by_Stack_0_Channel_1	0	1	0.356	0.346	eGFPvarA206K	mCherry	green
1256	2017-12-08_16.02.34	Stack_0_Channel_0_by_Stack_0_Channel_1	0	1	0.357	0.346	eGFPvarA206K	mCherry	green
1257	2017-12-08_16.02.34	Stack_0_Channel_0_by_Stack_0_Channel_1	0	1	0.358	0.348	eGFPvarA206K	mCherry	green
1258	2017-12-08_16.02.34	Stack_0_Channel_0_by_Stack_0_Channel_1	0	1	0.358	0.348	eGFPvarA206K	mCherry	green
1259	2017-12-08_16.02.34	Stack_0_Channel_0_by_Stack_0_Channel_1	0	1	0.349	0.34	eGFPvarA206K	mCherry	green
1260	2017-12-08_16.02.34	Stack_0_Channel_0_by_Stack_0_Channel_1	0	1	0.353	0.344	eGFPvarA206K	mCherry	green
1261	2017-12-08_16.02.34	Stack_0_Channel_0_by_Stack_0_Channel_1	0	1	0.351	0.342	eGFPvarA206K	mCherry	green
1262	2017-12-08_16.02.34	Stack_0_Channel_0_by_Stack_0_Channel_1	0	1	0.348	0.34	eGFPvarA206K	mCherry	green
1263	2017-12-08_16.02.34	Stack_0_Channel_0_by_Stack_0_Channel_1	0	1	0.346	0.339	eGFPvarA206K	mCherry	green
1264	2017-12-08_16.02.34	Stack_0_Channel_0_by_Stack_0_Channel_1	0	1	0.336	0.33	eGFPvarA206K	mCherry	green
1265	2017-12-08_16.02.34	Stack_0_Channel_0_by_Stack_0_Channel_1	0	1	0.34	0.334	eGFPvarA206K	mCherry	green
1266	2017-12-08_16.02.34	Stack_0_Channel_0_by_Stack_0_Channel_1	0	1	0.33	0.324	eGFPvarA206K	mCherry	green
1267	2017-12-08_16.02.34	Stack_0_Channel_0_by_Stack_0_Channel_1	0	1	0.329	0.323	eGFPvarA206K	mCherry	green
1268	2017-12-08_16.02.34	Stack_0_Channel_0_by_Stack_0_Channel_1	0	1	0.332	0.325	eGFPvarA206K	mCherry	green
1269	2017-12-08_16.02.34	Stack_0_Channel_0_by_Stack_0_Channel_1	0	1	0.329	0.322	eGFPvarA206K	mCherry	green
1270	2017-12-08_16.02.34	Stack_0_Channel_0_by_Stack_0_Channel_1	0	1	0.326	0.319	eGFPvarA206K	mCherry	green
1271	2017-12-08_16.02.34	Stack_0_Channel_0_by_Stack_0_Channel_1	0	1	0.328	0.322	eGFPvarA206K	mCherry	green
1272	2017-12-08_16.02.34	Stack_0_Channel_0_by_Stack_0_Channel_1	0	1	0.324	0.319	eGFPvarA206K	mCherry	green
1273	2017-12-08_16.02.34	Stack_0_Channel_0_by_Stack_0_Channel_1	0	1	0.329	0.325	eGFPvarA206K	mCherry	green
1274	2017-12-08_16.02.34	Stack_0_Channel_0_by_Stack_0_Channel_1	0	1	0.331	0.327	eGFPvarA206K	mCherry	green
1275	2017-12-08_16.02.34	Stack_0_Channel_0_by_Stack_0_Channel_1	0	1	0.338	0.334	eGFPvarA206K	mCherry	green
1276	2017-12-08_16.02.34	Stack_0_Channel_0_by_Stack_0_Channel_1	0	1	0.329	0.326	eGFPvarA206K	mCherry	green
1277	2017-12-08_16.02.34	Stack_0_Channel_0_by_Stack_0_Channel_1	0	1	0.337	0.335	eGFPvarA206K	mCherry	green
1278	2017-12-08_16.02.34	Stack_0_Channel_0_by_Stack_0_Channel_1	0	1	0.341	0.339	eGFPvarA206K	mCherry	green
1279	2017-12-08_16.02.34	Stack_0_Channel_0_by_Stack_0_Channel_1	0	1	0.339	0.337	eGFPvarA206K	mCherry	green
1280	2017-12-08_16.02.34	Stack_0_Channel_0_by_Stack_0_Channel_1	0	1	0.345	0.343	eGFPvarA206K	mCherry	green
1281	2017-12-08_16.02.34	Stack_0_Channel_0_by_Stack_0_Channel_1	0	1	0.358	0.356	eGFPvarA206K	mCherry	green
1282	2017-12-08_16.02.34	Stack_0_Channel_0_by_Stack_0_Channel_1	0	1	0.365	0.363	eGFPvarA206K	mCherry	green
1283	2017-12-08_16.02.34	Stack_0_Channel_0_by_Stack_0_Channel_1	0	1	0.372	0.37	eGFPvarA206K	mCherry	green
1284	2017-12-08_16.02.34	Stack_0_Channel_0_by_Stack_0_Channel_1	0	1	0.378	0.377	eGFPvarA206K	mCherry	green
1285	2017-12-08_16.02.34	Stack_0_Channel_0_by_Stack_0_Channel_1	0	1	0.392	0.39	eGFPvarA206K	mCherry	green
1286	2017-12-08_16.02.34	Stack_0_Channel_0_by_Stack_0_Channel_1	0	1	0.399	0.397	eGFPvarA206K	mCherry	green
1287	2017-12-08_16.02.34	Stack_0_Channel_0_by_Stack_0_Channel_1	0	1	0.432	0.431	eGFPvarA206K	mCherry	green
1288	2017-12-08_16.02.34	Stack_0_Channel_0_by_Stack_0_Channel_1	0	1	0.494	0.495	eGFPvarA206K	mCherry	green
1289	2017-12-08_16.02.34	Stack_0_Channel_0_by_Stack_0_Channel_1	0	1	0.575	0.578	eGFPvarA206K	mCherry	green
1290	2017-12-08_16.02.34	Stack_0_Channel_0_by_Stack_0_Channel_1	0	1	0.665	0.672	eGFPvarA206K	mCherry	green
1291	2017-12-08_16.02.34	Stack_0_Channel_0_by_Stack_0_Channel_1	0	1	0.736	0.743	eGFPvarA206K	mCherry	green
1292	2017-12-08_16.02.34	Stack_0_Channel_0_by_Stack_0_Channel_1	0	1	0.804	0.812	eGFPvarA206K	mCherry	green
1293	2017-12-08_16.02.34	Stack_0_Channel_0_by_Stack_0_Channel_1	0	1	0.864	0.872	eGFPvarA206K	mCherry	green
1294	2017-12-08_16.02.34	Stack_0_Channel_0_by_Stack_0_Channel_1	0	1	0.914	0.92	eGFPvarA206K	mCherry	green
1295	2017-12-08_16.02.34	Stack_0_Channel_0_by_Stack_0_Channel_1	0	1	0.939	0.942	eGFPvarA206K	mCherry	green
1296	2017-12-08_16.02.34	Stack_0_Channel_0_by_Stack_0_Channel_1	0	1	0.969	0.971	eGFPvarA206K	mCherry	green
1297	2017-12-08_16.02.34	Stack_0_Channel_0_by_Stack_0_Channel_1	0	1	0.97	0.971	eGFPvarA206K	mCherry	green
1298	2017-12-08_16.02.34	Stack_0_Channel_0_by_Stack_0_Channel_1	0	1	0.97	0.971	eGFPvarA206K	mCherry	green
1299	2017-12-08_16.02.34	Stack_0_Channel_0_by_Stack_0_Channel_1	0	1	0.97	0.971	eGFPvarA206K	mCherry	green
1300	2017-12-08_16.02.34	Stack_0_Channel_0_by_Stack_0_Channel_1	0	1	0.97	0.971	eGFPvarA206K	mCherry	green
1301	2017-12-08_16.02.34	Stack_0_Channel_0_by_Stack_0_Channel_1	0	1	0.97	0.971	eGFPvarA206K	mCherry	green
1302	2017-12-08_16.02.34	Stack_0_Channel_0_by_Stack_0_Channel_1	0	1	0.97	0.971	eGFPvarA206K	mCherry	green
1303	2017-12-08_16.02.34	Stack_0_Channel_0_by_Stack_0_Channel_1	0	1	0.969	0.971	eGFPvarA206K	mCherry	green
1304	2017-12-08_16.02.34	Stack_0_Channel_0_by_Stack_0_Channel_1	0	1	0.969	0.971	eGFPvarA206K	mCherry	green
1305	2017-12-08_16.02.34	Stack_0_Channel_0_by_Stack_0_Channel_1	0	1	0.969	0.971	eGFPvarA206K	mCherry	green
1306	2017-12-08_16.02.34	Stack_0_Channel_0_by_Stack_0_Channel_1	0	1	0.968	0.971	eGFPvarA206K	mCherry	green
1307	2017-12-08_16.02.34	Stack_0_Channel_0_by_Stack_0_Channel_1	0	1	0.96	0.963	eGFPvarA206K	mCherry	green
1308	2017-12-08_16.02.34	Stack_0_Channel_0_by_Stack_0_Channel_1	0	1	0.797	0.809	eGFPvarA206K	mCherry	green
1309	2017-12-08_16.02.34	Stack_0_Channel_0_by_Stack_0_Channel_1	0	1	0.699	0.716	eGFPvarA206K	mCherry	green
1310	2017-12-08_16.02.34	Stack_0_Channel_0_by_Stack_0_Channel_1	0	1	0.58	0.601	eGFPvarA206K	mCherry	green
1311	2017-12-08_16.02.34	Stack_0_Channel_0_by_Stack_0_Channel_1	0	1	0.448	0.463	eGFPvarA206K	mCherry	green
1312	2017-12-08_16.02.34	Stack_0_Channel_0_by_Stack_0_Channel_1	0	1	0.389	0.405	eGFPvarA206K	mCherry	green
1313	2017-12-08_16.02.34	Stack_0_Channel_0_by_Stack_0_Channel_1	0	1	0.365	0.377	eGFPvarA206K	mCherry	green
1314	2017-12-08_16.02.34	Stack_0_Channel_0_by_Stack_0_Channel_1	0	1	0.344	0.343	eGFPvarA206K	mCherry	green
1315	2017-12-08_16.02.34	Stack_0_Channel_0_by_Stack_0_Channel_1	0	1	0.324	0.32	eGFPvarA206K	mCherry	green
1316	2017-12-08_16.02.34	Stack_0_Channel_0_by_Stack_0_Channel_1	0	1	0.315	0.31	eGFPvarA206K	mCherry	green
1317	2017-12-08_16.02.34	Stack_0_Channel_0_by_Stack_0_Channel_1	0	1	0.303	0.299	eGFPvarA206K	mCherry	green
1318	2017-12-08_16.02.34	Stack_0_Channel_0_by_Stack_0_Channel_1	0	1	0.296	0.295	eGFPvarA206K	mCherry	green
1319	2017-12-08_16.02.34	Stack_0_Channel_0_by_Stack_0_Channel_1	0	1	0.299	0.3	eGFPvarA206K	mCherry	green
1320	2017-12-08_16.02.34	Stack_0_Channel_0_by_Stack_0_Channel_1	0	1	0.31	0.311	eGFPvarA206K	mCherry	green
1321	2017-12-08_16.02.34	Stack_0_Channel_0_by_Stack_0_Channel_1	0	1	0.329	0.327	eGFPvarA206K	mCherry	green
1322	2017-12-08_16.02.34	Stack_0_Channel_0_by_Stack_0_Channel_1	0	1	0.345	0.347	eGFPvarA206K	mCherry	green
1323	2017-12-08_16.02.34	Stack_0_Channel_0_by_Stack_0_Channel_1	0	1	0.352	0.354	eGFPvarA206K	mCherry	green
1324	2017-12-08_16.02.34	Stack_0_Channel_0_by_Stack_0_Channel_1	0	1	0.348	0.35	eGFPvarA206K	mCherry	green
1325	2017-12-08_16.02.34	Stack_0_Channel_0_by_Stack_0_Channel_1	0	1	0.347	0.35	eGFPvarA206K	mCherry	green
1326	2017-12-08_16.02.34	Stack_0_Channel_0_by_Stack_0_Channel_1	0	1	0.332	0.333	eGFPvarA206K	mCherry	green
1327	2017-12-08_16.02.34	Stack_0_Channel_0_by_Stack_0_Channel_1	0	1	0.329	0.331	eGFPvarA206K	mCherry	green
1328	2017-12-08_16.02.34	Stack_0_Channel_0_by_Stack_0_Channel_1	0	1	0.318	0.32	eGFPvarA206K	mCherry	green
1329	2017-12-08_16.02.34	Stack_0_Channel_0_by_Stack_0_Channel_1	0	1	0.315	0.317	eGFPvarA206K	mCherry	green
1330	2017-12-08_16.02.34	Stack_0_Channel_0_by_Stack_0_Channel_1	0	1	0.316	0.32	eGFPvarA206K	mCherry	green
1331	2017-12-08_16.02.34	Stack_0_Channel_0_by_Stack_0_Channel_1	0	1	0.318	0.323	eGFPvarA206K	mCherry	green
1332	2017-12-08_16.02.34	Stack_0_Channel_0_by_Stack_0_Channel_1	0	1	0.319	0.323	eGFPvarA206K	mCherry	green
1333	2017-12-08_16.02.34	Stack_0_Channel_0_by_Stack_0_Channel_1	0	1	0.317	0.319	eGFPvarA206K	mCherry	green
1334	2017-12-08_16.02.34	Stack_0_Channel_0_by_Stack_0_Channel_1	0	1	0.322	0.325	eGFPvarA206K	mCherry	green
1335	2017-12-08_16.02.34	Stack_0_Channel_0_by_Stack_0_Channel_1	0	1	0.313	0.316	eGFPvarA206K	mCherry	green
1336	2017-12-08_16.02.34	Stack_0_Channel_0_by_Stack_0_Channel_1	0	1	0.306	0.308	eGFPvarA206K	mCherry	green
1337	2017-12-08_16.02.34	Stack_0_Channel_0_by_Stack_0_Channel_1	0	1	0.296	0.298	eGFPvarA206K	mCherry	green
1338	2017-12-08_16.02.34	Stack_0_Channel_0_by_Stack_0_Channel_1	0	1	0.295	0.297	eGFPvarA206K	mCherry	green
1339	2017-12-08_16.02.34	Stack_0_Channel_0_by_Stack_0_Channel_1	0	1	0.293	0.293	eGFPvarA206K	mCherry	green
1340	2017-12-08_16.02.34	Stack_0_Channel_0_by_Stack_0_Channel_1	0	1	0.291	0.29	eGFPvarA206K	mCherry	green
1341	2017-12-08_16.02.34	Stack_0_Channel_0_by_Stack_0_Channel_1	0	1	0.292	0.291	eGFPvarA206K	mCherry	green
1342	2017-12-08_16.02.34	Stack_0_Channel_0_by_Stack_0_Channel_1	0	1	0.289	0.288	eGFPvarA206K	mCherry	green
1343	2017-12-08_16.02.34	Stack_0_Channel_0_by_Stack_0_Channel_1	0	1	0.289	0.289	eGFPvarA206K	mCherry	green
1344	2017-12-08_16.02.34	Stack_0_Channel_0_by_Stack_0_Channel_1	0	1	0.287	0.287	eGFPvarA206K	mCherry	green
1345	2017-12-08_16.02.34	Stack_0_Channel_0_by_Stack_0_Channel_1	0	1	0.292	0.294	eGFPvarA206K	mCherry	green
1346	2017-12-08_16.02.34	Stack_0_Channel_0_by_Stack_0_Channel_1	0	1	0.296	0.3	eGFPvarA206K	mCherry	green
1347	2017-12-08_16.02.34	Stack_0_Channel_0_by_Stack_0_Channel_1	0	1	0.31	0.314	eGFPvarA206K	mCherry	green
1348	2017-12-08_16.02.34	Stack_0_Channel_0_by_Stack_0_Channel_1	0	1	0.32	0.323	eGFPvarA206K	mCherry	green
1349	2017-12-08_16.02.34	Stack_0_Channel_0_by_Stack_0_Channel_1	0	1	0.319	0.321	eGFPvarA206K	mCherry	green
1350	2017-12-08_16.02.34	Stack_0_Channel_0_by_Stack_0_Channel_1	0	1	0.324	0.327	eGFPvarA206K	mCherry	green
1351	2017-12-08_16.02.34	Stack_0_Channel_0_by_Stack_0_Channel_1	0	1	0.336	0.338	eGFPvarA206K	mCherry	green
1352	2017-12-08_16.02.34	Stack_0_Channel_0_by_Stack_0_Channel_1	0	1	0.34	0.341	eGFPvarA206K	mCherry	green
1353	2017-12-08_16.02.34	Stack_0_Channel_0_by_Stack_0_Channel_1	0	1	0.343	0.343	eGFPvarA206K	mCherry	green
1354	2017-12-08_16.02.34	Stack_0_Channel_0_by_Stack_0_Channel_1	0	1	0.344	0.344	eGFPvarA206K	mCherry	green
1355	2017-12-08_16.02.34	Stack_0_Channel_0_by_Stack_0_Channel_1	0	1	0.345	0.344	eGFPvarA206K	mCherry	green
1356	2017-12-08_16.02.34	Stack_0_Channel_0_by_Stack_0_Channel_1	0	1	0.348	0.346	eGFPvarA206K	mCherry	green
1357	2017-12-08_16.02.34	Stack_0_Channel_0_by_Stack_0_Channel_1	0	1	0.35	0.348	eGFPvarA206K	mCherry	green
1358	2017-12-08_16.02.34	Stack_0_Channel_0_by_Stack_0_Channel_1	0	1	0.352	0.349	eGFPvarA206K	mCherry	green
1359	2017-12-08_16.02.34	Stack_0_Channel_0_by_Stack_0_Channel_1	0	1	0.349	0.347	eGFPvarA206K	mCherry	green
1360	2017-12-08_16.02.34	Stack_0_Channel_0_by_Stack_0_Channel_1	0	1	0.339	0.337	eGFPvarA206K	mCherry	green
1361	2017-12-08_16.02.34	Stack_0_Channel_0_by_Stack_0_Channel_1	0	1	0.338	0.336	eGFPvarA206K	mCherry	green
1362	2017-12-08_16.02.34	Stack_0_Channel_0_by_Stack_0_Channel_1	0	1	0.331	0.33	eGFPvarA206K	mCherry	green
1363	2017-12-08_16.02.34	Stack_0_Channel_0_by_Stack_0_Channel_1	0	1	0.329	0.329	eGFPvarA206K	mCherry	green
1364	2017-12-08_16.02.34	Stack_0_Channel_0_by_Stack_0_Channel_1	0	1	0.32	0.321	eGFPvarA206K	mCherry	green
1365	2017-12-08_16.02.34	Stack_0_Channel_0_by_Stack_0_Channel_1	0	1	0.321	0.322	eGFPvarA206K	mCherry	green
1366	2017-12-08_16.02.34	Stack_0_Channel_0_by_Stack_0_Channel_1	0	1	0.318	0.318	eGFPvarA206K	mCherry	green
1367	2017-12-08_16.02.34	Stack_0_Channel_0_by_Stack_0_Channel_1	0	1	0.315	0.316	eGFPvarA206K	mCherry	green
1368	2017-12-08_16.02.34	Stack_0_Channel_0_by_Stack_0_Channel_1	0	1	0.311	0.311	eGFPvarA206K	mCherry	green
1369	2017-12-08_16.02.34	Stack_0_Channel_0_by_Stack_0_Channel_1	0	1	0.316	0.316	eGFPvarA206K	mCherry	green
1370	2017-12-08_16.02.34	Stack_0_Channel_0_by_Stack_0_Channel_1	0	1	0.312	0.312	eGFPvarA206K	mCherry	green
1371	2017-12-08_16.02.34	Stack_0_Channel_0_by_Stack_0_Channel_1	0	1	0.309	0.309	eGFPvarA206K	mCherry	green
1372	2017-12-08_16.02.34	Stack_0_Channel_0_by_Stack_0_Channel_1	0	1	0.308	0.308	eGFPvarA206K	mCherry	green
1373	2017-12-08_16.02.34	Stack_0_Channel_0_by_Stack_0_Channel_1	0	1	0.307	0.307	eGFPvarA206K	mCherry	green
1374	2017-12-08_16.02.34	Stack_0_Channel_0_by_Stack_0_Channel_1	0	1	0.302	0.302	eGFPvarA206K	mCherry	green
1375	2017-12-08_16.02.34	Stack_0_Channel_0_by_Stack_0_Channel_1	0	1	0.299	0.3	eGFPvarA206K	mCherry	green
1376	2017-12-08_16.02.34	Stack_0_Channel_0_by_Stack_0_Channel_1	0	1	0.297	0.298	eGFPvarA206K	mCherry	green
1377	2017-12-08_16.02.34	Stack_0_Channel_0_by_Stack_0_Channel_1	0	1	0.297	0.298	eGFPvarA206K	mCherry	green
1378	2017-12-08_16.02.34	Stack_0_Channel_0_by_Stack_0_Channel_1	0	1	0.299	0.301	eGFPvarA206K	mCherry	green
1379	2017-12-08_16.02.34	Stack_0_Channel_0_by_Stack_0_Channel_1	0	1	0.3	0.301	eGFPvarA206K	mCherry	green
1380	2017-12-08_16.02.34	Stack_0_Channel_0_by_Stack_0_Channel_1	0	1	0.301	0.302	eGFPvarA206K	mCherry	green
1381	2017-12-08_16.02.34	Stack_0_Channel_0_by_Stack_0_Channel_1	0	1	0.298	0.3	eGFPvarA206K	mCherry	green
1382	2017-12-08_16.02.34	Stack_0_Channel_0_by_Stack_0_Channel_1	0	1	0.31	0.311	eGFPvarA206K	mCherry	green
1383	2017-12-08_16.02.34	Stack_0_Channel_0_by_Stack_0_Channel_1	0	1	0.31	0.311	eGFPvarA206K	mCherry	green
1384	2017-12-08_16.02.34	Stack_0_Channel_0_by_Stack_0_Channel_1	0	1	0.311	0.312	eGFPvarA206K	mCherry	green
1385	2017-12-08_16.02.34	Stack_0_Channel_0_by_Stack_0_Channel_1	0	1	0.32	0.321	eGFPvarA206K	mCherry	green
1386	2017-12-08_16.02.34	Stack_0_Channel_0_by_Stack_0_Channel_1	0	1	0.31	0.311	eGFPvarA206K	mCherry	green
1387	2017-12-08_16.02.34	Stack_0_Channel_0_by_Stack_0_Channel_1	0	1	0.054	0.053	eGFPvarA206K	mCherry	green
1388	2017-12-08_16.02.34	Stack_0_Channel_0_by_Stack_0_Channel_1	0	1	0.059	0.057	eGFPvarA206K	mCherry	green
1389	2017-12-08_16.02.34	Stack_0_Channel_0_by_Stack_0_Channel_1	0	1	0.065	0.063	eGFPvarA206K	mCherry	green
1390	2017-12-08_16.02.34	Stack_0_Channel_0_by_Stack_0_Channel_1	0	1	0.065	0.062	eGFPvarA206K	mCherry	green
1391	2017-12-08_16.02.34	Stack_0_Channel_0_by_Stack_0_Channel_1	0	1	0.071	0.07	eGFPvarA206K	mCherry	green
1392	2017-12-08_16.02.34	Stack_0_Channel_0_by_Stack_0_Channel_1	0	1	0.106	0.088	eGFPvarA206K	mCherry	green
1393	2017-12-08_16.02.34	Stack_0_Channel_0_by_Stack_0_Channel_1	0	1	0.307	0.302	eGFPvarA206K	mCherry	green
1394	2017-12-08_16.02.34	Stack_0_Channel_0_by_Stack_0_Channel_1	0	1	0.309	0.302	eGFPvarA206K	mCherry	green
1395	2017-12-08_16.02.34	Stack_0_Channel_0_by_Stack_0_Channel_1	0	1	0.315	0.305	eGFPvarA206K	mCherry	green
1396	2017-12-08_16.02.34	Stack_0_Channel_0_by_Stack_0_Channel_1	0	1	0.235	0.238	eGFPvarA206K	mCherry	green
1397	2017-12-08_16.02.34	Stack_0_Channel_0_by_Stack_0_Channel_1	0	1	0.221	0.225	eGFPvarA206K	mCherry	green
1398	2017-12-08_16.02.34	Stack_0_Channel_0_by_Stack_0_Channel_1	0	1	0.213	0.236	eGFPvarA206K	mCherry	green
1399	2017-12-08_16.02.34	Stack_0_Channel_0_by_Stack_0_Channel_1	0	1	0.208	0.226	eGFPvarA206K	mCherry	green
1400	2017-12-08_16.02.34	Stack_0_Channel_0_by_Stack_0_Channel_1	0	1	0.191	0.206	eGFPvarA206K	mCherry	green
1401	2017-12-08_16.02.34	Stack_0_Channel_0_by_Stack_0_Channel_1	0	1	0.206	0.198	eGFPvarA206K	mCherry	green
1402	2017-12-08_16.02.34	Stack_0_Channel_0_by_Stack_0_Channel_1	0	1	0.512	0.326	eGFPvarA206K	mCherry	green
1403	2017-12-08_16.02.34	Stack_0_Channel_0_by_Stack_0_Channel_1	0	1	0.551	0.33	eGFPvarA206K	mCherry	green
1404	2017-12-08_16.02.34	Stack_0_Channel_0_by_Stack_0_Channel_1	0	1	0.581	0.33	eGFPvarA206K	mCherry	green
1405	2017-12-08_16.02.34	Stack_0_Channel_0_by_Stack_0_Channel_1	0	1	0.601	0.335	eGFPvarA206K	mCherry	green
1406	2017-12-08_16.02.34	Stack_0_Channel_0_by_Stack_0_Channel_1	0	1	0.619	0.332	eGFPvarA206K	mCherry	green
1407	2017-12-08_16.02.34	Stack_0_Channel_0_by_Stack_0_Channel_1	0	1	0.617	0.33	eGFPvarA206K	mCherry	green
1408	2017-12-08_16.02.34	Stack_0_Channel_0_by_Stack_0_Channel_1	0	1	0.62	0.336	eGFPvarA206K	mCherry	green
1409	2017-12-08_16.02.34	Stack_0_Channel_0_by_Stack_0_Channel_1	0	1	0.61	0.34	eGFPvarA206K	mCherry	green
1410	2017-12-08_16.02.34	Stack_0_Channel_0_by_Stack_0_Channel_1	0	1	0.603	0.343	eGFPvarA206K	mCherry	green
1411	2017-12-08_16.02.34	Stack_0_Channel_0_by_Stack_0_Channel_1	0	1	0.6	0.342	eGFPvarA206K	mCherry	green
1412	2017-12-08_16.02.34	Stack_0_Channel_0_by_Stack_0_Channel_1	0	1	0.611	0.34	eGFPvarA206K	mCherry	green
1413	2017-12-08_16.02.34	Stack_0_Channel_0_by_Stack_0_Channel_1	0	1	0.599	0.329	eGFPvarA206K	mCherry	green
1414	2017-12-08_16.02.34	Stack_0_Channel_0_by_Stack_0_Channel_1	0	1	0.604	0.326	eGFPvarA206K	mCherry	green
1415	2017-12-08_16.02.34	Stack_0_Channel_0_by_Stack_0_Channel_1	0	1	0.62	0.334	eGFPvarA206K	mCherry	green
1416	2017-12-08_16.02.34	Stack_0_Channel_0_by_Stack_0_Channel_1	0	1	0.633	0.334	eGFPvarA206K	mCherry	green
1417	2017-12-08_16.02.34	Stack_0_Channel_0_by_Stack_0_Channel_1	0	1	0.637	0.339	eGFPvarA206K	mCherry	green
1418	2017-12-08_16.02.34	Stack_0_Channel_0_by_Stack_0_Channel_1	0	1	0.642	0.344	eGFPvarA206K	mCherry	green
1419	2017-12-08_16.02.34	Stack_0_Channel_0_by_Stack_0_Channel_1	0	1	0.633	0.339	eGFPvarA206K	mCherry	green
1420	2017-12-08_16.02.34	Stack_0_Channel_0_by_Stack_0_Channel_1	0	1	0.653	0.344	eGFPvarA206K	mCherry	green
1421	2017-12-08_16.02.34	Stack_0_Channel_0_by_Stack_0_Channel_1	0	1	0.665	0.342	eGFPvarA206K	mCherry	green
1422	2017-12-08_16.02.34	Stack_0_Channel_0_by_Stack_0_Channel_1	0	1	0.656	0.335	eGFPvarA206K	mCherry	green
1423	2017-12-08_16.02.34	Stack_0_Channel_0_by_Stack_0_Channel_1	0	1	0.673	0.33	eGFPvarA206K	mCherry	green
1424	2017-12-08_16.02.34	Stack_0_Channel_0_by_Stack_0_Channel_1	0	1	0.686	0.332	eGFPvarA206K	mCherry	green
1425	2017-12-08_16.02.34	Stack_0_Channel_0_by_Stack_0_Channel_1	0	1	0.678	0.333	eGFPvarA206K	mCherry	green
1426	2017-12-08_16.02.34	Stack_0_Channel_0_by_Stack_0_Channel_1	0	1	0.672	0.331	eGFPvarA206K	mCherry	green
1427	2017-12-08_16.02.34	Stack_0_Channel_0_by_Stack_0_Channel_1	0	1	0.665	0.326	eGFPvarA206K	mCherry	green
1428	2017-12-08_16.02.34	Stack_0_Channel_0_by_Stack_0_Channel_1	0	1	0.656	0.323	eGFPvarA206K	mCherry	green
1429	2017-12-08_16.02.34	Stack_0_Channel_0_by_Stack_0_Channel_1	0	1	0.639	0.314	eGFPvarA206K	mCherry	green
1430	2017-12-08_16.02.34	Stack_0_Channel_0_by_Stack_0_Channel_1	0	1	0.643	0.32	eGFPvarA206K	mCherry	green
1431	2017-12-08_16.02.34	Stack_0_Channel_0_by_Stack_0_Channel_1	0	1	0.631	0.312	eGFPvarA206K	mCherry	green
1432	2017-12-08_16.02.34	Stack_0_Channel_0_by_Stack_0_Channel_1	0	1	0.626	0.31	eGFPvarA206K	mCherry	green
1433	2017-12-08_16.02.34	Stack_0_Channel_0_by_Stack_0_Channel_1	0	1	0.64	0.312	eGFPvarA206K	mCherry	green
1434	2017-12-08_16.02.34	Stack_0_Channel_0_by_Stack_0_Channel_1	0	1	0.634	0.315	eGFPvarA206K	mCherry	green
1435	2017-12-08_16.02.34	Stack_0_Channel_0_by_Stack_0_Channel_1	0	1	0.611	0.31	eGFPvarA206K	mCherry	green
1436	2017-12-08_16.02.34	Stack_0_Channel_0_by_Stack_0_Channel_1	0	1	0.609	0.316	eGFPvarA206K	mCherry	green
1437	2017-12-08_16.02.34	Stack_0_Channel_0_by_Stack_0_Channel_1	0	1	0.601	0.317	eGFPvarA206K	mCherry	green
1438	2017-12-08_16.02.34	Stack_0_Channel_0_by_Stack_0_Channel_1	0	1	0.587	0.318	eGFPvarA206K	mCherry	green
1439	2017-12-08_16.02.34	Stack_0_Channel_0_by_Stack_0_Channel_1	0	1	0.578	0.32	eGFPvarA206K	mCherry	green
1440	2017-12-08_16.02.34	Stack_0_Channel_0_by_Stack_0_Channel_1	0	1	0.564	0.319	eGFPvarA206K	mCherry	green
1441	2017-12-08_16.02.34	Stack_0_Channel_0_by_Stack_0_Channel_1	0	1	0.542	0.314	eGFPvarA206K	mCherry	green
1442	2017-12-08_16.02.34	Stack_0_Channel_0_by_Stack_0_Channel_1	0	1	0.543	0.324	eGFPvarA206K	mCherry	green
1443	2017-12-08_16.02.34	Stack_0_Channel_0_by_Stack_0_Channel_1	0	1	0.527	0.322	eGFPvarA206K	mCherry	green
1444	2017-12-08_16.02.34	Stack_0_Channel_0_by_Stack_0_Channel_1	0	1	0.539	0.331	eGFPvarA206K	mCherry	green
1445	2017-12-08_16.02.34	Stack_0_Channel_0_by_Stack_0_Channel_1	0	1	0.524	0.326	eGFPvarA206K	mCherry	green
1446	2017-12-08_16.02.34	Stack_0_Channel_0_by_Stack_0_Channel_1	0	1	0.522	0.333	eGFPvarA206K	mCherry	green
1447	2017-12-08_16.02.34	Stack_0_Channel_0_by_Stack_0_Channel_1	0	1	0.495	0.329	eGFPvarA206K	mCherry	green
1448	2017-12-08_16.02.34	Stack_0_Channel_0_by_Stack_0_Channel_1	0	1	0.487	0.33	eGFPvarA206K	mCherry	green
1449	2017-12-08_16.02.34	Stack_0_Channel_0_by_Stack_0_Channel_1	0	1	0.487	0.339	eGFPvarA206K	mCherry	green
1450	2017-12-08_16.02.34	Stack_0_Channel_0_by_Stack_0_Channel_1	0	1	0.472	0.341	eGFPvarA206K	mCherry	green
1451	2017-12-08_16.02.34	Stack_0_Channel_0_by_Stack_0_Channel_1	0	1	0.454	0.342	eGFPvarA206K	mCherry	green
1452	2017-12-08_16.02.34	Stack_0_Channel_0_by_Stack_0_Channel_1	0	1	0.445	0.344	eGFPvarA206K	mCherry	green
1453	2017-12-08_16.02.34	Stack_0_Channel_0_by_Stack_0_Channel_1	0	1	0.438	0.345	eGFPvarA206K	mCherry	green
1454	2017-12-08_16.02.34	Stack_0_Channel_0_by_Stack_0_Channel_1	0	1	0.429	0.344	eGFPvarA206K	mCherry	green
1455	2017-12-08_16.02.34	Stack_0_Channel_0_by_Stack_0_Channel_1	0	1	0.423	0.344	eGFPvarA206K	mCherry	green
1456	2017-12-08_16.02.34	Stack_0_Channel_0_by_Stack_0_Channel_1	0	1	0.414	0.343	eGFPvarA206K	mCherry	green
1457	2017-12-08_16.02.34	Stack_0_Channel_0_by_Stack_0_Channel_1	0	1	0.402	0.342	eGFPvarA206K	mCherry	green
1458	2017-12-08_16.02.34	Stack_0_Channel_0_by_Stack_0_Channel_1	0	1	0.38	0.335	eGFPvarA206K	mCherry	green
1459	2017-12-08_16.02.34	Stack_0_Channel_0_by_Stack_0_Channel_1	0	1	0.378	0.34	eGFPvarA206K	mCherry	green
1460	2017-12-08_16.02.34	Stack_0_Channel_0_by_Stack_0_Channel_1	0	1	0.365	0.34	eGFPvarA206K	mCherry	green
1461	2017-12-08_16.02.34	Stack_0_Channel_0_by_Stack_0_Channel_1	0	1	0.357	0.34	eGFPvarA206K	mCherry	green
1462	2017-12-08_16.02.34	Stack_0_Channel_0_by_Stack_0_Channel_1	0	1	0.345	0.333	eGFPvarA206K	mCherry	green
1463	2017-12-08_16.02.34	Stack_0_Channel_0_by_Stack_0_Channel_1	0	1	0.351	0.341	eGFPvarA206K	mCherry	green
1464	2017-12-08_16.02.34	Stack_0_Channel_0_by_Stack_0_Channel_1	0	1	0.351	0.342	eGFPvarA206K	mCherry	green
1465	2017-12-08_16.02.34	Stack_0_Channel_0_by_Stack_0_Channel_1	0	1	0.354	0.344	eGFPvarA206K	mCherry	green
1466	2017-12-08_16.02.34	Stack_0_Channel_0_by_Stack_0_Channel_1	0	1	0.356	0.346	eGFPvarA206K	mCherry	green
1467	2017-12-08_16.02.34	Stack_0_Channel_0_by_Stack_0_Channel_1	0	1	0.358	0.348	eGFPvarA206K	mCherry	green
1468	2017-12-08_16.02.34	Stack_0_Channel_0_by_Stack_0_Channel_1	0	1	0.358	0.349	eGFPvarA206K	mCherry	green
1469	2017-12-08_16.02.34	Stack_0_Channel_0_by_Stack_0_Channel_1	0	1	0.357	0.349	eGFPvarA206K	mCherry	green
1470	2017-12-08_16.02.34	Stack_0_Channel_0_by_Stack_0_Channel_1	0	1	0.349	0.341	eGFPvarA206K	mCherry	green
1471	2017-12-08_16.02.34	Stack_0_Channel_0_by_Stack_0_Channel_1	0	1	0.353	0.346	eGFPvarA206K	mCherry	green
1472	2017-12-08_16.02.34	Stack_0_Channel_0_by_Stack_0_Channel_1	0	1	0.351	0.343	eGFPvarA206K	mCherry	green
1473	2017-12-08_16.02.34	Stack_0_Channel_0_by_Stack_0_Channel_1	0	1	0.349	0.341	eGFPvarA206K	mCherry	green
1474	2017-12-08_16.02.34	Stack_0_Channel_0_by_Stack_0_Channel_1	0	1	0.346	0.339	eGFPvarA206K	mCherry	green
1475	2017-12-08_16.02.34	Stack_0_Channel_0_by_Stack_0_Channel_1	0	1	0.335	0.329	eGFPvarA206K	mCherry	green
1476	2017-12-08_16.02.34	Stack_0_Channel_0_by_Stack_0_Channel_1	0	1	0.338	0.332	eGFPvarA206K	mCherry	green
1477	2017-12-08_16.02.34	Stack_0_Channel_0_by_Stack_0_Channel_1	0	1	0.328	0.322	eGFPvarA206K	mCherry	green
1478	2017-12-08_16.02.34	Stack_0_Channel_0_by_Stack_0_Channel_1	0	1	0.326	0.319	eGFPvarA206K	mCherry	green
1479	2017-12-08_16.02.34	Stack_0_Channel_0_by_Stack_0_Channel_1	0	1	0.33	0.323	eGFPvarA206K	mCherry	green
1480	2017-12-08_16.02.34	Stack_0_Channel_0_by_Stack_0_Channel_1	0	1	0.327	0.321	eGFPvarA206K	mCherry	green
1481	2017-12-08_16.02.34	Stack_0_Channel_0_by_Stack_0_Channel_1	0	1	0.325	0.318	eGFPvarA206K	mCherry	green
1482	2017-12-08_16.02.34	Stack_0_Channel_0_by_Stack_0_Channel_1	0	1	0.323	0.318	eGFPvarA206K	mCherry	green
1483	2017-12-08_16.02.34	Stack_0_Channel_0_by_Stack_0_Channel_1	0	1	0.325	0.321	eGFPvarA206K	mCherry	green
1484	2017-12-08_16.02.34	Stack_0_Channel_0_by_Stack_0_Channel_1	0	1	0.324	0.32	eGFPvarA206K	mCherry	green
1485	2017-12-08_16.02.34	Stack_0_Channel_0_by_Stack_0_Channel_1	0	1	0.327	0.324	eGFPvarA206K	mCherry	green
1486	2017-12-08_16.02.34	Stack_0_Channel_0_by_Stack_0_Channel_1	0	1	0.33	0.327	eGFPvarA206K	mCherry	green
1487	2017-12-08_16.02.34	Stack_0_Channel_0_by_Stack_0_Channel_1	0	1	0.324	0.322	eGFPvarA206K	mCherry	green
1488	2017-12-08_16.02.34	Stack_0_Channel_0_by_Stack_0_Channel_1	0	1	0.336	0.333	eGFPvarA206K	mCherry	green
1489	2017-12-08_16.02.34	Stack_0_Channel_0_by_Stack_0_Channel_1	0	1	0.336	0.334	eGFPvarA206K	mCherry	green
1490	2017-12-08_16.02.34	Stack_0_Channel_0_by_Stack_0_Channel_1	0	1	0.335	0.332	eGFPvarA206K	mCherry	green
1491	2017-12-08_16.02.34	Stack_0_Channel_0_by_Stack_0_Channel_1	0	1	0.342	0.34	eGFPvarA206K	mCherry	green
1492	2017-12-08_16.02.34	Stack_0_Channel_0_by_Stack_0_Channel_1	0	1	0.358	0.356	eGFPvarA206K	mCherry	green
1493	2017-12-08_16.02.34	Stack_0_Channel_0_by_Stack_0_Channel_1	0	1	0.367	0.365	eGFPvarA206K	mCherry	green
1494	2017-12-08_16.02.34	Stack_0_Channel_0_by_Stack_0_Channel_1	0	1	0.375	0.374	eGFPvarA206K	mCherry	green
1495	2017-12-08_16.02.34	Stack_0_Channel_0_by_Stack_0_Channel_1	0	1	0.386	0.384	eGFPvarA206K	mCherry	green
1496	2017-12-08_16.02.34	Stack_0_Channel_0_by_Stack_0_Channel_1	0	1	0.404	0.401	eGFPvarA206K	mCherry	green
1497	2017-12-08_16.02.34	Stack_0_Channel_0_by_Stack_0_Channel_1	0	1	0.416	0.415	eGFPvarA206K	mCherry	green
1498	2017-12-08_16.02.34	Stack_0_Channel_0_by_Stack_0_Channel_1	0	1	0.458	0.457	eGFPvarA206K	mCherry	green
1499	2017-12-08_16.02.34	Stack_0_Channel_0_by_Stack_0_Channel_1	0	1	0.529	0.53	eGFPvarA206K	mCherry	green
1500	2017-12-08_16.02.34	Stack_0_Channel_0_by_Stack_0_Channel_1	0	1	0.614	0.616	eGFPvarA206K	mCherry	green
1501	2017-12-08_16.02.34	Stack_0_Channel_0_by_Stack_0_Channel_1	0	1	0.697	0.702	eGFPvarA206K	mCherry	green
1502	2017-12-08_16.02.34	Stack_0_Channel_0_by_Stack_0_Channel_1	0	1	0.761	0.766	eGFPvarA206K	mCherry	green
1503	2017-12-08_16.02.34	Stack_0_Channel_0_by_Stack_0_Channel_1	0	1	0.823	0.829	eGFPvarA206K	mCherry	green
1504	2017-12-08_16.02.34	Stack_0_Channel_0_by_Stack_0_Channel_1	0	1	0.881	0.887	eGFPvarA206K	mCherry	green
1505	2017-12-08_16.02.34	Stack_0_Channel_0_by_Stack_0_Channel_1	0	1	0.927	0.93	eGFPvarA206K	mCherry	green
1506	2017-12-08_16.02.34	Stack_0_Channel_0_by_Stack_0_Channel_1	0	1	0.948	0.953	eGFPvarA206K	mCherry	green
1507	2017-12-08_16.02.34	Stack_0_Channel_1_by_Stack_0_Channel_0	1	0	0.982	0.981	eGFPvarA206K	mCherry	green
1508	2017-12-08_16.02.34	Stack_0_Channel_1_by_Stack_0_Channel_0	1	0	0.982	0.981	eGFPvarA206K	mCherry	green
1509	2017-12-08_16.02.34	Stack_0_Channel_1_by_Stack_0_Channel_0	1	0	0.982	0.981	eGFPvarA206K	mCherry	green
1510	2017-12-08_16.02.34	Stack_0_Channel_1_by_Stack_0_Channel_0	1	0	0.982	0.981	eGFPvarA206K	mCherry	green
1511	2017-12-08_16.02.34	Stack_0_Channel_1_by_Stack_0_Channel_0	1	0	0.981	0.981	eGFPvarA206K	mCherry	green
1512	2017-12-08_16.02.34	Stack_0_Channel_1_by_Stack_0_Channel_0	1	0	0.982	0.981	eGFPvarA206K	mCherry	green
1513	2017-12-08_16.02.34	Stack_0_Channel_1_by_Stack_0_Channel_0	1	0	0.982	0.981	eGFPvarA206K	mCherry	green
1514	2017-12-08_16.02.34	Stack_0_Channel_1_by_Stack_0_Channel_0	1	0	0.983	0.981	eGFPvarA206K	mCherry	green
1515	2017-12-08_16.02.34	Stack_0_Channel_1_by_Stack_0_Channel_0	1	0	0.983	0.981	eGFPvarA206K	mCherry	green
1516	2017-12-08_16.02.34	Stack_0_Channel_1_by_Stack_0_Channel_0	1	0	0.983	0.981	eGFPvarA206K	mCherry	green
1517	2017-12-08_16.02.34	Stack_0_Channel_1_by_Stack_0_Channel_0	1	0	0.984	0.982	eGFPvarA206K	mCherry	green
1518	2017-12-08_16.02.34	Stack_0_Channel_1_by_Stack_0_Channel_0	1	0	0.986	0.982	eGFPvarA206K	mCherry	green
1519	2017-12-08_16.02.34	Stack_0_Channel_1_by_Stack_0_Channel_0	1	0	0.989	0.982	eGFPvarA206K	mCherry	green
1520	2017-12-08_16.02.34	Stack_0_Channel_1_by_Stack_0_Channel_0	1	0	0.993	0.991	eGFPvarA206K	mCherry	green
1521	2017-12-08_16.02.34	Stack_0_Channel_1_by_Stack_0_Channel_0	1	0	0.995	0.981	eGFPvarA206K	mCherry	green
1522	2017-12-08_16.02.34	Stack_0_Channel_1_by_Stack_0_Channel_0	1	0	1.004	0.981	eGFPvarA206K	mCherry	green
1523	2017-12-08_16.02.34	Stack_0_Channel_1_by_Stack_0_Channel_0	1	0	1.668	1.577	eGFPvarA206K	mCherry	green
1524	2017-12-08_16.02.34	Stack_0_Channel_1_by_Stack_0_Channel_0	1	0	2.01	1.932	eGFPvarA206K	mCherry	green
1525	2017-12-08_16.02.34	Stack_0_Channel_1_by_Stack_0_Channel_0	1	0	2.205	2.158	eGFPvarA206K	mCherry	green
1526	2017-12-08_16.02.34	Stack_0_Channel_1_by_Stack_0_Channel_0	1	0	2.396	2.358	eGFPvarA206K	mCherry	green
1527	2017-12-08_16.02.34	Stack_0_Channel_1_by_Stack_0_Channel_0	1	0	2.541	2.51	eGFPvarA206K	mCherry	green
1528	2017-12-08_16.02.34	Stack_0_Channel_1_by_Stack_0_Channel_0	1	0	2.639	2.603	eGFPvarA206K	mCherry	green
1529	2017-12-08_16.02.34	Stack_0_Channel_1_by_Stack_0_Channel_0	1	0	2.705	2.667	eGFPvarA206K	mCherry	green
1530	2017-12-08_16.02.34	Stack_0_Channel_1_by_Stack_0_Channel_0	1	0	2.703	2.662	eGFPvarA206K	mCherry	green
1531	2017-12-08_16.02.34	Stack_0_Channel_1_by_Stack_0_Channel_0	1	0	2.634	2.597	eGFPvarA206K	mCherry	green
1532	2017-12-08_16.02.34	Stack_0_Channel_1_by_Stack_0_Channel_0	1	0	2.528	2.487	eGFPvarA206K	mCherry	green
1533	2017-12-08_16.02.34	Stack_0_Channel_1_by_Stack_0_Channel_0	1	0	2.405	2.339	eGFPvarA206K	mCherry	green
1534	2017-12-08_16.02.34	Stack_0_Channel_1_by_Stack_0_Channel_0	1	0	2.34	2.286	eGFPvarA206K	mCherry	green
1535	2017-12-08_16.02.34	Stack_0_Channel_1_by_Stack_0_Channel_0	1	0	2.372	2.312	eGFPvarA206K	mCherry	green
1536	2017-12-08_16.02.34	Stack_0_Channel_1_by_Stack_0_Channel_0	1	0	2.365	2.282	eGFPvarA206K	mCherry	green
1537	2017-12-08_16.02.34	Stack_0_Channel_1_by_Stack_0_Channel_0	1	0	2.459	2.361	eGFPvarA206K	mCherry	green
1538	2017-12-08_16.02.34	Stack_0_Channel_1_by_Stack_0_Channel_0	1	0	2.45	2.355	eGFPvarA206K	mCherry	green
1539	2017-12-08_16.02.34	Stack_0_Channel_1_by_Stack_0_Channel_0	1	0	2.52	2.417	eGFPvarA206K	mCherry	green
1540	2017-12-08_16.02.34	Stack_0_Channel_1_by_Stack_0_Channel_0	1	0	2.521	2.404	eGFPvarA206K	mCherry	green
1541	2017-12-08_16.02.34	Stack_0_Channel_1_by_Stack_0_Channel_0	1	0	2.484	2.358	eGFPvarA206K	mCherry	green
1542	2017-12-08_16.02.34	Stack_0_Channel_1_by_Stack_0_Channel_0	1	0	2.462	2.335	eGFPvarA206K	mCherry	green
1543	2017-12-08_16.02.34	Stack_0_Channel_1_by_Stack_0_Channel_0	1	0	2.467	2.345	eGFPvarA206K	mCherry	green
1544	2017-12-08_16.02.34	Stack_0_Channel_1_by_Stack_0_Channel_0	1	0	2.429	2.327	eGFPvarA206K	mCherry	green
1545	2017-12-08_16.02.34	Stack_0_Channel_1_by_Stack_0_Channel_0	1	0	2.383	2.296	eGFPvarA206K	mCherry	green
1546	2017-12-08_16.02.34	Stack_0_Channel_1_by_Stack_0_Channel_0	1	0	2.417	2.34	eGFPvarA206K	mCherry	green
1547	2017-12-08_16.02.34	Stack_0_Channel_1_by_Stack_0_Channel_0	1	0	2.44	2.359	eGFPvarA206K	mCherry	green
1548	2017-12-08_16.02.34	Stack_0_Channel_1_by_Stack_0_Channel_0	1	0	2.44	2.342	eGFPvarA206K	mCherry	green
1549	2017-12-08_16.02.34	Stack_0_Channel_1_by_Stack_0_Channel_0	1	0	2.386	2.286	eGFPvarA206K	mCherry	green
1550	2017-12-08_16.02.34	Stack_0_Channel_1_by_Stack_0_Channel_0	1	0	2.359	2.255	eGFPvarA206K	mCherry	green
1551	2017-12-08_16.02.34	Stack_0_Channel_1_by_Stack_0_Channel_0	1	0	2.336	2.232	eGFPvarA206K	mCherry	green
1552	2017-12-08_16.02.34	Stack_0_Channel_1_by_Stack_0_Channel_0	1	0	2.316	2.208	eGFPvarA206K	mCherry	green
1553	2017-12-08_16.02.34	Stack_0_Channel_1_by_Stack_0_Channel_0	1	0	2.309	2.192	eGFPvarA206K	mCherry	green
1554	2017-12-08_16.02.34	Stack_0_Channel_1_by_Stack_0_Channel_0	1	0	2.281	2.15	eGFPvarA206K	mCherry	green
1555	2017-12-08_16.02.34	Stack_0_Channel_1_by_Stack_0_Channel_0	1	0	2.305	2.168	eGFPvarA206K	mCherry	green
1556	2017-12-08_16.02.34	Stack_0_Channel_1_by_Stack_0_Channel_0	1	0	2.265	2.123	eGFPvarA206K	mCherry	green
1557	2017-12-08_16.02.34	Stack_0_Channel_1_by_Stack_0_Channel_0	1	0	2.241	2.095	eGFPvarA206K	mCherry	green
1558	2017-12-08_16.02.34	Stack_0_Channel_1_by_Stack_0_Channel_0	1	0	2.232	2.106	eGFPvarA206K	mCherry	green
1559	2017-12-08_16.02.34	Stack_0_Channel_1_by_Stack_0_Channel_0	1	0	2.234	2.14	eGFPvarA206K	mCherry	green
1560	2017-12-08_16.02.34	Stack_0_Channel_1_by_Stack_0_Channel_0	1	0	2.279	2.202	eGFPvarA206K	mCherry	green
1561	2017-12-08_16.02.34	Stack_0_Channel_1_by_Stack_0_Channel_0	1	0	2.278	2.213	eGFPvarA206K	mCherry	green
1562	2017-12-08_16.02.34	Stack_0_Channel_1_by_Stack_0_Channel_0	1	0	2.241	2.186	eGFPvarA206K	mCherry	green
1563	2017-12-08_16.02.34	Stack_0_Channel_1_by_Stack_0_Channel_0	1	0	2.226	2.181	eGFPvarA206K	mCherry	green
1564	2017-12-08_16.02.34	Stack_0_Channel_1_by_Stack_0_Channel_0	1	0	2.231	2.191	eGFPvarA206K	mCherry	green
1565	2017-12-08_16.02.34	Stack_0_Channel_1_by_Stack_0_Channel_0	1	0	2.232	2.195	eGFPvarA206K	mCherry	green
1566	2017-12-08_16.02.34	Stack_0_Channel_1_by_Stack_0_Channel_0	1	0	2.226	2.192	eGFPvarA206K	mCherry	green
1567	2017-12-08_16.02.34	Stack_0_Channel_1_by_Stack_0_Channel_0	1	0	2.212	2.179	eGFPvarA206K	mCherry	green
1568	2017-12-08_16.02.34	Stack_0_Channel_1_by_Stack_0_Channel_0	1	0	2.2	2.168	eGFPvarA206K	mCherry	green
1569	2017-12-08_16.02.34	Stack_0_Channel_1_by_Stack_0_Channel_0	1	0	2.193	2.159	eGFPvarA206K	mCherry	green
1570	2017-12-08_16.02.34	Stack_0_Channel_1_by_Stack_0_Channel_0	1	0	2.189	2.153	eGFPvarA206K	mCherry	green
1571	2017-12-08_16.02.34	Stack_0_Channel_1_by_Stack_0_Channel_0	1	0	2.226	2.191	eGFPvarA206K	mCherry	green
1572	2017-12-08_16.02.34	Stack_0_Channel_1_by_Stack_0_Channel_0	1	0	2.21	2.174	eGFPvarA206K	mCherry	green
1573	2017-12-08_16.02.34	Stack_0_Channel_1_by_Stack_0_Channel_0	1	0	2.221	2.181	eGFPvarA206K	mCherry	green
1574	2017-12-08_16.02.34	Stack_0_Channel_1_by_Stack_0_Channel_0	1	0	2.233	2.188	eGFPvarA206K	mCherry	green
1575	2017-12-08_16.02.34	Stack_0_Channel_1_by_Stack_0_Channel_0	1	0	2.283	2.239	eGFPvarA206K	mCherry	green
1576	2017-12-08_16.02.34	Stack_0_Channel_1_by_Stack_0_Channel_0	1	0	2.264	2.224	eGFPvarA206K	mCherry	green
1577	2017-12-08_16.02.34	Stack_0_Channel_1_by_Stack_0_Channel_0	1	0	2.281	2.247	eGFPvarA206K	mCherry	green
1578	2017-12-08_16.02.34	Stack_0_Channel_1_by_Stack_0_Channel_0	1	0	2.303	2.277	eGFPvarA206K	mCherry	green
1579	2017-12-08_16.02.34	Stack_0_Channel_1_by_Stack_0_Channel_0	1	0	2.341	2.326	eGFPvarA206K	mCherry	green
1580	2017-12-08_16.02.34	Stack_0_Channel_1_by_Stack_0_Channel_0	1	0	2.322	2.317	eGFPvarA206K	mCherry	green
1581	2017-12-08_16.02.34	Stack_0_Channel_1_by_Stack_0_Channel_0	1	0	2.33	2.328	eGFPvarA206K	mCherry	green
1582	2017-12-08_16.02.34	Stack_0_Channel_1_by_Stack_0_Channel_0	1	0	2.334	2.324	eGFPvarA206K	mCherry	green
1583	2017-12-08_16.02.34	Stack_0_Channel_1_by_Stack_0_Channel_0	1	0	2.334	2.321	eGFPvarA206K	mCherry	green
1584	2017-12-08_16.02.34	Stack_0_Channel_1_by_Stack_0_Channel_0	1	0	2.347	2.335	eGFPvarA206K	mCherry	green
1585	2017-12-08_16.02.34	Stack_0_Channel_1_by_Stack_0_Channel_0	1	0	2.36	2.333	eGFPvarA206K	mCherry	green
1586	2017-12-08_16.02.34	Stack_0_Channel_1_by_Stack_0_Channel_0	1	0	2.372	2.342	eGFPvarA206K	mCherry	green
1587	2017-12-08_16.02.34	Stack_0_Channel_1_by_Stack_0_Channel_0	1	0	2.372	2.329	eGFPvarA206K	mCherry	green
1588	2017-12-08_16.02.34	Stack_0_Channel_1_by_Stack_0_Channel_0	1	0	2.396	2.341	eGFPvarA206K	mCherry	green
1589	2017-12-08_16.02.34	Stack_0_Channel_1_by_Stack_0_Channel_0	1	0	2.402	2.352	eGFPvarA206K	mCherry	green
1590	2017-12-08_16.02.34	Stack_0_Channel_1_by_Stack_0_Channel_0	1	0	2.394	2.348	eGFPvarA206K	mCherry	green
1591	2017-12-08_16.02.34	Stack_0_Channel_1_by_Stack_0_Channel_0	1	0	2.385	2.337	eGFPvarA206K	mCherry	green
1592	2017-12-08_16.02.34	Stack_0_Channel_1_by_Stack_0_Channel_0	1	0	2.43	2.387	eGFPvarA206K	mCherry	green
1593	2017-12-08_16.02.34	Stack_0_Channel_1_by_Stack_0_Channel_0	1	0	2.342	2.314	eGFPvarA206K	mCherry	green
1594	2017-12-08_16.02.34	Stack_0_Channel_1_by_Stack_0_Channel_0	1	0	2.347	2.339	eGFPvarA206K	mCherry	green
1595	2017-12-08_16.02.34	Stack_0_Channel_1_by_Stack_0_Channel_0	1	0	2.315	2.318	eGFPvarA206K	mCherry	green
1596	2017-12-08_16.02.34	Stack_0_Channel_1_by_Stack_0_Channel_0	1	0	2.297	2.328	eGFPvarA206K	mCherry	green
1597	2017-12-08_16.02.34	Stack_0_Channel_1_by_Stack_0_Channel_0	1	0	2.333	2.384	eGFPvarA206K	mCherry	green
1598	2017-12-08_16.02.34	Stack_0_Channel_1_by_Stack_0_Channel_0	1	0	2.292	2.333	eGFPvarA206K	mCherry	green
1599	2017-12-08_16.02.34	Stack_0_Channel_1_by_Stack_0_Channel_0	1	0	2.291	2.331	eGFPvarA206K	mCherry	green
1600	2017-12-08_16.02.34	Stack_0_Channel_1_by_Stack_0_Channel_0	1	0	2.266	2.306	eGFPvarA206K	mCherry	green
1601	2017-12-08_16.02.34	Stack_0_Channel_1_by_Stack_0_Channel_0	1	0	2.273	2.305	eGFPvarA206K	mCherry	green
1602	2017-12-08_16.02.34	Stack_0_Channel_1_by_Stack_0_Channel_0	1	0	2.273	2.303	eGFPvarA206K	mCherry	green
1603	2017-12-08_16.02.34	Stack_0_Channel_1_by_Stack_0_Channel_0	1	0	2.284	2.311	eGFPvarA206K	mCherry	green
1604	2017-12-08_16.02.34	Stack_0_Channel_1_by_Stack_0_Channel_0	1	0	2.312	2.373	eGFPvarA206K	mCherry	green
1605	2017-12-08_16.02.34	Stack_0_Channel_1_by_Stack_0_Channel_0	1	0	2.191	2.292	eGFPvarA206K	mCherry	green
1606	2017-12-08_16.02.34	Stack_0_Channel_1_by_Stack_0_Channel_0	1	0	1.521	0.818	eGFPvarA206K	mCherry	green
1607	2017-12-08_16.02.34	Stack_0_Channel_1_by_Stack_0_Channel_0	1	0	1.219	0.573	eGFPvarA206K	mCherry	green
1608	2017-12-08_16.02.34	Stack_0_Channel_1_by_Stack_0_Channel_0	1	0	0.798	0.482	eGFPvarA206K	mCherry	green
1609	2017-12-08_16.02.34	Stack_0_Channel_1_by_Stack_0_Channel_0	1	0	0.664	0.399	eGFPvarA206K	mCherry	green
1610	2017-12-08_16.02.34	Stack_0_Channel_1_by_Stack_0_Channel_0	1	0	0.603	0.366	eGFPvarA206K	mCherry	green
1611	2017-12-08_16.02.34	Stack_0_Channel_1_by_Stack_0_Channel_0	1	0	0.535	0.337	eGFPvarA206K	mCherry	green
1612	2017-12-08_16.02.34	Stack_0_Channel_1_by_Stack_0_Channel_0	1	0	0.433	0.3	eGFPvarA206K	mCherry	green
1613	2017-12-08_16.02.34	Stack_0_Channel_1_by_Stack_0_Channel_0	1	0	0.337	0.268	eGFPvarA206K	mCherry	green
1614	2017-12-08_16.02.34	Stack_0_Channel_1_by_Stack_0_Channel_0	1	0	0.252	0.241	eGFPvarA206K	mCherry	green
1615	2017-12-08_16.02.34	Stack_0_Channel_1_by_Stack_0_Channel_0	1	0	0.228	0.219	eGFPvarA206K	mCherry	green
1616	2017-12-08_16.02.34	Stack_0_Channel_1_by_Stack_0_Channel_0	1	0	0.212	0.204	eGFPvarA206K	mCherry	green
1617	2017-12-08_16.02.34	Stack_0_Channel_1_by_Stack_0_Channel_0	1	0	0.201	0.192	eGFPvarA206K	mCherry	green
1618	2017-12-08_16.02.34	Stack_0_Channel_1_by_Stack_0_Channel_0	1	0	0.196	0.189	eGFPvarA206K	mCherry	green
1619	2017-12-08_16.02.34	Stack_0_Channel_1_by_Stack_0_Channel_0	1	0	0.184	0.179	eGFPvarA206K	mCherry	green
1620	2017-12-08_16.02.34	Stack_0_Channel_1_by_Stack_0_Channel_0	1	0	0.179	0.174	eGFPvarA206K	mCherry	green
1621	2017-12-08_16.02.34	Stack_0_Channel_1_by_Stack_0_Channel_0	1	0	0.177	0.172	eGFPvarA206K	mCherry	green
1622	2017-12-08_16.02.34	Stack_0_Channel_1_by_Stack_0_Channel_0	1	0	0.174	0.169	eGFPvarA206K	mCherry	green
1623	2017-12-08_16.02.34	Stack_0_Channel_1_by_Stack_0_Channel_0	1	0	0.173	0.17	eGFPvarA206K	mCherry	green
1624	2017-12-08_16.02.34	Stack_0_Channel_1_by_Stack_0_Channel_0	1	0	0.178	0.174	eGFPvarA206K	mCherry	green
1625	2017-12-08_16.02.34	Stack_0_Channel_1_by_Stack_0_Channel_0	1	0	0.181	0.176	eGFPvarA206K	mCherry	green
1626	2017-12-08_16.02.34	Stack_0_Channel_1_by_Stack_0_Channel_0	1	0	0.179	0.175	eGFPvarA206K	mCherry	green
1627	2017-12-08_16.02.34	Stack_0_Channel_1_by_Stack_0_Channel_0	1	0	0.179	0.176	eGFPvarA206K	mCherry	green
1628	2017-12-08_16.02.34	Stack_0_Channel_1_by_Stack_0_Channel_0	1	0	0.184	0.18	eGFPvarA206K	mCherry	green
1629	2017-12-08_16.02.34	Stack_0_Channel_1_by_Stack_0_Channel_0	1	0	0.192	0.188	eGFPvarA206K	mCherry	green
1630	2017-12-08_16.02.34	Stack_0_Channel_1_by_Stack_0_Channel_0	1	0	0.202	0.197	eGFPvarA206K	mCherry	green
1631	2017-12-08_16.02.34	Stack_0_Channel_1_by_Stack_0_Channel_0	1	0	0.199	0.192	eGFPvarA206K	mCherry	green
1632	2017-12-08_16.02.34	Stack_0_Channel_1_by_Stack_0_Channel_0	1	0	0.201	0.194	eGFPvarA206K	mCherry	green
1633	2017-12-08_16.02.34	Stack_0_Channel_1_by_Stack_0_Channel_0	1	0	0.205	0.197	eGFPvarA206K	mCherry	green
1634	2017-12-08_16.02.34	Stack_0_Channel_1_by_Stack_0_Channel_0	1	0	0.203	0.197	eGFPvarA206K	mCherry	green
1635	2017-12-08_16.02.34	Stack_0_Channel_1_by_Stack_0_Channel_0	1	0	0.198	0.19	eGFPvarA206K	mCherry	green
1636	2017-12-08_16.02.34	Stack_0_Channel_1_by_Stack_0_Channel_0	1	0	0.192	0.184	eGFPvarA206K	mCherry	green
1637	2017-12-08_16.02.34	Stack_0_Channel_1_by_Stack_0_Channel_0	1	0	0.184	0.177	eGFPvarA206K	mCherry	green
1638	2017-12-08_16.02.34	Stack_0_Channel_1_by_Stack_0_Channel_0	1	0	0.181	0.176	eGFPvarA206K	mCherry	green
1639	2017-12-08_16.02.34	Stack_0_Channel_1_by_Stack_0_Channel_0	1	0	0.181	0.177	eGFPvarA206K	mCherry	green
1640	2017-12-08_16.02.34	Stack_0_Channel_1_by_Stack_0_Channel_0	1	0	0.185	0.18	eGFPvarA206K	mCherry	green
1641	2017-12-08_16.02.34	Stack_0_Channel_1_by_Stack_0_Channel_0	1	0	0.184	0.179	eGFPvarA206K	mCherry	green
1642	2017-12-08_16.02.34	Stack_0_Channel_1_by_Stack_0_Channel_0	1	0	0.185	0.182	eGFPvarA206K	mCherry	green
1643	2017-12-08_16.02.34	Stack_0_Channel_1_by_Stack_0_Channel_0	1	0	0.184	0.18	eGFPvarA206K	mCherry	green
1644	2017-12-08_16.02.34	Stack_0_Channel_1_by_Stack_0_Channel_0	1	0	0.179	0.173	eGFPvarA206K	mCherry	green
1645	2017-12-08_16.02.34	Stack_0_Channel_1_by_Stack_0_Channel_0	1	0	0.179	0.175	eGFPvarA206K	mCherry	green
1646	2017-12-08_16.02.34	Stack_0_Channel_1_by_Stack_0_Channel_0	1	0	0.176	0.172	eGFPvarA206K	mCherry	green
1647	2017-12-08_16.02.34	Stack_0_Channel_1_by_Stack_0_Channel_0	1	0	0.171	0.168	eGFPvarA206K	mCherry	green
1648	2017-12-08_16.02.34	Stack_0_Channel_1_by_Stack_0_Channel_0	1	0	0.165	0.162	eGFPvarA206K	mCherry	green
1649	2017-12-08_16.02.34	Stack_0_Channel_1_by_Stack_0_Channel_0	1	0	0.172	0.163	eGFPvarA206K	mCherry	green
1650	2017-12-08_16.02.34	Stack_0_Channel_1_by_Stack_0_Channel_0	1	0	0.179	0.165	eGFPvarA206K	mCherry	green
1651	2017-12-08_16.02.34	Stack_0_Channel_1_by_Stack_0_Channel_0	1	0	0.179	0.165	eGFPvarA206K	mCherry	green
1652	2017-12-08_16.02.34	Stack_0_Channel_1_by_Stack_0_Channel_0	1	0	0.169	0.167	eGFPvarA206K	mCherry	green
1653	2017-12-08_16.02.34	Stack_0_Channel_1_by_Stack_0_Channel_0	1	0	0.163	0.16	eGFPvarA206K	mCherry	green
1654	2017-12-08_16.02.34	Stack_0_Channel_1_by_Stack_0_Channel_0	1	0	0.163	0.16	eGFPvarA206K	mCherry	green
1655	2017-12-08_16.02.34	Stack_0_Channel_1_by_Stack_0_Channel_0	1	0	0.156	0.153	eGFPvarA206K	mCherry	green
1656	2017-12-08_16.02.34	Stack_0_Channel_1_by_Stack_0_Channel_0	1	0	0.155	0.153	eGFPvarA206K	mCherry	green
1657	2017-12-08_16.02.34	Stack_0_Channel_1_by_Stack_0_Channel_0	1	0	0.155	0.152	eGFPvarA206K	mCherry	green
1658	2017-12-08_16.02.34	Stack_0_Channel_1_by_Stack_0_Channel_0	1	0	0.163	0.161	eGFPvarA206K	mCherry	green
1659	2017-12-08_16.02.34	Stack_0_Channel_1_by_Stack_0_Channel_0	1	0	0.162	0.159	eGFPvarA206K	mCherry	green
1660	2017-12-08_16.02.34	Stack_0_Channel_1_by_Stack_0_Channel_0	1	0	0.156	0.155	eGFPvarA206K	mCherry	green
1661	2017-12-08_16.02.34	Stack_0_Channel_1_by_Stack_0_Channel_0	1	0	0.156	0.154	eGFPvarA206K	mCherry	green
1662	2017-12-08_16.02.34	Stack_0_Channel_1_by_Stack_0_Channel_0	1	0	0.155	0.153	eGFPvarA206K	mCherry	green
1663	2017-12-08_16.02.34	Stack_0_Channel_1_by_Stack_0_Channel_0	1	0	0.159	0.157	eGFPvarA206K	mCherry	green
1664	2017-12-08_16.02.34	Stack_0_Channel_1_by_Stack_0_Channel_0	1	0	0.166	0.166	eGFPvarA206K	mCherry	green
1665	2017-12-08_16.02.34	Stack_0_Channel_1_by_Stack_0_Channel_0	1	0	0.178	0.178	eGFPvarA206K	mCherry	green
1666	2017-12-08_16.02.34	Stack_0_Channel_1_by_Stack_0_Channel_0	1	0	0.19	0.187	eGFPvarA206K	mCherry	green
1667	2017-12-08_16.02.34	Stack_0_Channel_1_by_Stack_0_Channel_0	1	0	0.207	0.204	eGFPvarA206K	mCherry	green
1668	2017-12-08_16.02.34	Stack_0_Channel_1_by_Stack_0_Channel_0	1	0	0.221	0.222	eGFPvarA206K	mCherry	green
1669	2017-12-08_16.02.34	Stack_0_Channel_1_by_Stack_0_Channel_0	1	0	0.244	0.24	eGFPvarA206K	mCherry	green
1670	2017-12-08_16.02.34	Stack_0_Channel_1_by_Stack_0_Channel_0	1	0	0.25	0.253	eGFPvarA206K	mCherry	green
1671	2017-12-08_16.02.34	Stack_0_Channel_1_by_Stack_0_Channel_0	1	0	0.4	0.355	eGFPvarA206K	mCherry	green
1672	2017-12-08_16.02.34	Stack_0_Channel_1_by_Stack_0_Channel_0	1	0	2.707	2.695	eGFPvarA206K	mCherry	green
1673	2017-12-08_16.02.34	Stack_0_Channel_1_by_Stack_0_Channel_0	1	0	2.818	2.798	eGFPvarA206K	mCherry	green
1674	2017-12-08_16.02.34	Stack_0_Channel_1_by_Stack_0_Channel_0	1	0	2.791	2.769	eGFPvarA206K	mCherry	green
1675	2017-12-08_16.02.34	Stack_0_Channel_1_by_Stack_0_Channel_0	1	0	2.798	2.782	eGFPvarA206K	mCherry	green
1676	2017-12-08_16.02.34	Stack_0_Channel_1_by_Stack_0_Channel_0	1	0	2.803	2.796	eGFPvarA206K	mCherry	green
1677	2017-12-08_16.02.34	Stack_0_Channel_1_by_Stack_0_Channel_0	1	0	2.796	2.802	eGFPvarA206K	mCherry	green
1678	2017-12-08_16.02.34	Stack_0_Channel_1_by_Stack_0_Channel_0	1	0	2.804	2.819	eGFPvarA206K	mCherry	green
1679	2017-12-08_16.02.34	Stack_0_Channel_1_by_Stack_0_Channel_0	1	0	2.807	2.823	eGFPvarA206K	mCherry	green
1680	2017-12-08_16.02.34	Stack_0_Channel_1_by_Stack_0_Channel_0	1	0	2.818	2.828	eGFPvarA206K	mCherry	green
1681	2017-12-08_16.02.34	Stack_0_Channel_1_by_Stack_0_Channel_0	1	0	2.889	2.887	eGFPvarA206K	mCherry	green
1682	2017-12-08_16.02.34	Stack_0_Channel_1_by_Stack_0_Channel_0	1	0	2.852	2.839	eGFPvarA206K	mCherry	green
1683	2017-12-08_16.02.34	Stack_0_Channel_1_by_Stack_0_Channel_0	1	0	2.868	2.844	eGFPvarA206K	mCherry	green
1684	2017-12-08_16.02.34	Stack_0_Channel_1_by_Stack_0_Channel_0	1	0	2.895	2.857	eGFPvarA206K	mCherry	green
1685	2017-12-08_16.02.34	Stack_0_Channel_1_by_Stack_0_Channel_0	1	0	2.917	2.868	eGFPvarA206K	mCherry	green
1686	2017-12-08_16.02.34	Stack_0_Channel_1_by_Stack_0_Channel_0	1	0	3.016	2.949	eGFPvarA206K	mCherry	green
1687	2017-12-08_16.02.34	Stack_0_Channel_1_by_Stack_0_Channel_0	1	0	2.991	2.915	eGFPvarA206K	mCherry	green
1688	2017-12-08_16.02.34	Stack_0_Channel_1_by_Stack_0_Channel_0	1	0	3.084	3.005	eGFPvarA206K	mCherry	green
1689	2017-12-08_16.02.34	Stack_0_Channel_1_by_Stack_0_Channel_0	1	0	3.098	3.018	eGFPvarA206K	mCherry	green
1690	2017-12-08_16.02.34	Stack_0_Channel_1_by_Stack_0_Channel_0	1	0	3.062	2.983	eGFPvarA206K	mCherry	green
1691	2017-12-08_16.02.34	Stack_0_Channel_1_by_Stack_0_Channel_0	1	0	3.079	3	eGFPvarA206K	mCherry	green
1692	2017-12-08_16.02.34	Stack_0_Channel_1_by_Stack_0_Channel_0	1	0	3.108	3.025	eGFPvarA206K	mCherry	green
1693	2017-12-08_16.02.34	Stack_0_Channel_1_by_Stack_0_Channel_0	1	0	3.091	3.005	eGFPvarA206K	mCherry	green
1694	2017-12-08_16.02.34	Stack_0_Channel_1_by_Stack_0_Channel_0	1	0	3.126	3.029	eGFPvarA206K	mCherry	green
1695	2017-12-08_16.02.34	Stack_0_Channel_1_by_Stack_0_Channel_0	1	0	3.091	2.99	eGFPvarA206K	mCherry	green
1696	2017-12-08_16.02.34	Stack_0_Channel_1_by_Stack_0_Channel_0	1	0	3.089	2.987	eGFPvarA206K	mCherry	green
1697	2017-12-08_16.02.34	Stack_0_Channel_1_by_Stack_0_Channel_0	1	0	3.022	2.932	eGFPvarA206K	mCherry	green
1698	2017-12-08_16.02.34	Stack_0_Channel_1_by_Stack_0_Channel_0	1	0	3.087	3	eGFPvarA206K	mCherry	green
1699	2017-12-08_16.02.34	Stack_0_Channel_1_by_Stack_0_Channel_0	1	0	2.999	2.92	eGFPvarA206K	mCherry	green
1700	2017-12-08_16.02.34	Stack_0_Channel_1_by_Stack_0_Channel_0	1	0	2.962	2.89	eGFPvarA206K	mCherry	green
1701	2017-12-08_16.02.34	Stack_0_Channel_1_by_Stack_0_Channel_0	1	0	2.977	2.911	eGFPvarA206K	mCherry	green
1702	2017-12-08_16.02.34	Stack_0_Channel_1_by_Stack_0_Channel_0	1	0	2.919	2.864	eGFPvarA206K	mCherry	green
1703	2017-12-08_16.02.34	Stack_0_Channel_1_by_Stack_0_Channel_0	1	0	2.805	2.761	eGFPvarA206K	mCherry	green
1704	2017-12-08_16.02.34	Stack_0_Channel_1_by_Stack_0_Channel_0	1	0	2.733	2.701	eGFPvarA206K	mCherry	green
1705	2017-12-08_16.02.34	Stack_0_Channel_1_by_Stack_0_Channel_0	1	0	2.684	2.656	eGFPvarA206K	mCherry	green
1706	2017-12-08_16.02.34	Stack_0_Channel_1_by_Stack_0_Channel_0	1	0	2.645	2.617	eGFPvarA206K	mCherry	green
1707	2017-12-08_16.02.34	Stack_0_Channel_1_by_Stack_0_Channel_0	1	0	2.557	2.536	eGFPvarA206K	mCherry	green
1708	2017-12-08_16.02.34	Stack_0_Channel_1_by_Stack_0_Channel_0	1	0	2.519	2.501	eGFPvarA206K	mCherry	green
1709	2017-12-08_16.02.34	Stack_0_Channel_1_by_Stack_0_Channel_0	1	0	2.33	2.314	eGFPvarA206K	mCherry	green
1710	2017-12-08_16.02.34	Stack_0_Channel_1_by_Stack_0_Channel_0	1	0	2.007	1.988	eGFPvarA206K	mCherry	green
1711	2017-12-08_16.02.34	Stack_0_Channel_1_by_Stack_0_Channel_0	1	0	1.687	1.659	eGFPvarA206K	mCherry	green
1712	2017-12-08_16.02.34	Stack_0_Channel_1_by_Stack_0_Channel_0	1	0	1.423	1.394	eGFPvarA206K	mCherry	green
1713	2017-12-08_16.02.34	Stack_0_Channel_1_by_Stack_0_Channel_0	1	0	1.217	1.197	eGFPvarA206K	mCherry	green
1714	2017-12-08_16.02.34	Stack_0_Channel_1_by_Stack_0_Channel_0	1	0	1.068	1.026	eGFPvarA206K	mCherry	green
1715	2017-12-08_16.02.34	Stack_0_Channel_1_by_Stack_0_Channel_0	1	0	1.019	1	eGFPvarA206K	mCherry	green
1716	2017-12-08_16.02.34	Stack_0_Channel_1_by_Stack_0_Channel_0	1	0	1.005	1	eGFPvarA206K	mCherry	green
1717	2017-12-08_16.02.34	Stack_0_Channel_1_by_Stack_0_Channel_0	1	0	0.997	0.991	eGFPvarA206K	mCherry	green
1718	2017-12-08_16.02.34	Stack_0_Channel_1_by_Stack_0_Channel_0	1	0	0.984	0.981	eGFPvarA206K	mCherry	green
1719	2017-12-08_16.02.34	Stack_0_Channel_1_by_Stack_0_Channel_0	1	0	0.984	0.981	eGFPvarA206K	mCherry	green
1720	2017-12-08_16.02.34	Stack_0_Channel_1_by_Stack_0_Channel_0	1	0	0.984	0.981	eGFPvarA206K	mCherry	green
1721	2017-12-08_16.02.34	Stack_0_Channel_1_by_Stack_0_Channel_0	1	0	0.984	0.981	eGFPvarA206K	mCherry	green
1722	2017-12-08_16.02.34	Stack_0_Channel_1_by_Stack_0_Channel_0	1	0	0.984	0.981	eGFPvarA206K	mCherry	green
1723	2017-12-08_16.02.34	Stack_0_Channel_1_by_Stack_0_Channel_0	1	0	0.984	0.981	eGFPvarA206K	mCherry	green
1724	2017-12-08_16.02.34	Stack_0_Channel_1_by_Stack_0_Channel_0	1	0	0.984	0.981	eGFPvarA206K	mCherry	green
1725	2017-12-08_16.02.34	Stack_0_Channel_1_by_Stack_0_Channel_0	1	0	0.984	0.981	eGFPvarA206K	mCherry	green
1726	2017-12-08_16.02.34	Stack_0_Channel_1_by_Stack_0_Channel_0	1	0	0.985	0.99	eGFPvarA206K	mCherry	green
1727	2017-12-08_16.02.34	Stack_0_Channel_1_by_Stack_0_Channel_0	1	0	0.985	0.99	eGFPvarA206K	mCherry	green
1728	2017-12-08_16.02.34	Stack_0_Channel_1_by_Stack_0_Channel_0	1	0	0.986	0.99	eGFPvarA206K	mCherry	green
1729	2017-12-08_16.02.34	Stack_0_Channel_1_by_Stack_0_Channel_0	1	0	0.987	0.99	eGFPvarA206K	mCherry	green
1730	2017-12-08_16.02.34	Stack_0_Channel_1_by_Stack_0_Channel_0	1	0	0.99	0.99	eGFPvarA206K	mCherry	green
1731	2017-12-08_16.02.34	Stack_0_Channel_1_by_Stack_0_Channel_0	1	0	0.99	0.981	eGFPvarA206K	mCherry	green
1732	2017-12-08_16.02.34	Stack_0_Channel_1_by_Stack_0_Channel_0	1	0	0.998	0.981	eGFPvarA206K	mCherry	green
1733	2017-12-08_16.02.34	Stack_0_Channel_1_by_Stack_0_Channel_0	1	0	1.927	1.805	eGFPvarA206K	mCherry	green
1734	2017-12-08_16.02.34	Stack_0_Channel_1_by_Stack_0_Channel_0	1	0	2.407	2.204	eGFPvarA206K	mCherry	green
1735	2017-12-08_16.02.34	Stack_0_Channel_1_by_Stack_0_Channel_0	1	0	2.643	2.493	eGFPvarA206K	mCherry	green
1736	2017-12-08_16.02.34	Stack_0_Channel_1_by_Stack_0_Channel_0	1	0	2.82	2.748	eGFPvarA206K	mCherry	green
1737	2017-12-08_16.02.34	Stack_0_Channel_1_by_Stack_0_Channel_0	1	0	3.017	2.97	eGFPvarA206K	mCherry	green
1738	2017-12-08_16.02.34	Stack_0_Channel_1_by_Stack_0_Channel_0	1	0	3.132	3.092	eGFPvarA206K	mCherry	green
1739	2017-12-08_16.02.34	Stack_0_Channel_1_by_Stack_0_Channel_0	1	0	3.25	3.203	eGFPvarA206K	mCherry	green
1740	2017-12-08_16.02.34	Stack_0_Channel_1_by_Stack_0_Channel_0	1	0	3.314	3.241	eGFPvarA206K	mCherry	green
1741	2017-12-08_16.02.34	Stack_0_Channel_1_by_Stack_0_Channel_0	1	0	3.281	3.182	eGFPvarA206K	mCherry	green
1742	2017-12-08_16.02.34	Stack_0_Channel_1_by_Stack_0_Channel_0	1	0	3.167	3.079	eGFPvarA206K	mCherry	green
1743	2017-12-08_16.02.34	Stack_0_Channel_1_by_Stack_0_Channel_0	1	0	3.033	2.954	eGFPvarA206K	mCherry	green
1744	2017-12-08_16.02.34	Stack_0_Channel_1_by_Stack_0_Channel_0	1	0	2.889	2.775	eGFPvarA206K	mCherry	green
1745	2017-12-08_16.02.34	Stack_0_Channel_1_by_Stack_0_Channel_0	1	0	2.835	2.726	eGFPvarA206K	mCherry	green
1746	2017-12-08_16.02.34	Stack_0_Channel_1_by_Stack_0_Channel_0	1	0	2.869	2.74	eGFPvarA206K	mCherry	green
1747	2017-12-08_16.02.34	Stack_0_Channel_1_by_Stack_0_Channel_0	1	0	2.883	2.732	eGFPvarA206K	mCherry	green
1748	2017-12-08_16.02.34	Stack_0_Channel_1_by_Stack_0_Channel_0	1	0	3.002	2.857	eGFPvarA206K	mCherry	green
1749	2017-12-08_16.02.34	Stack_0_Channel_1_by_Stack_0_Channel_0	1	0	3.011	2.867	eGFPvarA206K	mCherry	green
1750	2017-12-08_16.02.34	Stack_0_Channel_1_by_Stack_0_Channel_0	1	0	3.096	2.935	eGFPvarA206K	mCherry	green
1751	2017-12-08_16.02.34	Stack_0_Channel_1_by_Stack_0_Channel_0	1	0	3.098	2.928	eGFPvarA206K	mCherry	green
1752	2017-12-08_16.02.34	Stack_0_Channel_1_by_Stack_0_Channel_0	1	0	3.052	2.87	eGFPvarA206K	mCherry	green
1753	2017-12-08_16.02.34	Stack_0_Channel_1_by_Stack_0_Channel_0	1	0	3.048	2.856	eGFPvarA206K	mCherry	green
1754	2017-12-08_16.02.34	Stack_0_Channel_1_by_Stack_0_Channel_0	1	0	3.044	2.87	eGFPvarA206K	mCherry	green
1755	2017-12-08_16.02.34	Stack_0_Channel_1_by_Stack_0_Channel_0	1	0	3.04	2.883	eGFPvarA206K	mCherry	green
1756	2017-12-08_16.02.34	Stack_0_Channel_1_by_Stack_0_Channel_0	1	0	2.986	2.844	eGFPvarA206K	mCherry	green
1757	2017-12-08_16.02.34	Stack_0_Channel_1_by_Stack_0_Channel_0	1	0	3.052	2.913	eGFPvarA206K	mCherry	green
1758	2017-12-08_16.02.34	Stack_0_Channel_1_by_Stack_0_Channel_0	1	0	3.09	2.933	eGFPvarA206K	mCherry	green
1759	2017-12-08_16.02.34	Stack_0_Channel_1_by_Stack_0_Channel_0	1	0	3.133	2.967	eGFPvarA206K	mCherry	green
1760	2017-12-08_16.02.34	Stack_0_Channel_1_by_Stack_0_Channel_0	1	0	3.105	2.967	eGFPvarA206K	mCherry	green
1761	2017-12-08_16.02.34	Stack_0_Channel_1_by_Stack_0_Channel_0	1	0	3.103	3.004	eGFPvarA206K	mCherry	green
1762	2017-12-08_16.02.34	Stack_0_Channel_1_by_Stack_0_Channel_0	1	0	3.107	3.039	eGFPvarA206K	mCherry	green
1763	2017-12-08_16.02.34	Stack_0_Channel_1_by_Stack_0_Channel_0	1	0	3.092	3.031	eGFPvarA206K	mCherry	green
1764	2017-12-08_16.02.34	Stack_0_Channel_1_by_Stack_0_Channel_0	1	0	3.089	3.022	eGFPvarA206K	mCherry	green
1765	2017-12-08_16.02.34	Stack_0_Channel_1_by_Stack_0_Channel_0	1	0	3.039	2.954	eGFPvarA206K	mCherry	green
1766	2017-12-08_16.02.34	Stack_0_Channel_1_by_Stack_0_Channel_0	1	0	3.048	2.938	eGFPvarA206K	mCherry	green
1767	2017-12-08_16.02.34	Stack_0_Channel_1_by_Stack_0_Channel_0	1	0	2.971	2.841	eGFPvarA206K	mCherry	green
1768	2017-12-08_16.02.34	Stack_0_Channel_1_by_Stack_0_Channel_0	1	0	2.91	2.765	eGFPvarA206K	mCherry	green
1769	2017-12-08_16.02.34	Stack_0_Channel_1_by_Stack_0_Channel_0	1	0	2.865	2.73	eGFPvarA206K	mCherry	green
1770	2017-12-08_16.02.34	Stack_0_Channel_1_by_Stack_0_Channel_0	1	0	2.854	2.746	eGFPvarA206K	mCherry	green
1771	2017-12-08_16.02.34	Stack_0_Channel_1_by_Stack_0_Channel_0	1	0	2.888	2.791	eGFPvarA206K	mCherry	green
1772	2017-12-08_16.02.34	Stack_0_Channel_1_by_Stack_0_Channel_0	1	0	2.881	2.791	eGFPvarA206K	mCherry	green
1773	2017-12-08_16.02.34	Stack_0_Channel_1_by_Stack_0_Channel_0	1	0	2.801	2.722	eGFPvarA206K	mCherry	green
1774	2017-12-08_16.02.34	Stack_0_Channel_1_by_Stack_0_Channel_0	1	0	2.789	2.715	eGFPvarA206K	mCherry	green
1775	2017-12-08_16.02.34	Stack_0_Channel_1_by_Stack_0_Channel_0	1	0	2.783	2.713	eGFPvarA206K	mCherry	green
1776	2017-12-08_16.02.34	Stack_0_Channel_1_by_Stack_0_Channel_0	1	0	2.78	2.719	eGFPvarA206K	mCherry	green
1777	2017-12-08_16.02.34	Stack_0_Channel_1_by_Stack_0_Channel_0	1	0	2.769	2.717	eGFPvarA206K	mCherry	green
1778	2017-12-08_16.02.34	Stack_0_Channel_1_by_Stack_0_Channel_0	1	0	2.745	2.694	eGFPvarA206K	mCherry	green
1779	2017-12-08_16.02.34	Stack_0_Channel_1_by_Stack_0_Channel_0	1	0	2.73	2.676	eGFPvarA206K	mCherry	green
1780	2017-12-08_16.02.34	Stack_0_Channel_1_by_Stack_0_Channel_0	1	0	2.71	2.656	eGFPvarA206K	mCherry	green
1781	2017-12-08_16.02.34	Stack_0_Channel_1_by_Stack_0_Channel_0	1	0	2.709	2.644	eGFPvarA206K	mCherry	green
1782	2017-12-08_16.02.34	Stack_0_Channel_1_by_Stack_0_Channel_0	1	0	2.765	2.7	eGFPvarA206K	mCherry	green
1783	2017-12-08_16.02.34	Stack_0_Channel_1_by_Stack_0_Channel_0	1	0	2.736	2.67	eGFPvarA206K	mCherry	green
1784	2017-12-08_16.02.34	Stack_0_Channel_1_by_Stack_0_Channel_0	1	0	2.757	2.674	eGFPvarA206K	mCherry	green
1785	2017-12-08_16.02.34	Stack_0_Channel_1_by_Stack_0_Channel_0	1	0	2.761	2.669	eGFPvarA206K	mCherry	green
1786	2017-12-08_16.02.34	Stack_0_Channel_1_by_Stack_0_Channel_0	1	0	2.833	2.749	eGFPvarA206K	mCherry	green
1787	2017-12-08_16.02.34	Stack_0_Channel_1_by_Stack_0_Channel_0	1	0	2.806	2.74	eGFPvarA206K	mCherry	green
1788	2017-12-08_16.02.34	Stack_0_Channel_1_by_Stack_0_Channel_0	1	0	2.827	2.774	eGFPvarA206K	mCherry	green
1789	2017-12-08_16.02.34	Stack_0_Channel_1_by_Stack_0_Channel_0	1	0	2.856	2.816	eGFPvarA206K	mCherry	green
1790	2017-12-08_16.02.34	Stack_0_Channel_1_by_Stack_0_Channel_0	1	0	2.905	2.873	eGFPvarA206K	mCherry	green
1791	2017-12-08_16.02.34	Stack_0_Channel_1_by_Stack_0_Channel_0	1	0	2.871	2.841	eGFPvarA206K	mCherry	green
1792	2017-12-08_16.02.34	Stack_0_Channel_1_by_Stack_0_Channel_0	1	0	2.896	2.864	eGFPvarA206K	mCherry	green
1793	2017-12-08_16.02.34	Stack_0_Channel_1_by_Stack_0_Channel_0	1	0	2.893	2.858	eGFPvarA206K	mCherry	green
1794	2017-12-08_16.02.34	Stack_0_Channel_1_by_Stack_0_Channel_0	1	0	2.889	2.851	eGFPvarA206K	mCherry	green
1795	2017-12-08_16.02.34	Stack_0_Channel_1_by_Stack_0_Channel_0	1	0	2.894	2.853	eGFPvarA206K	mCherry	green
1796	2017-12-08_16.02.34	Stack_0_Channel_1_by_Stack_0_Channel_0	1	0	2.908	2.851	eGFPvarA206K	mCherry	green
1797	2017-12-08_16.02.34	Stack_0_Channel_1_by_Stack_0_Channel_0	1	0	2.921	2.858	eGFPvarA206K	mCherry	green
1798	2017-12-08_16.02.34	Stack_0_Channel_1_by_Stack_0_Channel_0	1	0	2.939	2.87	eGFPvarA206K	mCherry	green
1799	2017-12-08_16.02.34	Stack_0_Channel_1_by_Stack_0_Channel_0	1	0	2.956	2.866	eGFPvarA206K	mCherry	green
1800	2017-12-08_16.02.34	Stack_0_Channel_1_by_Stack_0_Channel_0	1	0	2.95	2.872	eGFPvarA206K	mCherry	green
1801	2017-12-08_16.02.34	Stack_0_Channel_1_by_Stack_0_Channel_0	1	0	2.95	2.892	eGFPvarA206K	mCherry	green
1802	2017-12-08_16.02.34	Stack_0_Channel_1_by_Stack_0_Channel_0	1	0	2.946	2.88	eGFPvarA206K	mCherry	green
1803	2017-12-08_16.02.34	Stack_0_Channel_1_by_Stack_0_Channel_0	1	0	2.985	2.907	eGFPvarA206K	mCherry	green
1804	2017-12-08_16.02.34	Stack_0_Channel_1_by_Stack_0_Channel_0	1	0	2.883	2.825	eGFPvarA206K	mCherry	green
1805	2017-12-08_16.02.34	Stack_0_Channel_1_by_Stack_0_Channel_0	1	0	2.86	2.83	eGFPvarA206K	mCherry	green
1806	2017-12-08_16.02.34	Stack_0_Channel_1_by_Stack_0_Channel_0	1	0	2.827	2.819	eGFPvarA206K	mCherry	green
1807	2017-12-08_16.02.34	Stack_0_Channel_1_by_Stack_0_Channel_0	1	0	2.733	2.759	eGFPvarA206K	mCherry	green
1808	2017-12-08_16.02.34	Stack_0_Channel_1_by_Stack_0_Channel_0	1	0	2.786	2.846	eGFPvarA206K	mCherry	green
1809	2017-12-08_16.02.34	Stack_0_Channel_1_by_Stack_0_Channel_0	1	0	2.723	2.813	eGFPvarA206K	mCherry	green
1810	2017-12-08_16.02.34	Stack_0_Channel_1_by_Stack_0_Channel_0	1	0	2.693	2.827	eGFPvarA206K	mCherry	green
1811	2017-12-08_16.02.34	Stack_0_Channel_1_by_Stack_0_Channel_0	1	0	2.661	2.792	eGFPvarA206K	mCherry	green
1812	2017-12-08_16.02.34	Stack_0_Channel_1_by_Stack_0_Channel_0	1	0	2.667	2.77	eGFPvarA206K	mCherry	green
1813	2017-12-08_16.02.34	Stack_0_Channel_1_by_Stack_0_Channel_0	1	0	2.681	2.788	eGFPvarA206K	mCherry	green
1814	2017-12-08_16.02.34	Stack_0_Channel_1_by_Stack_0_Channel_0	1	0	2.699	2.786	eGFPvarA206K	mCherry	green
1815	2017-12-08_16.02.34	Stack_0_Channel_1_by_Stack_0_Channel_0	1	0	2.675	2.805	eGFPvarA206K	mCherry	green
1816	2017-12-08_16.02.34	Stack_0_Channel_1_by_Stack_0_Channel_0	1	0	1.9	0.837	eGFPvarA206K	mCherry	green
1817	2017-12-08_16.02.34	Stack_0_Channel_1_by_Stack_0_Channel_0	1	0	1.505	0.54	eGFPvarA206K	mCherry	green
1818	2017-12-08_16.02.34	Stack_0_Channel_1_by_Stack_0_Channel_0	1	0	0.887	0.382	eGFPvarA206K	mCherry	green
1819	2017-12-08_16.02.34	Stack_0_Channel_1_by_Stack_0_Channel_0	1	0	0.699	0.328	eGFPvarA206K	mCherry	green
1820	2017-12-08_16.02.34	Stack_0_Channel_1_by_Stack_0_Channel_0	1	0	0.631	0.285	eGFPvarA206K	mCherry	green
1821	2017-12-08_16.02.34	Stack_0_Channel_1_by_Stack_0_Channel_0	1	0	0.566	0.281	eGFPvarA206K	mCherry	green
1822	2017-12-08_16.02.34	Stack_0_Channel_1_by_Stack_0_Channel_0	1	0	0.512	0.272	eGFPvarA206K	mCherry	green
1823	2017-12-08_16.02.34	Stack_0_Channel_1_by_Stack_0_Channel_0	1	0	0.377	0.239	eGFPvarA206K	mCherry	green
1824	2017-12-08_16.02.34	Stack_0_Channel_1_by_Stack_0_Channel_0	1	0	0.264	0.214	eGFPvarA206K	mCherry	green
1825	2017-12-08_16.02.34	Stack_0_Channel_1_by_Stack_0_Channel_0	1	0	0.208	0.195	eGFPvarA206K	mCherry	green
1826	2017-12-08_16.02.34	Stack_0_Channel_1_by_Stack_0_Channel_0	1	0	0.19	0.181	eGFPvarA206K	mCherry	green
1827	2017-12-08_16.02.34	Stack_0_Channel_1_by_Stack_0_Channel_0	1	0	0.176	0.17	eGFPvarA206K	mCherry	green
1828	2017-12-08_16.02.34	Stack_0_Channel_1_by_Stack_0_Channel_0	1	0	0.168	0.162	eGFPvarA206K	mCherry	green
1829	2017-12-08_16.02.34	Stack_0_Channel_1_by_Stack_0_Channel_0	1	0	0.162	0.158	eGFPvarA206K	mCherry	green
1830	2017-12-08_16.02.34	Stack_0_Channel_1_by_Stack_0_Channel_0	1	0	0.156	0.152	eGFPvarA206K	mCherry	green
1831	2017-12-08_16.02.34	Stack_0_Channel_1_by_Stack_0_Channel_0	1	0	0.152	0.149	eGFPvarA206K	mCherry	green
1832	2017-12-08_16.02.34	Stack_0_Channel_1_by_Stack_0_Channel_0	1	0	0.151	0.148	eGFPvarA206K	mCherry	green
1833	2017-12-08_16.02.34	Stack_0_Channel_1_by_Stack_0_Channel_0	1	0	0.149	0.146	eGFPvarA206K	mCherry	green
1834	2017-12-08_16.02.34	Stack_0_Channel_1_by_Stack_0_Channel_0	1	0	0.148	0.145	eGFPvarA206K	mCherry	green
1835	2017-12-08_16.02.34	Stack_0_Channel_1_by_Stack_0_Channel_0	1	0	0.157	0.152	eGFPvarA206K	mCherry	green
1836	2017-12-08_16.02.34	Stack_0_Channel_1_by_Stack_0_Channel_0	1	0	0.162	0.158	eGFPvarA206K	mCherry	green
1837	2017-12-08_16.02.34	Stack_0_Channel_1_by_Stack_0_Channel_0	1	0	0.166	0.161	eGFPvarA206K	mCherry	green
1838	2017-12-08_16.02.34	Stack_0_Channel_1_by_Stack_0_Channel_0	1	0	0.169	0.165	eGFPvarA206K	mCherry	green
1839	2017-12-08_16.02.34	Stack_0_Channel_1_by_Stack_0_Channel_0	1	0	0.17	0.168	eGFPvarA206K	mCherry	green
1840	2017-12-08_16.02.34	Stack_0_Channel_1_by_Stack_0_Channel_0	1	0	0.172	0.17	eGFPvarA206K	mCherry	green
1841	2017-12-08_16.02.34	Stack_0_Channel_1_by_Stack_0_Channel_0	1	0	0.179	0.178	eGFPvarA206K	mCherry	green
1842	2017-12-08_16.02.34	Stack_0_Channel_1_by_Stack_0_Channel_0	1	0	0.179	0.174	eGFPvarA206K	mCherry	green
1843	2017-12-08_16.02.34	Stack_0_Channel_1_by_Stack_0_Channel_0	1	0	0.181	0.174	eGFPvarA206K	mCherry	green
1844	2017-12-08_16.02.34	Stack_0_Channel_1_by_Stack_0_Channel_0	1	0	0.181	0.177	eGFPvarA206K	mCherry	green
1845	2017-12-08_16.02.34	Stack_0_Channel_1_by_Stack_0_Channel_0	1	0	0.175	0.171	eGFPvarA206K	mCherry	green
1846	2017-12-08_16.02.34	Stack_0_Channel_1_by_Stack_0_Channel_0	1	0	0.167	0.163	eGFPvarA206K	mCherry	green
1847	2017-12-08_16.02.34	Stack_0_Channel_1_by_Stack_0_Channel_0	1	0	0.164	0.159	eGFPvarA206K	mCherry	green
1848	2017-12-08_16.02.34	Stack_0_Channel_1_by_Stack_0_Channel_0	1	0	0.163	0.157	eGFPvarA206K	mCherry	green
1849	2017-12-08_16.02.34	Stack_0_Channel_1_by_Stack_0_Channel_0	1	0	0.161	0.157	eGFPvarA206K	mCherry	green
1850	2017-12-08_16.02.34	Stack_0_Channel_1_by_Stack_0_Channel_0	1	0	0.163	0.158	eGFPvarA206K	mCherry	green
1851	2017-12-08_16.02.34	Stack_0_Channel_1_by_Stack_0_Channel_0	1	0	0.163	0.158	eGFPvarA206K	mCherry	green
1852	2017-12-08_16.02.34	Stack_0_Channel_1_by_Stack_0_Channel_0	1	0	0.156	0.152	eGFPvarA206K	mCherry	green
1853	2017-12-08_16.02.34	Stack_0_Channel_1_by_Stack_0_Channel_0	1	0	0.162	0.157	eGFPvarA206K	mCherry	green
1854	2017-12-08_16.02.34	Stack_0_Channel_1_by_Stack_0_Channel_0	1	0	0.165	0.161	eGFPvarA206K	mCherry	green
1855	2017-12-08_16.02.34	Stack_0_Channel_1_by_Stack_0_Channel_0	1	0	0.16	0.155	eGFPvarA206K	mCherry	green
1856	2017-12-08_16.02.34	Stack_0_Channel_1_by_Stack_0_Channel_0	1	0	0.159	0.153	eGFPvarA206K	mCherry	green
1857	2017-12-08_16.02.34	Stack_0_Channel_1_by_Stack_0_Channel_0	1	0	0.161	0.156	eGFPvarA206K	mCherry	green
1858	2017-12-08_16.02.34	Stack_0_Channel_1_by_Stack_0_Channel_0	1	0	0.157	0.152	eGFPvarA206K	mCherry	green
1859	2017-12-08_16.02.34	Stack_0_Channel_1_by_Stack_0_Channel_0	1	0	0.157	0.153	eGFPvarA206K	mCherry	green
1860	2017-12-08_16.02.34	Stack_0_Channel_1_by_Stack_0_Channel_0	1	0	0.159	0.157	eGFPvarA206K	mCherry	green
1861	2017-12-08_16.02.34	Stack_0_Channel_1_by_Stack_0_Channel_0	1	0	0.163	0.159	eGFPvarA206K	mCherry	green
1862	2017-12-08_16.02.34	Stack_0_Channel_1_by_Stack_0_Channel_0	1	0	0.162	0.16	eGFPvarA206K	mCherry	green
1863	2017-12-08_16.02.34	Stack_0_Channel_1_by_Stack_0_Channel_0	1	0	0.165	0.163	eGFPvarA206K	mCherry	green
1864	2017-12-08_16.02.34	Stack_0_Channel_1_by_Stack_0_Channel_0	1	0	0.16	0.157	eGFPvarA206K	mCherry	green
1865	2017-12-08_16.02.34	Stack_0_Channel_1_by_Stack_0_Channel_0	1	0	0.161	0.157	eGFPvarA206K	mCherry	green
1866	2017-12-08_16.02.34	Stack_0_Channel_1_by_Stack_0_Channel_0	1	0	0.156	0.153	eGFPvarA206K	mCherry	green
1867	2017-12-08_16.02.34	Stack_0_Channel_1_by_Stack_0_Channel_0	1	0	0.159	0.156	eGFPvarA206K	mCherry	green
1868	2017-12-08_16.02.34	Stack_0_Channel_1_by_Stack_0_Channel_0	1	0	0.16	0.156	eGFPvarA206K	mCherry	green
1869	2017-12-08_16.02.34	Stack_0_Channel_1_by_Stack_0_Channel_0	1	0	0.168	0.165	eGFPvarA206K	mCherry	green
1870	2017-12-08_16.02.34	Stack_0_Channel_1_by_Stack_0_Channel_0	1	0	0.165	0.162	eGFPvarA206K	mCherry	green
1871	2017-12-08_16.02.34	Stack_0_Channel_1_by_Stack_0_Channel_0	1	0	0.159	0.155	eGFPvarA206K	mCherry	green
1872	2017-12-08_16.02.34	Stack_0_Channel_1_by_Stack_0_Channel_0	1	0	0.16	0.156	eGFPvarA206K	mCherry	green
1873	2017-12-08_16.02.34	Stack_0_Channel_1_by_Stack_0_Channel_0	1	0	0.159	0.154	eGFPvarA206K	mCherry	green
1874	2017-12-08_16.02.34	Stack_0_Channel_1_by_Stack_0_Channel_0	1	0	0.164	0.157	eGFPvarA206K	mCherry	green
1875	2017-12-08_16.02.34	Stack_0_Channel_1_by_Stack_0_Channel_0	1	0	0.175	0.163	eGFPvarA206K	mCherry	green
1876	2017-12-08_16.02.34	Stack_0_Channel_1_by_Stack_0_Channel_0	1	0	0.19	0.18	eGFPvarA206K	mCherry	green
1877	2017-12-08_16.02.34	Stack_0_Channel_1_by_Stack_0_Channel_0	1	0	0.208	0.204	eGFPvarA206K	mCherry	green
1878	2017-12-08_16.02.34	Stack_0_Channel_1_by_Stack_0_Channel_0	1	0	0.227	0.225	eGFPvarA206K	mCherry	green
1879	2017-12-08_16.02.34	Stack_0_Channel_1_by_Stack_0_Channel_0	1	0	0.247	0.245	eGFPvarA206K	mCherry	green
1880	2017-12-08_16.02.34	Stack_0_Channel_1_by_Stack_0_Channel_0	1	0	0.299	0.302	eGFPvarA206K	mCherry	green
1881	2017-12-08_16.02.34	Stack_0_Channel_1_by_Stack_0_Channel_0	1	0	0.343	0.346	eGFPvarA206K	mCherry	green
1882	2017-12-08_16.02.34	Stack_0_Channel_1_by_Stack_0_Channel_0	1	0	2.788	2.805	eGFPvarA206K	mCherry	green
1883	2017-12-08_16.02.34	Stack_0_Channel_1_by_Stack_0_Channel_0	1	0	2.842	2.842	eGFPvarA206K	mCherry	green
1884	2017-12-08_16.02.34	Stack_0_Channel_1_by_Stack_0_Channel_0	1	0	2.926	2.916	eGFPvarA206K	mCherry	green
1885	2017-12-08_16.02.34	Stack_0_Channel_1_by_Stack_0_Channel_0	1	0	2.876	2.862	eGFPvarA206K	mCherry	green
1886	2017-12-08_16.02.34	Stack_0_Channel_1_by_Stack_0_Channel_0	1	0	2.871	2.861	eGFPvarA206K	mCherry	green
1887	2017-12-08_16.02.34	Stack_0_Channel_1_by_Stack_0_Channel_0	1	0	2.865	2.86	eGFPvarA206K	mCherry	green
1888	2017-12-08_16.02.34	Stack_0_Channel_1_by_Stack_0_Channel_0	1	0	2.86	2.858	eGFPvarA206K	mCherry	green
1889	2017-12-08_16.02.34	Stack_0_Channel_1_by_Stack_0_Channel_0	1	0	2.853	2.856	eGFPvarA206K	mCherry	green
1890	2017-12-08_16.02.34	Stack_0_Channel_1_by_Stack_0_Channel_0	1	0	2.849	2.855	eGFPvarA206K	mCherry	green
1891	2017-12-08_16.02.34	Stack_0_Channel_1_by_Stack_0_Channel_0	1	0	2.845	2.844	eGFPvarA206K	mCherry	green
1892	2017-12-08_16.02.34	Stack_0_Channel_1_by_Stack_0_Channel_0	1	0	2.918	2.909	eGFPvarA206K	mCherry	green
1893	2017-12-08_16.02.34	Stack_0_Channel_1_by_Stack_0_Channel_0	1	0	2.871	2.858	eGFPvarA206K	mCherry	green
1894	2017-12-08_16.02.34	Stack_0_Channel_1_by_Stack_0_Channel_0	1	0	2.89	2.872	eGFPvarA206K	mCherry	green
1895	2017-12-08_16.02.34	Stack_0_Channel_1_by_Stack_0_Channel_0	1	0	2.915	2.887	eGFPvarA206K	mCherry	green
1896	2017-12-08_16.02.34	Stack_0_Channel_1_by_Stack_0_Channel_0	1	0	2.937	2.902	eGFPvarA206K	mCherry	green
1897	2017-12-08_16.02.34	Stack_0_Channel_1_by_Stack_0_Channel_0	1	0	3.035	2.987	eGFPvarA206K	mCherry	green
1898	2017-12-08_16.02.34	Stack_0_Channel_1_by_Stack_0_Channel_0	1	0	3.008	2.957	eGFPvarA206K	mCherry	green
1899	2017-12-08_16.02.34	Stack_0_Channel_1_by_Stack_0_Channel_0	1	0	3.1	3.05	eGFPvarA206K	mCherry	green
1900	2017-12-08_16.02.34	Stack_0_Channel_1_by_Stack_0_Channel_0	1	0	3.123	3.073	eGFPvarA206K	mCherry	green
1901	2017-12-08_16.02.34	Stack_0_Channel_1_by_Stack_0_Channel_0	1	0	3.08	3.033	eGFPvarA206K	mCherry	green
1902	2017-12-08_16.02.34	Stack_0_Channel_1_by_Stack_0_Channel_0	1	0	3.101	3.054	eGFPvarA206K	mCherry	green
1903	2017-12-08_16.02.34	Stack_0_Channel_1_by_Stack_0_Channel_0	1	0	3.123	3.073	eGFPvarA206K	mCherry	green
1904	2017-12-08_16.02.34	Stack_0_Channel_1_by_Stack_0_Channel_0	1	0	3.14	3.078	eGFPvarA206K	mCherry	green
1905	2017-12-08_16.02.34	Stack_0_Channel_1_by_Stack_0_Channel_0	1	0	3.119	3.052	eGFPvarA206K	mCherry	green
1906	2017-12-08_16.02.34	Stack_0_Channel_1_by_Stack_0_Channel_0	1	0	3.14	3.069	eGFPvarA206K	mCherry	green
1907	2017-12-08_16.02.34	Stack_0_Channel_1_by_Stack_0_Channel_0	1	0	3.114	3.042	eGFPvarA206K	mCherry	green
1908	2017-12-08_16.02.34	Stack_0_Channel_1_by_Stack_0_Channel_0	1	0	3.078	3.016	eGFPvarA206K	mCherry	green
1909	2017-12-08_16.02.34	Stack_0_Channel_1_by_Stack_0_Channel_0	1	0	3.115	3.061	eGFPvarA206K	mCherry	green
1910	2017-12-08_16.02.34	Stack_0_Channel_1_by_Stack_0_Channel_0	1	0	2.997	2.95	eGFPvarA206K	mCherry	green
1911	2017-12-08_16.02.34	Stack_0_Channel_1_by_Stack_0_Channel_0	1	0	2.984	2.947	eGFPvarA206K	mCherry	green
1912	2017-12-08_16.02.34	Stack_0_Channel_1_by_Stack_0_Channel_0	1	0	2.994	2.963	eGFPvarA206K	mCherry	green
1913	2017-12-08_16.02.34	Stack_0_Channel_1_by_Stack_0_Channel_0	1	0	2.934	2.905	eGFPvarA206K	mCherry	green
1914	2017-12-08_16.02.34	Stack_0_Channel_1_by_Stack_0_Channel_0	1	0	2.807	2.778	eGFPvarA206K	mCherry	green
1915	2017-12-08_16.02.34	Stack_0_Channel_1_by_Stack_0_Channel_0	1	0	2.722	2.702	eGFPvarA206K	mCherry	green
1916	2017-12-08_16.02.34	Stack_0_Channel_1_by_Stack_0_Channel_0	1	0	2.657	2.642	eGFPvarA206K	mCherry	green
1917	2017-12-08_16.02.34	Stack_0_Channel_1_by_Stack_0_Channel_0	1	0	2.59	2.578	eGFPvarA206K	mCherry	green
1918	2017-12-08_16.02.34	Stack_0_Channel_1_by_Stack_0_Channel_0	1	0	2.47	2.462	eGFPvarA206K	mCherry	green
1919	2017-12-08_16.02.34	Stack_0_Channel_1_by_Stack_0_Channel_0	1	0	2.405	2.395	eGFPvarA206K	mCherry	green
1920	2017-12-08_16.02.34	Stack_0_Channel_1_by_Stack_0_Channel_0	1	0	2.179	2.167	eGFPvarA206K	mCherry	green
1921	2017-12-08_16.02.34	Stack_0_Channel_1_by_Stack_0_Channel_0	1	0	1.864	1.842	eGFPvarA206K	mCherry	green
1922	2017-12-08_16.02.34	Stack_0_Channel_1_by_Stack_0_Channel_0	1	0	1.602	1.58	eGFPvarA206K	mCherry	green
1923	2017-12-08_16.02.34	Stack_0_Channel_1_by_Stack_0_Channel_0	1	0	1.375	1.364	eGFPvarA206K	mCherry	green
1924	2017-12-08_16.02.34	Stack_0_Channel_1_by_Stack_0_Channel_0	1	0	1.189	1.177	eGFPvarA206K	mCherry	green
1925	2017-12-08_16.02.34	Stack_0_Channel_1_by_Stack_0_Channel_0	1	0	1.045	1	eGFPvarA206K	mCherry	green
1926	2017-12-08_16.02.34	Stack_0_Channel_1_by_Stack_0_Channel_0	1	0	1.004	0.99	eGFPvarA206K	mCherry	green
1927	2017-12-08_16.02.34	Stack_0_Channel_1_by_Stack_0_Channel_0	1	0	0.994	0.99	eGFPvarA206K	mCherry	green
1928	2017-12-08_16.02.34	Stack_0_Channel_1_by_Stack_0_Channel_0	1	0	0.988	0.982	eGFPvarA206K	mCherry	green
1929	2017-12-08_16.06.08	Stack_0_Channel_0_by_Stack_0_Channel_1	0	1	0.973	0.972	eGFPvarA206K	mCherry	green
1930	2017-12-08_16.06.08	Stack_0_Channel_0_by_Stack_0_Channel_1	0	1	0.974	0.972	eGFPvarA206K	mCherry	green
1931	2017-12-08_16.06.08	Stack_0_Channel_0_by_Stack_0_Channel_1	0	1	0.974	0.972	eGFPvarA206K	mCherry	green
1932	2017-12-08_16.06.08	Stack_0_Channel_0_by_Stack_0_Channel_1	0	1	0.974	0.972	eGFPvarA206K	mCherry	green
1933	2017-12-08_16.06.08	Stack_0_Channel_0_by_Stack_0_Channel_1	0	1	0.974	0.972	eGFPvarA206K	mCherry	green
1934	2017-12-08_16.06.08	Stack_0_Channel_0_by_Stack_0_Channel_1	0	1	0.975	0.973	eGFPvarA206K	mCherry	green
1935	2017-12-08_16.06.08	Stack_0_Channel_0_by_Stack_0_Channel_1	0	1	0.974	0.972	eGFPvarA206K	mCherry	green
1936	2017-12-08_16.06.08	Stack_0_Channel_0_by_Stack_0_Channel_1	0	1	0.974	0.973	eGFPvarA206K	mCherry	green
1937	2017-12-08_16.06.08	Stack_0_Channel_0_by_Stack_0_Channel_1	0	1	0.974	0.973	eGFPvarA206K	mCherry	green
1938	2017-12-08_16.06.08	Stack_0_Channel_0_by_Stack_0_Channel_1	0	1	0.973	0.972	eGFPvarA206K	mCherry	green
1939	2017-12-08_16.06.08	Stack_0_Channel_0_by_Stack_0_Channel_1	0	1	0.965	0.964	eGFPvarA206K	mCherry	green
1940	2017-12-08_16.06.08	Stack_0_Channel_0_by_Stack_0_Channel_1	0	1	0.954	0.963	eGFPvarA206K	mCherry	green
1941	2017-12-08_16.06.08	Stack_0_Channel_0_by_Stack_0_Channel_1	0	1	0.85	0.857	eGFPvarA206K	mCherry	green
1942	2017-12-08_16.06.08	Stack_0_Channel_0_by_Stack_0_Channel_1	0	1	0.802	0.81	eGFPvarA206K	mCherry	green
1943	2017-12-08_16.06.08	Stack_0_Channel_0_by_Stack_0_Channel_1	0	1	0.758	0.766	eGFPvarA206K	mCherry	green
1944	2017-12-08_16.06.08	Stack_0_Channel_0_by_Stack_0_Channel_1	0	1	0.708	0.714	eGFPvarA206K	mCherry	green
1945	2017-12-08_16.06.08	Stack_0_Channel_0_by_Stack_0_Channel_1	0	1	0.671	0.675	eGFPvarA206K	mCherry	green
1946	2017-12-08_16.06.08	Stack_0_Channel_0_by_Stack_0_Channel_1	0	1	0.627	0.627	eGFPvarA206K	mCherry	green
1947	2017-12-08_16.06.08	Stack_0_Channel_0_by_Stack_0_Channel_1	0	1	0.599	0.598	eGFPvarA206K	mCherry	green
1948	2017-12-08_16.06.08	Stack_0_Channel_0_by_Stack_0_Channel_1	0	1	0.588	0.587	eGFPvarA206K	mCherry	green
1949	2017-12-08_16.06.08	Stack_0_Channel_0_by_Stack_0_Channel_1	0	1	0.571	0.569	eGFPvarA206K	mCherry	green
1950	2017-12-08_16.06.08	Stack_0_Channel_0_by_Stack_0_Channel_1	0	1	0.564	0.563	eGFPvarA206K	mCherry	green
1951	2017-12-08_16.06.08	Stack_0_Channel_0_by_Stack_0_Channel_1	0	1	0.561	0.561	eGFPvarA206K	mCherry	green
1952	2017-12-08_16.06.08	Stack_0_Channel_0_by_Stack_0_Channel_1	0	1	0.554	0.555	eGFPvarA206K	mCherry	green
1953	2017-12-08_16.06.08	Stack_0_Channel_0_by_Stack_0_Channel_1	0	1	0.547	0.548	eGFPvarA206K	mCherry	green
1954	2017-12-08_16.06.08	Stack_0_Channel_0_by_Stack_0_Channel_1	0	1	0.553	0.555	eGFPvarA206K	mCherry	green
1955	2017-12-08_16.06.08	Stack_0_Channel_0_by_Stack_0_Channel_1	0	1	0.568	0.569	eGFPvarA206K	mCherry	green
1956	2017-12-08_16.06.08	Stack_0_Channel_0_by_Stack_0_Channel_1	0	1	0.594	0.597	eGFPvarA206K	mCherry	green
1957	2017-12-08_16.06.08	Stack_0_Channel_0_by_Stack_0_Channel_1	0	1	0.608	0.61	eGFPvarA206K	mCherry	green
1958	2017-12-08_16.06.08	Stack_0_Channel_0_by_Stack_0_Channel_1	0	1	0.621	0.622	eGFPvarA206K	mCherry	green
1959	2017-12-08_16.06.08	Stack_0_Channel_0_by_Stack_0_Channel_1	0	1	0.631	0.633	eGFPvarA206K	mCherry	green
1960	2017-12-08_16.06.08	Stack_0_Channel_0_by_Stack_0_Channel_1	0	1	0.638	0.64	eGFPvarA206K	mCherry	green
1961	2017-12-08_16.06.08	Stack_0_Channel_0_by_Stack_0_Channel_1	0	1	0.651	0.653	eGFPvarA206K	mCherry	green
1962	2017-12-08_16.06.08	Stack_0_Channel_0_by_Stack_0_Channel_1	0	1	0.655	0.659	eGFPvarA206K	mCherry	green
1963	2017-12-08_16.06.08	Stack_0_Channel_0_by_Stack_0_Channel_1	0	1	0.668	0.674	eGFPvarA206K	mCherry	green
1964	2017-12-08_16.06.08	Stack_0_Channel_0_by_Stack_0_Channel_1	0	1	0.664	0.67	eGFPvarA206K	mCherry	green
1965	2017-12-08_16.06.08	Stack_0_Channel_0_by_Stack_0_Channel_1	0	1	0.678	0.685	eGFPvarA206K	mCherry	green
1966	2017-12-08_16.06.08	Stack_0_Channel_0_by_Stack_0_Channel_1	0	1	0.679	0.685	eGFPvarA206K	mCherry	green
1967	2017-12-08_16.06.08	Stack_0_Channel_0_by_Stack_0_Channel_1	0	1	0.685	0.691	eGFPvarA206K	mCherry	green
1968	2017-12-08_16.06.08	Stack_0_Channel_0_by_Stack_0_Channel_1	0	1	0.686	0.693	eGFPvarA206K	mCherry	green
1969	2017-12-08_16.06.08	Stack_0_Channel_0_by_Stack_0_Channel_1	0	1	0.682	0.69	eGFPvarA206K	mCherry	green
1970	2017-12-08_16.06.08	Stack_0_Channel_0_by_Stack_0_Channel_1	0	1	0.683	0.69	eGFPvarA206K	mCherry	green
1971	2017-12-08_16.06.08	Stack_0_Channel_0_by_Stack_0_Channel_1	0	1	0.678	0.686	eGFPvarA206K	mCherry	green
1972	2017-12-08_16.06.08	Stack_0_Channel_0_by_Stack_0_Channel_1	0	1	0.678	0.686	eGFPvarA206K	mCherry	green
1973	2017-12-08_16.06.08	Stack_0_Channel_0_by_Stack_0_Channel_1	0	1	0.684	0.691	eGFPvarA206K	mCherry	green
1974	2017-12-08_16.06.08	Stack_0_Channel_0_by_Stack_0_Channel_1	0	1	0.696	0.702	eGFPvarA206K	mCherry	green
1975	2017-12-08_16.06.08	Stack_0_Channel_0_by_Stack_0_Channel_1	0	1	0.697	0.702	eGFPvarA206K	mCherry	green
1976	2017-12-08_16.06.08	Stack_0_Channel_0_by_Stack_0_Channel_1	0	1	0.694	0.697	eGFPvarA206K	mCherry	green
1977	2017-12-08_16.06.08	Stack_0_Channel_0_by_Stack_0_Channel_1	0	1	0.697	0.7	eGFPvarA206K	mCherry	green
1978	2017-12-08_16.06.08	Stack_0_Channel_0_by_Stack_0_Channel_1	0	1	0.691	0.694	eGFPvarA206K	mCherry	green
1979	2017-12-08_16.06.08	Stack_0_Channel_0_by_Stack_0_Channel_1	0	1	0.685	0.689	eGFPvarA206K	mCherry	green
1980	2017-12-08_16.06.08	Stack_0_Channel_0_by_Stack_0_Channel_1	0	1	0.676	0.68	eGFPvarA206K	mCherry	green
1981	2017-12-08_16.06.08	Stack_0_Channel_0_by_Stack_0_Channel_1	0	1	0.681	0.685	eGFPvarA206K	mCherry	green
1982	2017-12-08_16.06.08	Stack_0_Channel_0_by_Stack_0_Channel_1	0	1	0.678	0.682	eGFPvarA206K	mCherry	green
1983	2017-12-08_16.06.08	Stack_0_Channel_0_by_Stack_0_Channel_1	0	1	0.667	0.672	eGFPvarA206K	mCherry	green
1984	2017-12-08_16.06.08	Stack_0_Channel_0_by_Stack_0_Channel_1	0	1	0.671	0.676	eGFPvarA206K	mCherry	green
1985	2017-12-08_16.06.08	Stack_0_Channel_0_by_Stack_0_Channel_1	0	1	0.671	0.675	eGFPvarA206K	mCherry	green
1986	2017-12-08_16.06.08	Stack_0_Channel_0_by_Stack_0_Channel_1	0	1	0.665	0.669	eGFPvarA206K	mCherry	green
1987	2017-12-08_16.06.08	Stack_0_Channel_0_by_Stack_0_Channel_1	0	1	0.678	0.681	eGFPvarA206K	mCherry	green
1988	2017-12-08_16.06.08	Stack_0_Channel_0_by_Stack_0_Channel_1	0	1	0.686	0.688	eGFPvarA206K	mCherry	green
1989	2017-12-08_16.06.08	Stack_0_Channel_0_by_Stack_0_Channel_1	0	1	0.688	0.688	eGFPvarA206K	mCherry	green
1990	2017-12-08_16.06.08	Stack_0_Channel_0_by_Stack_0_Channel_1	0	1	0.705	0.703	eGFPvarA206K	mCherry	green
1991	2017-12-08_16.06.08	Stack_0_Channel_0_by_Stack_0_Channel_1	0	1	0.713	0.71	eGFPvarA206K	mCherry	green
1992	2017-12-08_16.06.08	Stack_0_Channel_0_by_Stack_0_Channel_1	0	1	0.719	0.715	eGFPvarA206K	mCherry	green
1993	2017-12-08_16.06.08	Stack_0_Channel_0_by_Stack_0_Channel_1	0	1	0.728	0.723	eGFPvarA206K	mCherry	green
1994	2017-12-08_16.06.08	Stack_0_Channel_0_by_Stack_0_Channel_1	0	1	0.734	0.728	eGFPvarA206K	mCherry	green
1995	2017-12-08_16.06.08	Stack_0_Channel_0_by_Stack_0_Channel_1	0	1	0.738	0.73	eGFPvarA206K	mCherry	green
1996	2017-12-08_16.06.08	Stack_0_Channel_0_by_Stack_0_Channel_1	0	1	0.736	0.727	eGFPvarA206K	mCherry	green
1997	2017-12-08_16.06.08	Stack_0_Channel_0_by_Stack_0_Channel_1	0	1	0.736	0.726	eGFPvarA206K	mCherry	green
1998	2017-12-08_16.06.08	Stack_0_Channel_0_by_Stack_0_Channel_1	0	1	0.743	0.73	eGFPvarA206K	mCherry	green
1999	2017-12-08_16.06.08	Stack_0_Channel_0_by_Stack_0_Channel_1	0	1	0.745	0.728	eGFPvarA206K	mCherry	green
[truncated: 19,549 more rows]
