# Supplementary material for: Enhanced in vivo-imaging in medaka by optimized anaesthesia, fluorescent protein selection and removal of pigmentation
Source: PLoS One. 2019 Mar 7;14(3):e0212956. doi: 10.1371/journal.pone.0212956 (PMC6405165; doi:10.1371/journal.pone.0212956)
Supplement: S1 Dataset — (ZIP) [file pone.0212956.s010.zip › minimal data set/fluorescent protein data/timelapse_2-4d_chorion.csv]

	well	maskchannel	measurementchannel	green	red	experiment	Mean	Median	StdDev	zslice	loop	chorion
37	plate1_A001	CO2	CO4	eGFP	empty	Ctr	0.0268270616209801	0.0326407644962125	1	5	2	1
38	plate1_A001	CO2	CO4	eGFP	empty	Ctr	0.0259759385023416	0.0324680620385606	1	6	2	1
39	plate1_A001	CO2	CO4	eGFP	empty	Ctr	0.025354414817911	0.0322953595809087	1	7	2	1
40	plate1_A001	CO2	CO4	eGFP	empty	Ctr	0.0249752961920627	0.0321226571232568	1	8	2	1
41	plate1_A001	CO2	CO4	eGFP	empty	Ctr	0.0251042542403413	0.0322953595809087	1	9	2	1
42	plate1_A001	CO2	CO4	eGFP	empty	Ctr	0.0258128922426999	0.0322953595809087	1	10	2	1
43	plate1_A001	CO2	CO4	eGFP	empty	Ctr	0.0268564604487695	0.0326407644962125	1	11	2	1
44	plate1_A001	CO2	CO4	eGFP	empty	Ctr	0.02852479883559	0.0329861694115164	1	12	2	1
45	plate1_A001	CO2	CO4	eGFP	empty	Ctr	0.0321062253596002	0.0345404915303836	1	1	3	1
46	plate1_A001	CO2	CO4	eGFP	empty	Ctr	0.031121094087296	0.0343677890727317	1	2	3	1
47	plate1_A001	CO2	CO4	eGFP	empty	Ctr	0.0302723156604444	0.0340223841574279	1	3	3	1
48	plate1_A001	CO2	CO4	eGFP	empty	Ctr	0.0294128959400985	0.033849681699776	1	4	3	1
49	plate1_A001	CO2	CO4	eGFP	empty	Ctr	0.028789027563881	0.033676979242124	1	5	3	1
50	plate1_A001	CO2	CO4	eGFP	empty	Ctr	0.0282616522727391	0.0333315743268202	1	6	3	1
51	plate1_A001	CO2	CO4	eGFP	empty	Ctr	0.0283440772070933	0.0331588718691683	1	7	3	1
52	plate1_A001	CO2	CO4	eGFP	empty	Ctr	0.029233256477042	0.0333315743268202	1	8	3	1
53	plate1_A001	CO2	CO4	eGFP	empty	Ctr	0.0305417748550293	0.033676979242124	1	9	3	1
54	plate1_A001	CO2	CO4	eGFP	empty	Ctr	0.0310983686130539	0.0340223841574279	1	10	3	1
55	plate1_A001	CO2	CO4	eGFP	empty	Ctr	0.0307271858670997	0.0340223841574279	1	11	3	1
56	plate1_A001	CO2	CO4	eGFP	empty	Ctr	0.0301072854308292	0.0341950866150798	1	12	3	1
57	plate1_A001	CO2	CO4	eGFP	empty	Ctr	0.0378941872159738	0.0362675161069028	1	1	4	1
58	plate1_A001	CO2	CO4	eGFP	empty	Ctr	0.0366632240278603	0.0360948136492509	1	2	4	1
59	plate1_A001	CO2	CO4	eGFP	empty	Ctr	0.0352571303993574	0.0357494087339471	1	3	4	1
60	plate1_A001	CO2	CO4	eGFP	empty	Ctr	0.0333972487296392	0.0354040038186432	1	4	4	1
61	plate1_A001	CO2	CO4	eGFP	empty	Ctr	0.0313939801391079	0.0348858964456875	1	5	4	1
62	plate1_A001	CO2	CO4	eGFP	empty	Ctr	0.029721854173247	0.0345404915303836	1	6	4	1
63	plate1_A001	CO2	CO4	eGFP	empty	Ctr	0.0283199088455978	0.0341950866150798	1	7	4	1
64	plate1_A001	CO2	CO4	eGFP	empty	Ctr	0.0275165813672304	0.0340223841574279	1	8	4	1
65	plate1_A001	CO2	CO4	eGFP	empty	Ctr	0.027487723622161	0.0340223841574279	1	9	4	1
66	plate1_A001	CO2	CO4	eGFP	empty	Ctr	0.0278028141261368	0.0341950866150798	1	10	4	1
67	plate1_A001	CO2	CO4	eGFP	empty	Ctr	0.0280371029439184	0.0341950866150798	1	11	4	1
68	plate1_A001	CO2	CO4	eGFP	empty	Ctr	0.0287661217287322	0.0345404915303836	1	12	4	1
69	plate1_A001	CO2	CO4	eGFP	empty	Ctr	0.0353363088373913	0.033849681699776	1	1	2	1
70	plate1_A001	CO2	CO4	eGFP	empty	Ctr	0.0323998529156806	0.0335042767844721	1	2	2	1
71	plate1_A001	CO2	CO4	eGFP	empty	Ctr	0.0299976259995658	0.0331588718691683	1	3	2	1
72	plate1_A001	CO2	CO4	eGFP	empty	Ctr	0.0281527142851023	0.0328134669538645	1	4	2	1
73	plate1_A001	CO4	CO2	eGFP	empty	Ctr	NA	NA	NA	9	4	1
74	plate1_A001	CO4	CO2	eGFP	empty	Ctr	NA	NA	NA	10	4	1
75	plate1_A001	CO4	CO2	eGFP	empty	Ctr	NA	NA	NA	11	4	1
76	plate1_A001	CO4	CO2	eGFP	empty	Ctr	NA	NA	NA	12	4	1
77	plate1_A001	CO4	CO2	eGFP	empty	Ctr	NA	NA	NA	1	2	1
78	plate1_A001	CO4	CO2	eGFP	empty	Ctr	NA	NA	NA	2	2	1
79	plate1_A001	CO4	CO2	eGFP	empty	Ctr	NA	NA	NA	3	2	1
80	plate1_A001	CO4	CO2	eGFP	empty	Ctr	NA	NA	NA	4	2	1
81	plate1_A001	CO4	CO2	eGFP	empty	Ctr	NA	NA	NA	5	2	1
82	plate1_A001	CO4	CO2	eGFP	empty	Ctr	NA	NA	NA	6	2	1
83	plate1_A001	CO4	CO2	eGFP	empty	Ctr	NA	NA	NA	7	2	1
84	plate1_A001	CO4	CO2	eGFP	empty	Ctr	NA	NA	NA	8	2	1
85	plate1_A001	CO4	CO2	eGFP	empty	Ctr	NA	NA	NA	9	2	1
86	plate1_A001	CO4	CO2	eGFP	empty	Ctr	NA	NA	NA	10	2	1
87	plate1_A001	CO4	CO2	eGFP	empty	Ctr	NA	NA	NA	11	2	1
88	plate1_A001	CO4	CO2	eGFP	empty	Ctr	NA	NA	NA	12	2	1
89	plate1_A001	CO4	CO2	eGFP	empty	Ctr	NA	NA	NA	1	3	1
90	plate1_A001	CO4	CO2	eGFP	empty	Ctr	NA	NA	NA	2	3	1
91	plate1_A001	CO4	CO2	eGFP	empty	Ctr	NA	NA	NA	3	3	1
92	plate1_A001	CO4	CO2	eGFP	empty	Ctr	NA	NA	NA	4	3	1
93	plate1_A001	CO4	CO2	eGFP	empty	Ctr	NA	NA	NA	5	3	1
94	plate1_A001	CO4	CO2	eGFP	empty	Ctr	NA	NA	NA	6	3	1
95	plate1_A001	CO4	CO2	eGFP	empty	Ctr	NA	NA	NA	7	3	1
96	plate1_A001	CO4	CO2	eGFP	empty	Ctr	NA	NA	NA	8	3	1
97	plate1_A001	CO4	CO2	eGFP	empty	Ctr	NA	NA	NA	9	3	1
98	plate1_A001	CO4	CO2	eGFP	empty	Ctr	NA	NA	NA	10	3	1
99	plate1_A001	CO4	CO2	eGFP	empty	Ctr	NA	NA	NA	11	3	1
100	plate1_A001	CO4	CO2	eGFP	empty	Ctr	NA	NA	NA	12	3	1
101	plate1_A001	CO4	CO2	eGFP	empty	Ctr	NA	NA	NA	1	4	1
102	plate1_A001	CO4	CO2	eGFP	empty	Ctr	NA	NA	NA	2	4	1
103	plate1_A001	CO4	CO2	eGFP	empty	Ctr	NA	NA	NA	3	4	1
104	plate1_A001	CO4	CO2	eGFP	empty	Ctr	NA	NA	NA	4	4	1
105	plate1_A001	CO4	CO2	eGFP	empty	Ctr	NA	NA	NA	5	4	1
106	plate1_A001	CO4	CO2	eGFP	empty	Ctr	NA	NA	NA	6	4	1
107	plate1_A001	CO4	CO2	eGFP	empty	Ctr	NA	NA	NA	7	4	1
108	plate1_A001	CO4	CO2	eGFP	empty	Ctr	NA	NA	NA	8	4	1
181	plate1_A002	CO2	CO4	eGFP	empty	Ctr	0.0476968189841177	0.0493346890057911	1	5	2	1
182	plate1_A002	CO2	CO4	eGFP	empty	Ctr	0.0458806582726279	0.048652642614006	1	6	2	1
183	plate1_A002	CO2	CO4	eGFP	empty	Ctr	0.0447764072476976	0.0481979450194825	1	7	2	1
184	plate1_A002	CO2	CO4	eGFP	empty	Ctr	0.0446487155102671	0.0481979450194825	1	8	2	1
185	plate1_A002	CO2	CO4	eGFP	empty	Ctr	0.0459825856594972	0.0484252938167442	1	9	2	1
186	plate1_A002	CO2	CO4	eGFP	empty	Ctr	0.0473275299594071	0.048652642614006	1	10	2	1
187	plate1_A002	CO2	CO4	eGFP	empty	Ctr	0.0491464027077981	0.0491073402085294	1	11	2	1
188	plate1_A002	CO2	CO4	eGFP	empty	Ctr	0.0511255116364338	0.0495620378030528	1	12	2	1
189	plate1_A002	CO2	CO4	eGFP	empty	Ctr	0.0425936695483984	0.0456971082496037	1	1	3	1
190	plate1_A002	CO2	CO4	eGFP	empty	Ctr	0.0383267314905428	0.0450150618578186	1	2	3	1
191	plate1_A002	CO2	CO4	eGFP	empty	Ctr	0.0345249077612394	0.0443330154660335	1	3	3	1
192	plate1_A002	CO2	CO4	eGFP	empty	Ctr	0.0325943894937498	0.04387831787151	1	4	3	1
193	plate1_A002	CO2	CO4	eGFP	empty	Ctr	0.0306627412108848	0.0434236202769866	1	5	3	1
194	plate1_A002	CO2	CO4	eGFP	empty	Ctr	0.029308756787971	0.0429689226824632	1	6	3	1
195	plate1_A002	CO2	CO4	eGFP	empty	Ctr	0.0288427384471183	0.0427415738852015	1	7	3	1
196	plate1_A002	CO2	CO4	eGFP	empty	Ctr	0.0287832996383675	0.0425142250879398	1	8	3	1
197	plate1_A002	CO2	CO4	eGFP	empty	Ctr	0.0290298689932997	0.0427415738852015	1	9	3	1
198	plate1_A002	CO2	CO4	eGFP	empty	Ctr	0.0293991580180103	0.0429689226824632	1	10	3	1
199	plate1_A002	CO2	CO4	eGFP	empty	Ctr	0.0291505546354022	0.0427415738852015	1	11	3	1
200	plate1_A002	CO2	CO4	eGFP	empty	Ctr	0.0288391223979167	0.0427415738852015	1	12	3	1
201	plate1_A002	CO2	CO4	eGFP	empty	Ctr	0.0482021618600375	0.0475158986276974	1	1	4	1
202	plate1_A002	CO2	CO4	eGFP	empty	Ctr	0.0452993783634751	0.0468338522359123	1	2	4	1
203	plate1_A002	CO2	CO4	eGFP	empty	Ctr	0.0423943348361617	0.0463791546413889	1	3	4	1
204	plate1_A002	CO2	CO4	eGFP	empty	Ctr	0.0399666098034559	0.0459244570468654	1	4	4	1
205	plate1_A002	CO2	CO4	eGFP	empty	Ctr	0.0385574806302181	0.045469759452342	1	5	4	1
206	plate1_A002	CO2	CO4	eGFP	empty	Ctr	0.0370186256918739	0.0450150618578186	1	6	4	1
207	plate1_A002	CO2	CO4	eGFP	empty	Ctr	0.0360237601552912	0.0447877130605569	1	7	4	1
208	plate1_A002	CO2	CO4	eGFP	empty	Ctr	0.0353107204533561	0.0445603642632952	1	8	4	1
209	plate1_A002	CO2	CO4	eGFP	empty	Ctr	0.034919509130361	0.0445603642632952	1	9	4	1
210	plate1_A002	CO2	CO4	eGFP	empty	Ctr	0.0349927341266929	0.0445603642632952	1	10	4	1
211	plate1_A002	CO2	CO4	eGFP	empty	Ctr	0.035091949476661	0.0447877130605569	1	11	4	1
212	plate1_A002	CO2	CO4	eGFP	empty	Ctr	0.0359295168729752	0.0450150618578186	1	12	4	1
213	plate1_A002	CO2	CO4	eGFP	empty	Ctr	0.0596609697736707	0.0538816649510253	1	1	2	1
214	plate1_A002	CO2	CO4	eGFP	empty	Ctr	0.056308892163813	0.052517572167455	1	2	2	1
215	plate1_A002	CO2	CO4	eGFP	empty	Ctr	0.0533952605196459	0.0513808281811465	1	3	2	1
216	plate1_A002	CO2	CO4	eGFP	empty	Ctr	0.0503473830488704	0.0502440841948379	1	4	2	1
217	plate1_A002	CO4	CO2	eGFP	empty	Ctr	0.0255917117305944	0	1	9	4	1
218	plate1_A002	CO4	CO2	eGFP	empty	Ctr	0.0323836226315929	0	1	10	4	1
219	plate1_A002	CO4	CO2	eGFP	empty	Ctr	0.0452493882566876	0	1	11	4	1
220	plate1_A002	CO4	CO2	eGFP	empty	Ctr	0.073398138320212	0	1	12	4	1
221	plate1_A002	CO4	CO2	eGFP	empty	Ctr	3.97404991846494	5.63385369629725	1	1	2	1
222	plate1_A002	CO4	CO2	eGFP	empty	Ctr	1.6033625672865	1.15649593600826	1	2	2	1
223	plate1_A002	CO4	CO2	eGFP	empty	Ctr	0.0724644283080021	0	1	3	2	1
224	plate1_A002	CO4	CO2	eGFP	empty	Ctr	0.0361160928580663	0	1	4	2	1
225	plate1_A002	CO4	CO2	eGFP	empty	Ctr	0.0207264664131659	0	1	5	2	1
226	plate1_A002	CO4	CO2	eGFP	empty	Ctr	0.0290066257600218	0	1	6	2	1
227	plate1_A002	CO4	CO2	eGFP	empty	Ctr	0.103651290644758	0	1	7	2	1
228	plate1_A002	CO4	CO2	eGFP	empty	Ctr	0.545303235887115	0	1	8	2	1
229	plate1_A002	CO4	CO2	eGFP	empty	Ctr	0.737687785382567	0	1	9	2	1
230	plate1_A002	CO4	CO2	eGFP	empty	Ctr	0.857193187655964	0	1	10	2	1
231	plate1_A002	CO4	CO2	eGFP	empty	Ctr	1.10541312191709	0	1	11	2	1
232	plate1_A002	CO4	CO2	eGFP	empty	Ctr	1.71078187549322	0	1	12	2	1
233	plate1_A002	CO4	CO2	eGFP	empty	Ctr	0.868483021407659	1.15185137401626	1	1	3	1
234	plate1_A002	CO4	CO2	eGFP	empty	Ctr	0.678366391916483	1.00786995226422	1	2	3	1
235	plate1_A002	CO4	CO2	eGFP	empty	Ctr	0.566875728884949	0.914978712424203	1	3	3	1
236	plate1_A002	CO4	CO2	eGFP	empty	Ctr	0.534627186128218	0.887111340472197	1	4	3	1
237	plate1_A002	CO4	CO2	eGFP	empty	Ctr	0.416112369603816	0.761708166688169	1	5	3	1
238	plate1_A002	CO4	CO2	eGFP	empty	Ctr	0.170333352379683	0	1	6	3	1
239	plate1_A002	CO4	CO2	eGFP	empty	Ctr	0.0913827202558987	0	1	7	3	1
240	plate1_A002	CO4	CO2	eGFP	empty	Ctr	0.0501762489556324	0	1	8	3	1
241	plate1_A002	CO4	CO2	eGFP	empty	Ctr	0.0268169098938241	0	1	9	3	1
242	plate1_A002	CO4	CO2	eGFP	empty	Ctr	0.0300635665352644	0	1	10	3	1
243	plate1_A002	CO4	CO2	eGFP	empty	Ctr	0.0351160278196081	0	1	11	3	1
244	plate1_A002	CO4	CO2	eGFP	empty	Ctr	0.0547239380760149	0	1	12	3	1
245	plate1_A002	CO4	CO2	eGFP	empty	Ctr	0.80972327584232	1.18900786995226	1	1	4	1
246	plate1_A002	CO4	CO2	eGFP	empty	Ctr	0.643167420314065	1.08682750612824	1	2	4	1
247	plate1_A002	CO4	CO2	eGFP	empty	Ctr	0.558325409788367	1.01251451425623	1	3	4	1
248	plate1_A002	CO4	CO2	eGFP	empty	Ctr	0.488327966563386	0.938201522384209	1	4	4	1
249	plate1_A002	CO4	CO2	eGFP	empty	Ctr	0.372422324463966	0	1	5	4	1
250	plate1_A002	CO4	CO2	eGFP	empty	Ctr	0.171188858253815	0	1	6	4	1
251	plate1_A002	CO4	CO2	eGFP	empty	Ctr	0.0890508150477401	0	1	7	4	1
252	plate1_A002	CO4	CO2	eGFP	empty	Ctr	0.0461594000452373	0	1	8	4	1
325	plate1_A003	CO2	CO4	eGFP	empty	Ctr	0.0397655460118129	0.064972764930363	1	5	2	1
326	plate1_A003	CO2	CO4	eGFP	empty	Ctr	0.0384847703163524	0.0622329495417333	1	6	2	1
327	plate1_A003	CO2	CO4	eGFP	empty	Ctr	0.0393144177696386	0.0641899605336117	1	7	2	1
328	plate1_A003	CO2	CO4	eGFP	empty	Ctr	0.0442173128343241	0.0681039825173685	1	8	2	1
329	plate1_A003	CO2	CO4	eGFP	empty	Ctr	0.0502704460468224	0.0700609935092469	1	9	2	1
330	plate1_A003	CO2	CO4	eGFP	empty	Ctr	0.055558605423866	0.0716266023027496	1	10	2	1
331	plate1_A003	CO2	CO4	eGFP	empty	Ctr	0.0621259534137238	0.072409406699501	1	11	2	1
332	plate1_A003	CO2	CO4	eGFP	empty	Ctr	0.0697625983364398	0.073583613294628	1	12	2	1
333	plate1_A003	CO2	CO4	eGFP	empty	Ctr	0.0705894683950952	0.0767148308816335	1	1	3	1
334	plate1_A003	CO2	CO4	eGFP	empty	Ctr	0.0656778443758558	0.0759320264848821	1	2	3	1
335	plate1_A003	CO2	CO4	eGFP	empty	Ctr	0.0631250219394888	0.0755406242865064	1	3	3	1
336	plate1_A003	CO2	CO4	eGFP	empty	Ctr	0.0614510465184394	0.0751492220881307	1	4	3	1
337	plate1_A003	CO2	CO4	eGFP	empty	Ctr	0.0603563562632426	0.0747578198897551	1	5	3	1
338	plate1_A003	CO2	CO4	eGFP	empty	Ctr	0.060036559110039	0.0747578198897551	1	6	3	1
339	plate1_A003	CO2	CO4	eGFP	empty	Ctr	0.059893324901222	0.0743664176913794	1	7	3	1
340	plate1_A003	CO2	CO4	eGFP	empty	Ctr	0.0603170759677498	0.0743664176913794	1	8	3	1
341	plate1_A003	CO2	CO4	eGFP	empty	Ctr	0.0602043930998716	0.0743664176913794	1	9	3	1
342	plate1_A003	CO2	CO4	eGFP	empty	Ctr	0.0616863315207343	0.0747578198897551	1	10	3	1
343	plate1_A003	CO2	CO4	eGFP	empty	Ctr	0.0631190703795657	0.0747578198897551	1	11	3	1
344	plate1_A003	CO2	CO4	eGFP	empty	Ctr	0.06377850321905	0.0747578198897551	1	12	3	1
345	plate1_A003	CO2	CO4	eGFP	empty	Ctr	0.0777118985404516	0.0782804396751362	1	1	4	1
346	plate1_A003	CO2	CO4	eGFP	empty	Ctr	0.0784554467601829	0.0782804396751362	1	2	4	1
347	plate1_A003	CO2	CO4	eGFP	empty	Ctr	0.0730871397095077	0.0774976352783848	1	3	4	1
348	plate1_A003	CO2	CO4	eGFP	empty	Ctr	0.0698522685059485	0.0767148308816335	1	4	4	1
349	plate1_A003	CO2	CO4	eGFP	empty	Ctr	0.0674208578920137	0.0763234286832578	1	5	4	1
350	plate1_A003	CO2	CO4	eGFP	empty	Ctr	0.0644863420792425	0.0755406242865064	1	6	4	1
351	plate1_A003	CO2	CO4	eGFP	empty	Ctr	0.0615530165784559	0.0747578198897551	1	7	4	1
352	plate1_A003	CO2	CO4	eGFP	empty	Ctr	0.0611871940285134	0.0747578198897551	1	8	4	1
353	plate1_A003	CO2	CO4	eGFP	empty	Ctr	0.0615323845040557	0.0751492220881307	1	9	4	1
354	plate1_A003	CO2	CO4	eGFP	empty	Ctr	0.0622596651266638	0.0751492220881307	1	10	4	1
355	plate1_A003	CO2	CO4	eGFP	empty	Ctr	0.0643970686803953	0.0759320264848821	1	11	4	1
356	plate1_A003	CO2	CO4	eGFP	empty	Ctr	0.0666427906247281	0.0763234286832578	1	12	4	1
357	plate1_A003	CO2	CO4	eGFP	empty	Ctr	0.0566370280819395	0.0720180045011253	1	1	2	1
358	plate1_A003	CO2	CO4	eGFP	empty	Ctr	0.0510417682128617	0.0708437979059982	1	2	2	1
359	plate1_A003	CO2	CO4	eGFP	empty	Ctr	0.0463840774170098	0.0692781891124955	1	3	2	1
360	plate1_A003	CO2	CO4	eGFP	empty	Ctr	0.0424715219235354	0.0673211781206171	1	4	2	1
361	plate1_A003	CO4	CO2	eGFP	empty	Ctr	NA	NA	NA	9	4	1
362	plate1_A003	CO4	CO2	eGFP	empty	Ctr	NA	NA	NA	10	4	1
363	plate1_A003	CO4	CO2	eGFP	empty	Ctr	NA	NA	NA	11	4	1
364	plate1_A003	CO4	CO2	eGFP	empty	Ctr	NA	NA	NA	12	4	1
365	plate1_A003	CO4	CO2	eGFP	empty	Ctr	NA	NA	NA	1	2	1
366	plate1_A003	CO4	CO2	eGFP	empty	Ctr	NA	NA	NA	2	2	1
367	plate1_A003	CO4	CO2	eGFP	empty	Ctr	NA	NA	NA	3	2	1
368	plate1_A003	CO4	CO2	eGFP	empty	Ctr	NA	NA	NA	4	2	1
369	plate1_A003	CO4	CO2	eGFP	empty	Ctr	NA	NA	NA	5	2	1
370	plate1_A003	CO4	CO2	eGFP	empty	Ctr	NA	NA	NA	6	2	1
371	plate1_A003	CO4	CO2	eGFP	empty	Ctr	NA	NA	NA	7	2	1
372	plate1_A003	CO4	CO2	eGFP	empty	Ctr	NA	NA	NA	8	2	1
373	plate1_A003	CO4	CO2	eGFP	empty	Ctr	NA	NA	NA	9	2	1
374	plate1_A003	CO4	CO2	eGFP	empty	Ctr	NA	NA	NA	10	2	1
375	plate1_A003	CO4	CO2	eGFP	empty	Ctr	NA	NA	NA	11	2	1
376	plate1_A003	CO4	CO2	eGFP	empty	Ctr	NA	NA	NA	12	2	1
377	plate1_A003	CO4	CO2	eGFP	empty	Ctr	NA	NA	NA	1	3	1
378	plate1_A003	CO4	CO2	eGFP	empty	Ctr	NA	NA	NA	2	3	1
379	plate1_A003	CO4	CO2	eGFP	empty	Ctr	NA	NA	NA	3	3	1
380	plate1_A003	CO4	CO2	eGFP	empty	Ctr	NA	NA	NA	4	3	1
381	plate1_A003	CO4	CO2	eGFP	empty	Ctr	NA	NA	NA	5	3	1
382	plate1_A003	CO4	CO2	eGFP	empty	Ctr	NA	NA	NA	6	3	1
383	plate1_A003	CO4	CO2	eGFP	empty	Ctr	NA	NA	NA	7	3	1
384	plate1_A003	CO4	CO2	eGFP	empty	Ctr	NA	NA	NA	8	3	1
385	plate1_A003	CO4	CO2	eGFP	empty	Ctr	NA	NA	NA	9	3	1
386	plate1_A003	CO4	CO2	eGFP	empty	Ctr	NA	NA	NA	10	3	1
387	plate1_A003	CO4	CO2	eGFP	empty	Ctr	NA	NA	NA	11	3	1
388	plate1_A003	CO4	CO2	eGFP	empty	Ctr	NA	NA	NA	12	3	1
389	plate1_A003	CO4	CO2	eGFP	empty	Ctr	NA	NA	NA	1	4	1
390	plate1_A003	CO4	CO2	eGFP	empty	Ctr	NA	NA	NA	2	4	1
391	plate1_A003	CO4	CO2	eGFP	empty	Ctr	NA	NA	NA	3	4	1
392	plate1_A003	CO4	CO2	eGFP	empty	Ctr	NA	NA	NA	4	4	1
393	plate1_A003	CO4	CO2	eGFP	empty	Ctr	NA	NA	NA	5	4	1
394	plate1_A003	CO4	CO2	eGFP	empty	Ctr	NA	NA	NA	6	4	1
395	plate1_A003	CO4	CO2	eGFP	empty	Ctr	NA	NA	NA	7	4	1
396	plate1_A003	CO4	CO2	eGFP	empty	Ctr	NA	NA	NA	8	4	1
469	plate1_A004	CO2	CO4	eGFP	empty	Ctr	0.0240125491191096	0.0327835142399718	1	5	2	1
470	plate1_A004	CO2	CO4	eGFP	empty	Ctr	0.0230161545837447	0.0324310033341657	1	6	2	1
471	plate1_A004	CO2	CO4	eGFP	empty	Ctr	0.0223993056342817	0.0322547478812626	1	7	2	1
472	plate1_A004	CO2	CO4	eGFP	empty	Ctr	0.0221950290275049	0.0322547478812626	1	8	2	1
473	plate1_A004	CO2	CO4	eGFP	empty	Ctr	0.0226430745534038	0.0324310033341657	1	9	2	1
474	plate1_A004	CO2	CO4	eGFP	empty	Ctr	0.0245989924829616	0.0329597696928749	1	10	2	1
475	plate1_A004	CO2	CO4	eGFP	empty	Ctr	0.0272668205032028	0.0336647915044872	1	11	2	1
476	plate1_A004	CO2	CO4	eGFP	empty	Ctr	0.0298380146795197	0.0340173024102933	1	12	2	1
477	plate1_A004	CO2	CO4	eGFP	empty	Ctr	0.0345978867855883	0.0357798569393241	1	1	3	1
478	plate1_A004	CO2	CO4	eGFP	empty	Ctr	0.0322896834503315	0.0354273460335179	1	2	3	1
479	plate1_A004	CO2	CO4	eGFP	empty	Ctr	0.0300354762412458	0.0350748351277118	1	3	3	1
480	plate1_A004	CO2	CO4	eGFP	empty	Ctr	0.0281267393928083	0.0347223242219056	1	4	3	1
481	plate1_A004	CO2	CO4	eGFP	empty	Ctr	0.0266843962684832	0.0343698133160995	1	5	3	1
482	plate1_A004	CO2	CO4	eGFP	empty	Ctr	0.0251573019428863	0.0338410469573902	1	6	3	1
483	plate1_A004	CO2	CO4	eGFP	empty	Ctr	0.0241556650651748	0.0336647915044872	1	7	3	1
484	plate1_A004	CO2	CO4	eGFP	empty	Ctr	0.0237984868066189	0.0334885360515841	1	8	3	1
485	plate1_A004	CO2	CO4	eGFP	empty	Ctr	0.0238404255453925	0.0334885360515841	1	9	3	1
486	plate1_A004	CO2	CO4	eGFP	empty	Ctr	0.0244522068972537	0.0336647915044872	1	10	3	1
487	plate1_A004	CO2	CO4	eGFP	empty	Ctr	0.0251922508918644	0.0338410469573902	1	11	3	1
488	plate1_A004	CO2	CO4	eGFP	empty	Ctr	0.0258562809224478	0.0341935578631964	1	12	3	1
489	plate1_A004	CO2	CO4	eGFP	empty	Ctr	0.0369087112920185	0.0377186669212579	1	1	4	1
490	plate1_A004	CO2	CO4	eGFP	empty	Ctr	0.0347724567857338	0.0373661560154517	1	2	4	1
491	plate1_A004	CO2	CO4	eGFP	empty	Ctr	0.0329596548022412	0.0370136451096456	1	3	4	1
492	plate1_A004	CO2	CO4	eGFP	empty	Ctr	0.0313829329690954	0.0366611342038394	1	4	4	1
493	plate1_A004	CO2	CO4	eGFP	empty	Ctr	0.030025515790787	0.0363086232980333	1	5	4	1
494	plate1_A004	CO2	CO4	eGFP	empty	Ctr	0.0288012541080851	0.0359561123922271	1	6	4	1
495	plate1_A004	CO2	CO4	eGFP	empty	Ctr	0.0281657074709189	0.035603601486421	1	7	4	1
496	plate1_A004	CO2	CO4	eGFP	empty	Ctr	0.0279948071104161	0.035603601486421	1	8	4	1
497	plate1_A004	CO2	CO4	eGFP	empty	Ctr	0.0276488125155332	0.0354273460335179	1	9	4	1
498	plate1_A004	CO2	CO4	eGFP	empty	Ctr	0.0280748402035759	0.035603601486421	1	10	4	1
499	plate1_A004	CO2	CO4	eGFP	empty	Ctr	0.028890723417469	0.0359561123922271	1	11	4	1
500	plate1_A004	CO2	CO4	eGFP	empty	Ctr	0.0297219841689125	0.0363086232980333	1	12	4	1
501	plate1_A004	CO2	CO4	eGFP	empty	Ctr	0.0298600325173759	0.0340173024102933	1	1	2	1
502	plate1_A004	CO2	CO4	eGFP	empty	Ctr	0.0278043353384856	0.0336647915044872	1	2	2	1
503	plate1_A004	CO2	CO4	eGFP	empty	Ctr	0.0261559681599348	0.033312280598681	1	3	2	1
504	plate1_A004	CO2	CO4	eGFP	empty	Ctr	0.0250722012521247	0.0329597696928749	1	4	2	1
505	plate1_A004	CO4	CO2	eGFP	empty	Ctr	0.429802985375529	0	1	9	4	1
506	plate1_A004	CO4	CO2	eGFP	empty	Ctr	0.718287972063024	0	1	10	4	1
507	plate1_A004	CO4	CO2	eGFP	empty	Ctr	1.10844063676907	4.08197816885721	1	11	4	1
508	plate1_A004	CO4	CO2	eGFP	empty	Ctr	1.62581803871698	8.94987747828024	1	12	4	1
509	plate1_A004	CO4	CO2	eGFP	empty	Ctr	1.2230915221463	0	1	1	2	1
510	plate1_A004	CO4	CO2	eGFP	empty	Ctr	0.724758370390198	0	1	2	2	1
511	plate1_A004	CO4	CO2	eGFP	empty	Ctr	0.542941836945901	0	1	3	2	1
512	plate1_A004	CO4	CO2	eGFP	empty	Ctr	0.298047678544071	0	1	4	2	1
513	plate1_A004	CO4	CO2	eGFP	empty	Ctr	0.178762962731901	0	1	5	2	1
514	plate1_A004	CO4	CO2	eGFP	empty	Ctr	0.320357552969971	0	1	6	2	1
515	plate1_A004	CO4	CO2	eGFP	empty	Ctr	0.595228703564697	0	1	7	2	1
516	plate1_A004	CO4	CO2	eGFP	empty	Ctr	0.654118732454684	0	1	8	2	1
517	plate1_A004	CO4	CO2	eGFP	empty	Ctr	1.12541045033561	0	1	9	2	1
518	plate1_A004	CO4	CO2	eGFP	empty	Ctr	1.9429689736502	0	1	10	2	1
519	plate1_A004	CO4	CO2	eGFP	empty	Ctr	3.04548501941749	4.36266429048786	1	11	2	1
520	plate1_A004	CO4	CO2	eGFP	empty	Ctr	4.53179396818367	9.93628870572511	1	12	2	1
521	plate1_A004	CO4	CO2	eGFP	empty	Ctr	0.543164954129596	0	1	1	3	1
522	plate1_A004	CO4	CO2	eGFP	empty	Ctr	0.333464304554341	0	1	2	3	1
523	plate1_A004	CO4	CO2	eGFP	empty	Ctr	0.276871829473319	0	1	3	3	1
524	plate1_A004	CO4	CO2	eGFP	empty	Ctr	0.160743945218892	0	1	4	3	1
525	plate1_A004	CO4	CO2	eGFP	empty	Ctr	0.100360321958711	0	1	5	3	1
526	plate1_A004	CO4	CO2	eGFP	empty	Ctr	0.153358950832932	0	1	6	3	1
527	plate1_A004	CO4	CO2	eGFP	empty	Ctr	0.260560303795866	0	1	7	3	1
528	plate1_A004	CO4	CO2	eGFP	empty	Ctr	0.260326122950168	0	1	8	3	1
529	plate1_A004	CO4	CO2	eGFP	empty	Ctr	0.424566185361515	0	1	9	3	1
530	plate1_A004	CO4	CO2	eGFP	empty	Ctr	0.722792726441276	0	1	10	3	1
531	plate1_A004	CO4	CO2	eGFP	empty	Ctr	1.13120965316803	5.01225217197594	1	11	3	1
532	plate1_A004	CO4	CO2	eGFP	empty	Ctr	1.65235423202743	7.77901537090666	1	12	3	1
533	plate1_A004	CO4	CO2	eGFP	empty	Ctr	0.5472935439998	0	1	1	4	1
534	plate1_A004	CO4	CO2	eGFP	empty	Ctr	0.343078626833591	0	1	2	4	1
535	plate1_A004	CO4	CO2	eGFP	empty	Ctr	0.286237219357536	0	1	3	4	1
536	plate1_A004	CO4	CO2	eGFP	empty	Ctr	0.171377968345941	0	1	4	4	1
537	plate1_A004	CO4	CO2	eGFP	empty	Ctr	0.104448345068242	0	1	5	4	1
538	plate1_A004	CO4	CO2	eGFP	empty	Ctr	0.154865452808795	0	1	6	4	1
539	plate1_A004	CO4	CO2	eGFP	empty	Ctr	0.268526140436901	0	1	7	4	1
540	plate1_A004	CO4	CO2	eGFP	empty	Ctr	0.26849110550723	0	1	8	4	1
613	plate1_A005	CO2	CO4	eGFP	empty	Ctr	0.0502926259073276	0.0651870787822449	1	5	2	1
614	plate1_A005	CO2	CO4	eGFP	empty	Ctr	0.048850573729069	0.0648384847780618	1	6	2	1
615	plate1_A005	CO2	CO4	eGFP	empty	Ctr	0.0488650083333924	0.0648384847780618	1	7	2	1
616	plate1_A005	CO2	CO4	eGFP	empty	Ctr	0.0496659528415805	0.0648384847780618	1	8	2	1
617	plate1_A005	CO2	CO4	eGFP	empty	Ctr	0.0505887113277171	0.0651870787822449	1	9	2	1
618	plate1_A005	CO2	CO4	eGFP	empty	Ctr	0.0521444800229624	0.0651870787822449	1	10	2	1
619	plate1_A005	CO2	CO4	eGFP	empty	Ctr	0.054677224986437	0.0658842667906112	1	11	2	1
620	plate1_A005	CO2	CO4	eGFP	empty	Ctr	0.0583950157585099	0.0665814547989775	1	12	2	1
621	plate1_A005	CO2	CO4	eGFP	empty	Ctr	0.0690980988325427	0.070764582849175	1	1	3	1
622	plate1_A005	CO2	CO4	eGFP	empty	Ctr	0.0639614920745367	0.0700673948408087	1	2	3	1
623	plate1_A005	CO2	CO4	eGFP	empty	Ctr	0.0590378837461808	0.0693702068324425	1	3	3	1
624	plate1_A005	CO2	CO4	eGFP	empty	Ctr	0.0548743805576833	0.0683244248198931	1	4	3	1
625	plate1_A005	CO2	CO4	eGFP	empty	Ctr	0.0507922040423249	0.0672786428073437	1	5	3	1
626	plate1_A005	CO2	CO4	eGFP	empty	Ctr	0.0486650362539855	0.0665814547989775	1	6	3	1
627	plate1_A005	CO2	CO4	eGFP	empty	Ctr	0.0476165910911793	0.0662328607947943	1	7	3	1
628	plate1_A005	CO2	CO4	eGFP	empty	Ctr	0.0469751313575887	0.0658842667906112	1	8	3	1
629	plate1_A005	CO2	CO4	eGFP	empty	Ctr	0.0466241240280663	0.0658842667906112	1	9	3	1
630	plate1_A005	CO2	CO4	eGFP	empty	Ctr	0.0459094350822985	0.0655356727864281	1	10	3	1
631	plate1_A005	CO2	CO4	eGFP	empty	Ctr	0.0451986188352516	0.0651870787822449	1	11	3	1
632	plate1_A005	CO2	CO4	eGFP	empty	Ctr	0.0451496820059601	0.0655356727864281	1	12	3	1
633	plate1_A005	CO2	CO4	eGFP	empty	Ctr	0.0749684059664009	0.0725075528700906	1	1	4	1
634	plate1_A005	CO2	CO4	eGFP	empty	Ctr	0.0709918485070673	0.0718103648617244	1	2	4	1
635	plate1_A005	CO2	CO4	eGFP	empty	Ctr	0.0667596929321537	0.0711131768533581	1	3	4	1
636	plate1_A005	CO2	CO4	eGFP	empty	Ctr	0.0625958376801361	0.0704159888449919	1	4	4	1
637	plate1_A005	CO2	CO4	eGFP	empty	Ctr	0.0591149856570789	0.0693702068324425	1	5	4	1
638	plate1_A005	CO2	CO4	eGFP	empty	Ctr	0.0566572302233819	0.0686730188240762	1	6	4	1
639	plate1_A005	CO2	CO4	eGFP	empty	Ctr	0.0551775072484744	0.0683244248198931	1	7	4	1
640	plate1_A005	CO2	CO4	eGFP	empty	Ctr	0.0547902373763835	0.0683244248198931	1	8	4	1
641	plate1_A005	CO2	CO4	eGFP	empty	Ctr	0.0546860265744391	0.06797583081571	1	9	4	1
642	plate1_A005	CO2	CO4	eGFP	empty	Ctr	0.0549997151708327	0.0683244248198931	1	10	4	1
643	plate1_A005	CO2	CO4	eGFP	empty	Ctr	0.0551563834372695	0.0683244248198931	1	11	4	1
644	plate1_A005	CO2	CO4	eGFP	empty	Ctr	0.0563322755943456	0.0686730188240762	1	12	4	1
645	plate1_A005	CO2	CO4	eGFP	empty	Ctr	0.0724229867162033	0.0683244248198931	1	1	2	1
646	plate1_A005	CO2	CO4	eGFP	empty	Ctr	0.0647223013414353	0.0672786428073437	1	2	2	1
647	plate1_A005	CO2	CO4	eGFP	empty	Ctr	0.0581950436791029	0.0665814547989775	1	3	2	1
648	plate1_A005	CO2	CO4	eGFP	empty	Ctr	0.0531425801023967	0.0658842667906112	1	4	2	1
649	plate1_A005	CO4	CO2	eGFP	empty	Ctr	0.0295609909758068	0	1	9	4	1
650	plate1_A005	CO4	CO2	eGFP	empty	Ctr	0.0348443856954437	0	1	10	4	1
651	plate1_A005	CO4	CO2	eGFP	empty	Ctr	0.0835549721701259	0	1	11	4	1
652	plate1_A005	CO4	CO2	eGFP	empty	Ctr	0.176892536341659	0	1	12	4	1
653	plate1_A005	CO4	CO2	eGFP	empty	Ctr	1.33292965702806	0	1	1	2	1
654	plate1_A005	CO4	CO2	eGFP	empty	Ctr	0.812070778135267	0	1	2	2	1
655	plate1_A005	CO4	CO2	eGFP	empty	Ctr	0.466669751792276	0	1	3	2	1
656	plate1_A005	CO4	CO2	eGFP	empty	Ctr	0.286138105681346	0	1	4	2	1
657	plate1_A005	CO4	CO2	eGFP	empty	Ctr	0.124163389724544	0	1	5	2	1
658	plate1_A005	CO4	CO2	eGFP	empty	Ctr	0.112667850324295	0	1	6	2	1
659	plate1_A005	CO4	CO2	eGFP	empty	Ctr	0.244358812689744	0	1	7	2	1
660	plate1_A005	CO4	CO2	eGFP	empty	Ctr	0.569714017890583	0	1	8	2	1
661	plate1_A005	CO4	CO2	eGFP	empty	Ctr	0.921088677251057	0	1	9	2	1
662	plate1_A005	CO4	CO2	eGFP	empty	Ctr	1.35142515235987	1.64310618066561	1	10	2	1
663	plate1_A005	CO4	CO2	eGFP	empty	Ctr	2.04447861059327	1.96259904912837	1	11	2	1
664	plate1_A005	CO4	CO2	eGFP	empty	Ctr	2.99613653266882	2.20221870047544	1	12	2	1
665	plate1_A005	CO4	CO2	eGFP	empty	Ctr	1.81195503573308	4.67828843106181	1	1	3	1
666	plate1_A005	CO4	CO2	eGFP	empty	Ctr	0.722054308182165	1.6202852614897	1	2	3	1
667	plate1_A005	CO4	CO2	eGFP	empty	Ctr	0.104692164861751	0	1	3	3	1
668	plate1_A005	CO4	CO2	eGFP	empty	Ctr	0.0533073567095509	0	1	4	3	1
669	plate1_A005	CO4	CO2	eGFP	empty	Ctr	0.0318521484670857	0	1	5	3	1
670	plate1_A005	CO4	CO2	eGFP	empty	Ctr	0.0165693329613783	0	1	6	3	1
671	plate1_A005	CO4	CO2	eGFP	empty	Ctr	0.015196083991842	0	1	7	3	1
672	plate1_A005	CO4	CO2	eGFP	empty	Ctr	0.0128362640520863	0	1	8	3	1
673	plate1_A005	CO4	CO2	eGFP	empty	Ctr	0.026897610737522	0	1	9	3	1
674	plate1_A005	CO4	CO2	eGFP	empty	Ctr	0.0320256114948166	0	1	10	3	1
675	plate1_A005	CO4	CO2	eGFP	empty	Ctr	0.0707982120057496	0	1	11	3	1
676	plate1_A005	CO4	CO2	eGFP	empty	Ctr	0.164583888998921	0	1	12	3	1
677	plate1_A005	CO4	CO2	eGFP	empty	Ctr	2.57269882672539	2.92107765451664	1	1	4	1
678	plate1_A005	CO4	CO2	eGFP	empty	Ctr	0.138546365773898	0	1	2	4	1
679	plate1_A005	CO4	CO2	eGFP	empty	Ctr	0.0860521170068352	0	1	3	4	1
680	plate1_A005	CO4	CO2	eGFP	empty	Ctr	0.0536253722603909	0	1	4	4	1
681	plate1_A005	CO4	CO2	eGFP	empty	Ctr	0.0346492397892464	0	1	5	4	1
682	plate1_A005	CO4	CO2	eGFP	empty	Ctr	0.0182063902855886	0	1	6	4	1
683	plate1_A005	CO4	CO2	eGFP	empty	Ctr	0.0179642648093809	0	1	7	4	1
684	plate1_A005	CO4	CO2	eGFP	empty	Ctr	0.0136240753030308	0	1	8	4	1
757	plate1_A006	CO2	CO4	eGFP	empty	Ctr	0.0316557524717006	0.0404407371113076	1	5	2	1
758	plate1_A006	CO2	CO4	eGFP	empty	Ctr	0.0299636764688766	0.0400105165037405	1	6	2	1
759	plate1_A006	CO2	CO4	eGFP	empty	Ctr	0.0291310132935904	0.039795406199957	1	7	2	1
760	plate1_A006	CO2	CO4	eGFP	empty	Ctr	0.0291040496441208	0.0400105165037405	1	8	2	1
761	plate1_A006	CO2	CO4	eGFP	empty	Ctr	0.0296844100993704	0.0400105165037405	1	9	2	1
762	plate1_A006	CO2	CO4	eGFP	empty	Ctr	0.0300847988942716	0.0402256268075241	1	10	2	1
763	plate1_A006	CO2	CO4	eGFP	empty	Ctr	0.0301618378927561	0.0402256268075241	1	11	2	1
764	plate1_A006	CO2	CO4	eGFP	empty	Ctr	0.0301626938816281	0.0402256268075241	1	12	2	1
765	plate1_A006	CO2	CO4	eGFP	empty	Ctr	0.042268944499025	0.0432371710604938	1	1	3	1
766	plate1_A006	CO2	CO4	eGFP	empty	Ctr	0.0395357720305707	0.0428069504529267	1	2	3	1
767	plate1_A006	CO2	CO4	eGFP	empty	Ctr	0.0368186493534674	0.0423767298453596	1	3	3	1
768	plate1_A006	CO2	CO4	eGFP	empty	Ctr	0.0343142399110685	0.0419465092377925	1	4	3	1
769	plate1_A006	CO2	CO4	eGFP	empty	Ctr	0.0321278303346359	0.0415162886302254	1	5	3	1
770	plate1_A006	CO2	CO4	eGFP	empty	Ctr	0.0301190384491536	0.0408709577188747	1	6	3	1
771	plate1_A006	CO2	CO4	eGFP	empty	Ctr	0.0287460322983861	0.0404407371113076	1	7	3	1
772	plate1_A006	CO2	CO4	eGFP	empty	Ctr	0.027258537635982	0.0400105165037405	1	8	3	1
773	plate1_A006	CO2	CO4	eGFP	empty	Ctr	0.0262835663107176	0.0395802958961734	1	9	3	1
774	plate1_A006	CO2	CO4	eGFP	empty	Ctr	0.0258114884477822	0.0395802958961734	1	10	3	1
775	plate1_A006	CO2	CO4	eGFP	empty	Ctr	0.0263884249475436	0.039795406199957	1	11	3	1
776	plate1_A006	CO2	CO4	eGFP	empty	Ctr	0.0268816885350622	0.0400105165037405	1	12	3	1
777	plate1_A006	CO2	CO4	eGFP	empty	Ctr	0.0441884995445961	0.0445278328831951	1	1	4	1
778	plate1_A006	CO2	CO4	eGFP	empty	Ctr	0.0429308378943373	0.0443127225794116	1	2	4	1
779	plate1_A006	CO2	CO4	eGFP	empty	Ctr	0.0415653216462002	0.044097612275628	1	3	4	1
780	plate1_A006	CO2	CO4	eGFP	empty	Ctr	0.0400791109671042	0.0436673916680609	1	4	4	1
781	plate1_A006	CO2	CO4	eGFP	empty	Ctr	0.0385578047442541	0.0434522813642774	1	5	4	1
782	plate1_A006	CO2	CO4	eGFP	empty	Ctr	0.0372691134973835	0.0432371710604938	1	6	4	1
783	plate1_A006	CO2	CO4	eGFP	empty	Ctr	0.0361060386174862	0.0428069504529267	1	7	4	1
784	plate1_A006	CO2	CO4	eGFP	empty	Ctr	0.0354884426463024	0.0428069504529267	1	8	4	1
785	plate1_A006	CO2	CO4	eGFP	empty	Ctr	0.0351884185466491	0.0425918401491431	1	9	4	1
786	plate1_A006	CO2	CO4	eGFP	empty	Ctr	0.0347186946531119	0.0425918401491431	1	10	4	1
787	plate1_A006	CO2	CO4	eGFP	empty	Ctr	0.0348443110200851	0.0425918401491431	1	11	4	1
788	plate1_A006	CO2	CO4	eGFP	empty	Ctr	0.0354659729384111	0.0428069504529267	1	12	4	1
789	plate1_A006	CO2	CO4	eGFP	empty	Ctr	0.0404775737870433	0.0417313989340089	1	1	2	1
790	plate1_A006	CO2	CO4	eGFP	empty	Ctr	0.0381398681774759	0.0415162886302254	1	2	2	1
791	plate1_A006	CO2	CO4	eGFP	empty	Ctr	0.0359511046316452	0.0410860680226583	1	3	2	1
792	plate1_A006	CO2	CO4	eGFP	empty	Ctr	0.0336801661540978	0.0408709577188747	1	4	2	1
793	plate1_A006	CO4	CO2	eGFP	empty	Ctr	NA	NA	NA	9	4	1
794	plate1_A006	CO4	CO2	eGFP	empty	Ctr	NA	NA	NA	10	4	1
795	plate1_A006	CO4	CO2	eGFP	empty	Ctr	NA	NA	NA	11	4	1
796	plate1_A006	CO4	CO2	eGFP	empty	Ctr	NA	NA	NA	12	4	1
797	plate1_A006	CO4	CO2	eGFP	empty	Ctr	NA	NA	NA	1	2	1
798	plate1_A006	CO4	CO2	eGFP	empty	Ctr	NA	NA	NA	2	2	1
799	plate1_A006	CO4	CO2	eGFP	empty	Ctr	NA	NA	NA	3	2	1
800	plate1_A006	CO4	CO2	eGFP	empty	Ctr	NA	NA	NA	4	2	1
801	plate1_A006	CO4	CO2	eGFP	empty	Ctr	NA	NA	NA	5	2	1
802	plate1_A006	CO4	CO2	eGFP	empty	Ctr	NA	NA	NA	6	2	1
803	plate1_A006	CO4	CO2	eGFP	empty	Ctr	NA	NA	NA	7	2	1
804	plate1_A006	CO4	CO2	eGFP	empty	Ctr	NA	NA	NA	8	2	1
805	plate1_A006	CO4	CO2	eGFP	empty	Ctr	NA	NA	NA	9	2	1
806	plate1_A006	CO4	CO2	eGFP	empty	Ctr	NA	NA	NA	10	2	1
807	plate1_A006	CO4	CO2	eGFP	empty	Ctr	NA	NA	NA	11	2	1
808	plate1_A006	CO4	CO2	eGFP	empty	Ctr	NA	NA	NA	12	2	1
809	plate1_A006	CO4	CO2	eGFP	empty	Ctr	NA	NA	NA	1	3	1
810	plate1_A006	CO4	CO2	eGFP	empty	Ctr	NA	NA	NA	2	3	1
811	plate1_A006	CO4	CO2	eGFP	empty	Ctr	NA	NA	NA	3	3	1
812	plate1_A006	CO4	CO2	eGFP	empty	Ctr	NA	NA	NA	4	3	1
813	plate1_A006	CO4	CO2	eGFP	empty	Ctr	NA	NA	NA	5	3	1
814	plate1_A006	CO4	CO2	eGFP	empty	Ctr	NA	NA	NA	6	3	1
815	plate1_A006	CO4	CO2	eGFP	empty	Ctr	NA	NA	NA	7	3	1
816	plate1_A006	CO4	CO2	eGFP	empty	Ctr	NA	NA	NA	8	3	1
817	plate1_A006	CO4	CO2	eGFP	empty	Ctr	NA	NA	NA	9	3	1
818	plate1_A006	CO4	CO2	eGFP	empty	Ctr	NA	NA	NA	10	3	1
819	plate1_A006	CO4	CO2	eGFP	empty	Ctr	NA	NA	NA	11	3	1
820	plate1_A006	CO4	CO2	eGFP	empty	Ctr	NA	NA	NA	12	3	1
821	plate1_A006	CO4	CO2	eGFP	empty	Ctr	NA	NA	NA	1	4	1
822	plate1_A006	CO4	CO2	eGFP	empty	Ctr	NA	NA	NA	2	4	1
823	plate1_A006	CO4	CO2	eGFP	empty	Ctr	NA	NA	NA	3	4	1
824	plate1_A006	CO4	CO2	eGFP	empty	Ctr	NA	NA	NA	4	4	1
825	plate1_A006	CO4	CO2	eGFP	empty	Ctr	NA	NA	NA	5	4	1
826	plate1_A006	CO4	CO2	eGFP	empty	Ctr	NA	NA	NA	6	4	1
827	plate1_A006	CO4	CO2	eGFP	empty	Ctr	NA	NA	NA	7	4	1
828	plate1_A006	CO4	CO2	eGFP	empty	Ctr	NA	NA	NA	8	4	1
901	plate1_A007	CO2	CO4	eGFP	empty	Ctr	0.021481296641724	0.0266991214391663	1	5	2	1
902	plate1_A007	CO2	CO4	eGFP	empty	Ctr	0.0212682825541175	0.0266991214391663	1	6	2	1
903	plate1_A007	CO2	CO4	eGFP	empty	Ctr	0.0208102463565541	0.0265622028676834	1	7	2	1
904	plate1_A007	CO2	CO4	eGFP	empty	Ctr	0.021048000269296	0.0266991214391663	1	8	2	1
905	plate1_A007	CO2	CO4	eGFP	empty	Ctr	0.0217907541154517	0.0266991214391663	1	9	2	1
906	plate1_A007	CO2	CO4	eGFP	empty	Ctr	0.0226376388640134	0.0268360400106492	1	10	2	1
907	plate1_A007	CO2	CO4	eGFP	empty	Ctr	0.0235214236907432	0.027109877153615	1	11	2	1
908	plate1_A007	CO2	CO4	eGFP	empty	Ctr	0.0249431948844005	0.0272467957250979	1	12	2	1
909	plate1_A007	CO2	CO4	eGFP	empty	Ctr	0.0235706237949673	0.0266991214391663	1	1	3	1
910	plate1_A007	CO2	CO4	eGFP	empty	Ctr	0.0226643355114759	0.0265622028676834	1	2	3	1
911	plate1_A007	CO2	CO4	eGFP	empty	Ctr	0.0219593203816285	0.0264252842962005	1	3	3	1
912	plate1_A007	CO2	CO4	eGFP	empty	Ctr	0.0215928355143684	0.0264252842962005	1	4	3	1
913	plate1_A007	CO2	CO4	eGFP	empty	Ctr	0.0211480777540246	0.0262883657247176	1	5	3	1
914	plate1_A007	CO2	CO4	eGFP	empty	Ctr	0.020556698092172	0.0261514471532347	1	6	3	1
915	plate1_A007	CO2	CO4	eGFP	empty	Ctr	0.0203840784083176	0.0261514471532347	1	7	3	1
916	plate1_A007	CO2	CO4	eGFP	empty	Ctr	0.0202932259431311	0.0261514471532347	1	8	3	1
917	plate1_A007	CO2	CO4	eGFP	empty	Ctr	0.0204177637069483	0.0261514471532347	1	9	3	1
918	plate1_A007	CO2	CO4	eGFP	empty	Ctr	0.0208837669668435	0.0261514471532347	1	10	3	1
919	plate1_A007	CO2	CO4	eGFP	empty	Ctr	0.0211902892070805	0.0262883657247176	1	11	3	1
920	plate1_A007	CO2	CO4	eGFP	empty	Ctr	0.0206483891954987	0.0262883657247176	1	12	3	1
921	plate1_A007	CO2	CO4	eGFP	empty	Ctr	0.0267356441360189	0.0275206328680637	1	1	4	1
922	plate1_A007	CO2	CO4	eGFP	empty	Ctr	0.025967451599611	0.0273837142965808	1	2	4	1
923	plate1_A007	CO2	CO4	eGFP	empty	Ctr	0.0253105183898008	0.0272467957250979	1	3	4	1
924	plate1_A007	CO2	CO4	eGFP	empty	Ctr	0.0247500285661117	0.027109877153615	1	4	4	1
925	plate1_A007	CO2	CO4	eGFP	empty	Ctr	0.0241951296633571	0.0269729585821321	1	5	4	1
926	plate1_A007	CO2	CO4	eGFP	empty	Ctr	0.0236586807996865	0.0268360400106492	1	6	4	1
927	plate1_A007	CO2	CO4	eGFP	empty	Ctr	0.0234087666339119	0.0266991214391663	1	7	4	1
928	plate1_A007	CO2	CO4	eGFP	empty	Ctr	0.0230932989201796	0.0266991214391663	1	8	4	1
929	plate1_A007	CO2	CO4	eGFP	empty	Ctr	0.0226120604007378	0.0266991214391663	1	9	4	1
930	plate1_A007	CO2	CO4	eGFP	empty	Ctr	0.0223432768768091	0.0265622028676834	1	10	4	1
931	plate1_A007	CO2	CO4	eGFP	empty	Ctr	0.0223680167019445	0.0266991214391663	1	11	4	1
932	plate1_A007	CO2	CO4	eGFP	empty	Ctr	0.022710460609186	0.0268360400106492	1	12	4	1
933	plate1_A007	CO2	CO4	eGFP	empty	Ctr	0.0266301155033792	0.0276575514395466	1	1	2	1
934	plate1_A007	CO2	CO4	eGFP	empty	Ctr	0.024835429883387	0.0273837142965808	1	2	2	1
935	plate1_A007	CO2	CO4	eGFP	empty	Ctr	0.0233543949278233	0.027109877153615	1	3	2	1
936	plate1_A007	CO2	CO4	eGFP	empty	Ctr	0.0222325766423049	0.0269729585821321	1	4	2	1
937	plate1_A007	CO4	CO2	eGFP	empty	Ctr	NA	NA	NA	9	4	1
938	plate1_A007	CO4	CO2	eGFP	empty	Ctr	NA	NA	NA	10	4	1
939	plate1_A007	CO4	CO2	eGFP	empty	Ctr	NA	NA	NA	11	4	1
940	plate1_A007	CO4	CO2	eGFP	empty	Ctr	NA	NA	NA	12	4	1
941	plate1_A007	CO4	CO2	eGFP	empty	Ctr	NA	NA	NA	1	2	1
942	plate1_A007	CO4	CO2	eGFP	empty	Ctr	NA	NA	NA	2	2	1
943	plate1_A007	CO4	CO2	eGFP	empty	Ctr	NA	NA	NA	3	2	1
944	plate1_A007	CO4	CO2	eGFP	empty	Ctr	NA	NA	NA	4	2	1
945	plate1_A007	CO4	CO2	eGFP	empty	Ctr	NA	NA	NA	5	2	1
946	plate1_A007	CO4	CO2	eGFP	empty	Ctr	NA	NA	NA	6	2	1
947	plate1_A007	CO4	CO2	eGFP	empty	Ctr	NA	NA	NA	7	2	1
948	plate1_A007	CO4	CO2	eGFP	empty	Ctr	NA	NA	NA	8	2	1
949	plate1_A007	CO4	CO2	eGFP	empty	Ctr	NA	NA	NA	9	2	1
950	plate1_A007	CO4	CO2	eGFP	empty	Ctr	NA	NA	NA	10	2	1
951	plate1_A007	CO4	CO2	eGFP	empty	Ctr	NA	NA	NA	11	2	1
952	plate1_A007	CO4	CO2	eGFP	empty	Ctr	NA	NA	NA	12	2	1
953	plate1_A007	CO4	CO2	eGFP	empty	Ctr	NA	NA	NA	1	3	1
954	plate1_A007	CO4	CO2	eGFP	empty	Ctr	NA	NA	NA	2	3	1
955	plate1_A007	CO4	CO2	eGFP	empty	Ctr	NA	NA	NA	3	3	1
956	plate1_A007	CO4	CO2	eGFP	empty	Ctr	NA	NA	NA	4	3	1
957	plate1_A007	CO4	CO2	eGFP	empty	Ctr	NA	NA	NA	5	3	1
958	plate1_A007	CO4	CO2	eGFP	empty	Ctr	NA	NA	NA	6	3	1
959	plate1_A007	CO4	CO2	eGFP	empty	Ctr	NA	NA	NA	7	3	1
960	plate1_A007	CO4	CO2	eGFP	empty	Ctr	NA	NA	NA	8	3	1
961	plate1_A007	CO4	CO2	eGFP	empty	Ctr	NA	NA	NA	9	3	1
962	plate1_A007	CO4	CO2	eGFP	empty	Ctr	NA	NA	NA	10	3	1
963	plate1_A007	CO4	CO2	eGFP	empty	Ctr	NA	NA	NA	11	3	1
964	plate1_A007	CO4	CO2	eGFP	empty	Ctr	NA	NA	NA	12	3	1
965	plate1_A007	CO4	CO2	eGFP	empty	Ctr	NA	NA	NA	1	4	1
966	plate1_A007	CO4	CO2	eGFP	empty	Ctr	NA	NA	NA	2	4	1
967	plate1_A007	CO4	CO2	eGFP	empty	Ctr	NA	NA	NA	3	4	1
968	plate1_A007	CO4	CO2	eGFP	empty	Ctr	NA	NA	NA	4	4	1
969	plate1_A007	CO4	CO2	eGFP	empty	Ctr	NA	NA	NA	5	4	1
970	plate1_A007	CO4	CO2	eGFP	empty	Ctr	NA	NA	NA	6	4	1
971	plate1_A007	CO4	CO2	eGFP	empty	Ctr	NA	NA	NA	7	4	1
972	plate1_A007	CO4	CO2	eGFP	empty	Ctr	NA	NA	NA	8	4	1
1045	plate1_A008	CO2	CO4	eGFP	empty	Ctr	0.0333883169155391	0.0439946176797519	1	5	2	1
1046	plate1_A008	CO2	CO4	eGFP	empty	Ctr	0.0303237510845784	0.0432925759082665	1	6	2	1
1047	plate1_A008	CO2	CO4	eGFP	empty	Ctr	0.0277684004071937	0.0423565202129527	1	7	2	1
1048	plate1_A008	CO2	CO4	eGFP	empty	Ctr	0.0261532088494274	0.0416544784414673	1	8	2	1
1049	plate1_A008	CO2	CO4	eGFP	empty	Ctr	0.0254953689264605	0.0414204645176388	1	9	2	1
1050	plate1_A008	CO2	CO4	eGFP	empty	Ctr	0.0256842603761432	0.0416544784414673	1	10	2	1
1051	plate1_A008	CO2	CO4	eGFP	empty	Ctr	0.0269992615701621	0.0423565202129527	1	11	2	1
1052	plate1_A008	CO2	CO4	eGFP	empty	Ctr	0.028996081721479	0.0430585619844381	1	12	2	1
1053	plate1_A008	CO2	CO4	eGFP	empty	Ctr	0.043920089767551	0.0465687708418651	1	1	3	1
1054	plate1_A008	CO2	CO4	eGFP	empty	Ctr	0.0434613210729922	0.0463347569180366	1	2	3	1
1055	plate1_A008	CO2	CO4	eGFP	empty	Ctr	0.0423388308055361	0.0463347569180366	1	3	3	1
1056	plate1_A008	CO2	CO4	eGFP	empty	Ctr	0.0407885636143076	0.0461007429942082	1	4	3	1
1057	plate1_A008	CO2	CO4	eGFP	empty	Ctr	0.038409436217525	0.0456327151465512	1	5	3	1
1058	plate1_A008	CO2	CO4	eGFP	empty	Ctr	0.0358884705705016	0.0451646872988943	1	6	3	1
1059	plate1_A008	CO2	CO4	eGFP	empty	Ctr	0.0338701597752089	0.0446966594512373	1	7	3	1
1060	plate1_A008	CO2	CO4	eGFP	empty	Ctr	0.0329571467321914	0.0444626455274089	1	8	3	1
1061	plate1_A008	CO2	CO4	eGFP	empty	Ctr	0.0326630642356794	0.0444626455274089	1	9	3	1
1062	plate1_A008	CO2	CO4	eGFP	empty	Ctr	0.0328610043775625	0.0444626455274089	1	10	3	1
1063	plate1_A008	CO2	CO4	eGFP	empty	Ctr	0.033897079634505	0.0449306733750658	1	11	3	1
1064	plate1_A008	CO2	CO4	eGFP	empty	Ctr	0.0353009842293925	0.0451646872988943	1	12	3	1
1065	plate1_A008	CO2	CO4	eGFP	empty	Ctr	0.0481066934313576	0.0482068683086644	1	1	4	1
1066	plate1_A008	CO2	CO4	eGFP	empty	Ctr	0.0476452101291387	0.0482068683086644	1	2	4	1
1067	plate1_A008	CO2	CO4	eGFP	empty	Ctr	0.0471326017159877	0.0479728543848359	1	3	4	1
1068	plate1_A008	CO2	CO4	eGFP	empty	Ctr	0.0466462345102178	0.0477388404610074	1	4	4	1
1069	plate1_A008	CO2	CO4	eGFP	empty	Ctr	0.0458318522121844	0.0477388404610074	1	5	4	1
1070	plate1_A008	CO2	CO4	eGFP	empty	Ctr	0.0453036348049877	0.047504826537179	1	6	4	1
1071	plate1_A008	CO2	CO4	eGFP	empty	Ctr	0.0447708930516909	0.0472708126133505	1	7	4	1
1072	plate1_A008	CO2	CO4	eGFP	empty	Ctr	0.0441748104529914	0.0472708126133505	1	8	4	1
1073	plate1_A008	CO2	CO4	eGFP	empty	Ctr	0.0435755608120218	0.0472708126133505	1	9	4	1
1074	plate1_A008	CO2	CO4	eGFP	empty	Ctr	0.0433479862031825	0.0472708126133505	1	10	4	1
1075	plate1_A008	CO2	CO4	eGFP	empty	Ctr	0.0435891338503224	0.0472708126133505	1	11	4	1
1076	plate1_A008	CO2	CO4	eGFP	empty	Ctr	0.0440451879372211	0.047504826537179	1	12	4	1
1077	plate1_A008	CO2	CO4	eGFP	empty	Ctr	0.0435875503291873	0.0458667290703797	1	1	2	1
1078	plate1_A008	CO2	CO4	eGFP	empty	Ctr	0.0421678105229491	0.0456327151465512	1	2	2	1
1079	plate1_A008	CO2	CO4	eGFP	empty	Ctr	0.0396298785780501	0.0451646872988943	1	3	2	1
1080	plate1_A008	CO2	CO4	eGFP	empty	Ctr	0.0369347256061695	0.0446966594512373	1	4	2	1
1081	plate1_A008	CO4	CO2	eGFP	empty	Ctr	0.00892815052419066	0	1	9	4	1
1082	plate1_A008	CO4	CO2	eGFP	empty	Ctr	0.00265630924686664	0	1	10	4	1
1083	plate1_A008	CO4	CO2	eGFP	empty	Ctr	0.00501747302185921	0	1	11	4	1
1084	plate1_A008	CO4	CO2	eGFP	empty	Ctr	0.0191844556718146	0	1	12	4	1
1085	plate1_A008	CO4	CO2	eGFP	empty	Ctr	81.3346396253292	18.5665859564165	1	1	2	1
1086	plate1_A008	CO4	CO2	eGFP	empty	Ctr	1.32675268244192	0	1	2	2	1
1087	plate1_A008	CO4	CO2	eGFP	empty	Ctr	0.81342092048494	0	1	3	2	1
1088	plate1_A008	CO4	CO2	eGFP	empty	Ctr	0.0354174566248886	0	1	4	2	1
1089	plate1_A008	CO4	CO2	eGFP	empty	Ctr	0.0216194058147757	0	1	5	2	1
1090	plate1_A008	CO4	CO2	eGFP	empty	Ctr	0.27079597044446	0	1	6	2	1
1091	plate1_A008	CO4	CO2	eGFP	empty	Ctr	0.418294920013527	0	1	7	2	1
1092	plate1_A008	CO4	CO2	eGFP	empty	Ctr	0.0156427100093258	0	1	8	2	1
1093	plate1_A008	CO4	CO2	eGFP	empty	Ctr	0.0087067914202851	0	1	9	2	1
1094	plate1_A008	CO4	CO2	eGFP	empty	Ctr	0.00243495014296109	0	1	10	2	1
1095	plate1_A008	CO4	CO2	eGFP	empty	Ctr	0.00590290943748142	0	1	11	2	1
1096	plate1_A008	CO4	CO2	eGFP	empty	Ctr	0.0130601871304277	0	1	12	2	1
1097	plate1_A008	CO4	CO2	eGFP	empty	Ctr	0	0	NA	1	3	1
1098	plate1_A008	CO4	CO2	eGFP	empty	Ctr	0	0	NA	2	3	1
1099	plate1_A008	CO4	CO2	eGFP	empty	Ctr	0	0	NA	3	3	1
1100	plate1_A008	CO4	CO2	eGFP	empty	Ctr	0	0	NA	4	3	1
1101	plate1_A008	CO4	CO2	eGFP	empty	Ctr	0	0	NA	5	3	1
1102	plate1_A008	CO4	CO2	eGFP	empty	Ctr	0	0	NA	6	3	1
1103	plate1_A008	CO4	CO2	eGFP	empty	Ctr	0	0	NA	7	3	1
1104	plate1_A008	CO4	CO2	eGFP	empty	Ctr	0	0	NA	8	3	1
1105	plate1_A008	CO4	CO2	eGFP	empty	Ctr	0	0	NA	9	3	1
1106	plate1_A008	CO4	CO2	eGFP	empty	Ctr	0	0	NA	10	3	1
1107	plate1_A008	CO4	CO2	eGFP	empty	Ctr	0	0	NA	11	3	1
1108	plate1_A008	CO4	CO2	eGFP	empty	Ctr	0	0	NA	12	3	1
1109	plate1_A008	CO4	CO2	eGFP	empty	Ctr	73.6379835825331	28.6779661016949	1	1	4	1
1110	plate1_A008	CO4	CO2	eGFP	empty	Ctr	4.35590444665348	0	1	2	4	1
1111	plate1_A008	CO4	CO2	eGFP	empty	Ctr	3.30312054847867	0	1	3	4	1
1112	plate1_A008	CO4	CO2	eGFP	empty	Ctr	2.40462394572603	0	1	4	4	1
1113	plate1_A008	CO4	CO2	eGFP	empty	Ctr	0.00708349132497771	0	1	5	4	1
1114	plate1_A008	CO4	CO2	eGFP	empty	Ctr	0.191401838510335	0	1	6	4	1
1115	plate1_A008	CO4	CO2	eGFP	empty	Ctr	0.275518297994445	0	1	7	4	1
1116	plate1_A008	CO4	CO2	eGFP	empty	Ctr	0.417852201805716	0	1	8	4	1
1189	plate1_A009	CO2	CO4	eGFP	empty	Ctr	0.0361650451532797	0.0515755542398526	1	5	2	1
1190	plate1_A009	CO2	CO4	eGFP	empty	Ctr	0.0324243949872505	0.0505229919084271	1	6	2	1
1191	plate1_A009	CO2	CO4	eGFP	empty	Ctr	0.0294500816602375	0.0492072889941451	1	7	2	1
1192	plate1_A009	CO2	CO4	eGFP	empty	Ctr	0.0265303428896834	0.0476284454970068	1	8	2	1
1193	plate1_A009	CO2	CO4	eGFP	empty	Ctr	0.0241980831680698	0.0442076179198737	1	9	2	1
1194	plate1_A009	CO2	CO4	eGFP	empty	Ctr	0.0232586211604549	0	1	10	2	1
1195	plate1_A009	CO2	CO4	eGFP	empty	Ctr	0.0231918934464652	0	1	11	2	1
1196	plate1_A009	CO2	CO4	eGFP	empty	Ctr	0.0241382345998522	0.0442076179198737	1	12	2	1
1197	plate1_A009	CO2	CO4	eGFP	empty	Ctr	0.0448754195299598	0.0526281165712782	1	1	3	1
1198	plate1_A009	CO2	CO4	eGFP	empty	Ctr	0.0443402219888875	0.0526281165712782	1	2	3	1
1199	plate1_A009	CO2	CO4	eGFP	empty	Ctr	0.0439740221289508	0.0526281165712782	1	3	3	1
1200	plate1_A009	CO2	CO4	eGFP	empty	Ctr	0.043189340901209	0.0523649759884218	1	4	3	1
1201	plate1_A009	CO2	CO4	eGFP	empty	Ctr	0.0418823032045029	0.0523649759884218	1	5	3	1
1202	plate1_A009	CO2	CO4	eGFP	empty	Ctr	0.0404523581033347	0.0521018354055654	1	6	3	1
1203	plate1_A009	CO2	CO4	eGFP	empty	Ctr	0.0391959967804833	0.051838694822709	1	7	3	1
1204	plate1_A009	CO2	CO4	eGFP	empty	Ctr	0.0392551574341237	0.0515755542398526	1	8	3	1
1205	plate1_A009	CO2	CO4	eGFP	empty	Ctr	0.0397403665159185	0.051838694822709	1	9	3	1
1206	plate1_A009	CO2	CO4	eGFP	empty	Ctr	0.0405445386566813	0.051838694822709	1	10	3	1
1207	plate1_A009	CO2	CO4	eGFP	empty	Ctr	0.0416305264692427	0.0521018354055654	1	11	3	1
1208	plate1_A009	CO2	CO4	eGFP	empty	Ctr	0.0424342400002874	0.0523649759884218	1	12	3	1
1209	plate1_A009	CO2	CO4	eGFP	empty	Ctr	0.0475266423105415	0.0542069600684165	1	1	4	1
1210	plate1_A009	CO2	CO4	eGFP	empty	Ctr	0.0456229533705321	0.0539438194855602	1	2	4	1
1211	plate1_A009	CO2	CO4	eGFP	empty	Ctr	0.0392193858761086	0.0528912571541346	1	3	4	1
1212	plate1_A009	CO2	CO4	eGFP	empty	Ctr	0.0447777356599955	0.0534175383198474	1	4	4	1
1213	plate1_A009	CO2	CO4	eGFP	empty	Ctr	0.0433606316309352	0.053154397736991	1	5	4	1
1214	plate1_A009	CO2	CO4	eGFP	empty	Ctr	0.0420437338252891	0.0528912571541346	1	6	4	1
1215	plate1_A009	CO2	CO4	eGFP	empty	Ctr	0.0416440554559279	0.0526281165712782	1	7	4	1
1216	plate1_A009	CO2	CO4	eGFP	empty	Ctr	0.0412790021202865	0.0523649759884218	1	8	4	1
1217	plate1_A009	CO2	CO4	eGFP	empty	Ctr	0.0413422902613901	0.0526281165712782	1	9	4	1
1218	plate1_A009	CO2	CO4	eGFP	empty	Ctr	0.0417300447780796	0.0526281165712782	1	10	4	1
1219	plate1_A009	CO2	CO4	eGFP	empty	Ctr	0.042313854949275	0.0528912571541346	1	11	4	1
1220	plate1_A009	CO2	CO4	eGFP	empty	Ctr	0.0433590264969217	0.053154397736991	1	12	4	1
1221	plate1_A009	CO2	CO4	eGFP	empty	Ctr	0.0467454006556858	0.0542069600684165	1	1	2	1
1222	plate1_A009	CO2	CO4	eGFP	empty	Ctr	0.0451675539204166	0.0536806789027038	1	2	2	1
1223	plate1_A009	CO2	CO4	eGFP	empty	Ctr	0.0436676708372316	0.0534175383198474	1	3	2	1
1224	plate1_A009	CO2	CO4	eGFP	empty	Ctr	0.0410616211138869	0.0526281165712782	1	4	2	1
1225	plate1_A009	CO4	CO2	eGFP	empty	Ctr	0.24251124529121	0	1	9	4	1
1226	plate1_A009	CO4	CO2	eGFP	empty	Ctr	0.278308705223272	0.33098972417523	1	10	4	1
1227	plate1_A009	CO4	CO2	eGFP	empty	Ctr	0.342744133100982	0.542378119446805	1	11	4	1
1228	plate1_A009	CO4	CO2	eGFP	empty	Ctr	0.427542979152543	0.614695202039713	1	12	4	1
1229	plate1_A009	CO4	CO2	eGFP	empty	Ctr	0.492587458127155	0.725952252182647	1	1	2	1
1230	plate1_A009	CO4	CO2	eGFP	empty	Ctr	0.403596463947815	0.705091555280847	1	2	2	1
1231	plate1_A009	CO4	CO2	eGFP	empty	Ctr	0.345084832914935	0.685621571505833	1	3	2	1
1232	plate1_A009	CO4	CO2	eGFP	empty	Ctr	0.304403235575807	0.64529089082902	1	4	2	1
1233	plate1_A009	CO4	CO2	eGFP	empty	Ctr	0.292676279242342	0.509001004403925	1	5	2	1
1234	plate1_A009	CO4	CO2	eGFP	empty	Ctr	0.246835759407038	0	1	6	2	1
1235	plate1_A009	CO4	CO2	eGFP	empty	Ctr	0.186946014131512	0	1	7	2	1
1236	plate1_A009	CO4	CO2	eGFP	empty	Ctr	0.12322687055621	0	1	8	2	1
1237	plate1_A009	CO4	CO2	eGFP	empty	Ctr	0.162347722099563	0	1	9	2	1
1238	plate1_A009	CO4	CO2	eGFP	empty	Ctr	0.211048352587992	0	1	10	2	1
1239	plate1_A009	CO4	CO2	eGFP	empty	Ctr	0.241098782912426	0	1	11	2	1
1240	plate1_A009	CO4	CO2	eGFP	empty	Ctr	0.279881179650898	0.522908135671792	1	12	2	1
1241	plate1_A009	CO4	CO2	eGFP	empty	Ctr	0.386384696704562	0.571583095109325	1	1	3	1
1242	plate1_A009	CO4	CO2	eGFP	empty	Ctr	0.4660271335382	0.559066676968245	1	2	3	1
1243	plate1_A009	CO4	CO2	eGFP	empty	Ctr	0.48172842055076	0.539596693193232	1	3	3	1
1244	plate1_A009	CO4	CO2	eGFP	empty	Ctr	0.347139019007923	0.458935331839604	1	4	3	1
1245	plate1_A009	CO4	CO2	eGFP	empty	Ctr	0.234141190945757	0	1	5	3	1
1246	plate1_A009	CO4	CO2	eGFP	empty	Ctr	0.19395470942268	0	1	6	3	1
1247	plate1_A009	CO4	CO2	eGFP	empty	Ctr	0.215303332672124	0	1	7	3	1
1248	plate1_A009	CO4	CO2	eGFP	empty	Ctr	0.186197894971219	0	1	8	3	1
1249	plate1_A009	CO4	CO2	eGFP	empty	Ctr	0.17294789201579	0	1	9	3	1
1250	plate1_A009	CO4	CO2	eGFP	empty	Ctr	0.211889463043686	0.371320404852044	1	10	3	1
1251	plate1_A009	CO4	CO2	eGFP	empty	Ctr	0.259735578925734	0.450591053078884	1	11	3	1
1252	plate1_A009	CO4	CO2	eGFP	empty	Ctr	0.315262273152203	0.495093873136058	1	12	3	1
1253	plate1_A009	CO4	CO2	eGFP	empty	Ctr	0.660249925974647	0.794097195395194	1	1	4	1
1254	plate1_A009	CO4	CO2	eGFP	empty	Ctr	0.622018774933233	0.73290581781658	1	2	4	1
1255	plate1_A009	CO4	CO2	eGFP	empty	Ctr	0.678446060534075	0.730124391563007	1	3	4	1
1256	plate1_A009	CO4	CO2	eGFP	empty	Ctr	0.515411375711735	0.604960210152206	1	4	4	1
1257	plate1_A009	CO4	CO2	eGFP	empty	Ctr	0.347112210706547	0	1	5	4	1
1258	plate1_A009	CO4	CO2	eGFP	empty	Ctr	0.260332901390783	0	1	6	4	1
1259	plate1_A009	CO4	CO2	eGFP	empty	Ctr	0.3038218305397	0	1	7	4	1
1260	plate1_A009	CO4	CO2	eGFP	empty	Ctr	0.246509033234009	0	1	8	4	1
1333	plate1_A010	CO2	CO4	eGFP	empty	Ctr	0.0139909539210774	0.0174854091349448	1	5	2	1
1334	plate1_A010	CO2	CO4	eGFP	empty	Ctr	0.013557400069779	0.0173908934098911	1	6	2	1
1335	plate1_A010	CO2	CO4	eGFP	empty	Ctr	0.0133586878879339	0.0173908934098911	1	7	2	1
1336	plate1_A010	CO2	CO4	eGFP	empty	Ctr	0.0135036812263616	0.0173908934098911	1	8	2	1
1337	plate1_A010	CO2	CO4	eGFP	empty	Ctr	0.0135474169218873	0.0173908934098911	1	9	2	1
1338	plate1_A010	CO2	CO4	eGFP	empty	Ctr	0.0143037592216853	0.0174854091349448	1	10	2	1
1339	plate1_A010	CO2	CO4	eGFP	empty	Ctr	0.0150656160222234	0.0176744405850523	1	11	2	1
1340	plate1_A010	CO2	CO4	eGFP	empty	Ctr	0.0156849515019072	0.0177689563101061	1	12	2	1
1341	plate1_A010	CO2	CO4	eGFP	empty	Ctr	0.0182874155408852	0.0189031450107512	1	1	3	1
1342	plate1_A010	CO2	CO4	eGFP	empty	Ctr	0.0173140110826411	0.0187141135606437	1	2	3	1
1343	plate1_A010	CO2	CO4	eGFP	empty	Ctr	0.0164343531369804	0.0186195978355899	1	3	3	1
1344	plate1_A010	CO2	CO4	eGFP	empty	Ctr	0.0156780108371824	0.0185250821105361	1	4	3	1
1345	plate1_A010	CO2	CO4	eGFP	empty	Ctr	0.0149361203324277	0.0183360506604286	1	5	3	1
1346	plate1_A010	CO2	CO4	eGFP	empty	Ctr	0.0143286695526151	0.0182415349353749	1	6	3	1
1347	plate1_A010	CO2	CO4	eGFP	empty	Ctr	0.0138118277246199	0.0181470192103211	1	7	3	1
1348	plate1_A010	CO2	CO4	eGFP	empty	Ctr	0.013888270114191	0.0181470192103211	1	8	3	1
1349	plate1_A010	CO2	CO4	eGFP	empty	Ctr	0.0139548244334692	0.0181470192103211	1	9	3	1
1350	plate1_A010	CO2	CO4	eGFP	empty	Ctr	0.013983157557962	0.0181470192103211	1	10	3	1
1351	plate1_A010	CO2	CO4	eGFP	empty	Ctr	0.0133923453579689	0.0179579877602136	1	11	3	1
1352	plate1_A010	CO2	CO4	eGFP	empty	Ctr	0.0132926089566505	0.0179579877602136	1	12	3	1
1353	plate1_A010	CO2	CO4	eGFP	empty	Ctr	0.0204200060857586	0.0194702393610737	1	1	4	1
1354	plate1_A010	CO2	CO4	eGFP	empty	Ctr	0.0196205936336277	0.0192812079109662	1	2	4	1
1355	plate1_A010	CO2	CO4	eGFP	empty	Ctr	0.0188321151053783	0.0191866921859124	1	3	4	1
1356	plate1_A010	CO2	CO4	eGFP	empty	Ctr	0.0180948834029731	0.0189976607358049	1	4	4	1
1357	plate1_A010	CO2	CO4	eGFP	empty	Ctr	0.0173897879290193	0.0188086292856974	1	5	4	1
1358	plate1_A010	CO2	CO4	eGFP	empty	Ctr	0.0164178096347598	0.0187141135606437	1	6	4	1
1359	plate1_A010	CO2	CO4	eGFP	empty	Ctr	0.0157400965093091	0.0185250821105361	1	7	4	1
1360	plate1_A010	CO2	CO4	eGFP	empty	Ctr	0.0157445651564607	0.0185250821105361	1	8	4	1
1361	plate1_A010	CO2	CO4	eGFP	empty	Ctr	0.0157550236923473	0.0184305663854824	1	9	4	1
1362	plate1_A010	CO2	CO4	eGFP	empty	Ctr	0.0158975450132017	0.0185250821105361	1	10	4	1
1363	plate1_A010	CO2	CO4	eGFP	empty	Ctr	0.0159205537921522	0.0185250821105361	1	11	4	1
1364	plate1_A010	CO2	CO4	eGFP	empty	Ctr	0.0160549935170943	0.0186195978355899	1	12	4	1
1365	plate1_A010	CO2	CO4	eGFP	empty	Ctr	0.0172134189829319	0.0180525034852674	1	1	2	1
1366	plate1_A010	CO2	CO4	eGFP	empty	Ctr	0.0160366435404933	0.0178634720351598	1	2	2	1
1367	plate1_A010	CO2	CO4	eGFP	empty	Ctr	0.0151456713605553	0.0177689563101061	1	3	2	1
1368	plate1_A010	CO2	CO4	eGFP	empty	Ctr	0.0145498200478169	0.0176744405850523	1	4	2	1
1369	plate1_A010	CO4	CO2	eGFP	empty	Ctr	NA	NA	NA	9	4	1
1370	plate1_A010	CO4	CO2	eGFP	empty	Ctr	NA	NA	NA	10	4	1
1371	plate1_A010	CO4	CO2	eGFP	empty	Ctr	NA	NA	NA	11	4	1
1372	plate1_A010	CO4	CO2	eGFP	empty	Ctr	NA	NA	NA	12	4	1
1373	plate1_A010	CO4	CO2	eGFP	empty	Ctr	NA	NA	NA	1	2	1
1374	plate1_A010	CO4	CO2	eGFP	empty	Ctr	NA	NA	NA	2	2	1
1375	plate1_A010	CO4	CO2	eGFP	empty	Ctr	NA	NA	NA	3	2	1
1376	plate1_A010	CO4	CO2	eGFP	empty	Ctr	NA	NA	NA	4	2	1
1377	plate1_A010	CO4	CO2	eGFP	empty	Ctr	NA	NA	NA	5	2	1
1378	plate1_A010	CO4	CO2	eGFP	empty	Ctr	NA	NA	NA	6	2	1
1379	plate1_A010	CO4	CO2	eGFP	empty	Ctr	NA	NA	NA	7	2	1
1380	plate1_A010	CO4	CO2	eGFP	empty	Ctr	NA	NA	NA	8	2	1
1381	plate1_A010	CO4	CO2	eGFP	empty	Ctr	NA	NA	NA	9	2	1
1382	plate1_A010	CO4	CO2	eGFP	empty	Ctr	NA	NA	NA	10	2	1
1383	plate1_A010	CO4	CO2	eGFP	empty	Ctr	NA	NA	NA	11	2	1
1384	plate1_A010	CO4	CO2	eGFP	empty	Ctr	NA	NA	NA	12	2	1
1385	plate1_A010	CO4	CO2	eGFP	empty	Ctr	NA	NA	NA	1	3	1
1386	plate1_A010	CO4	CO2	eGFP	empty	Ctr	NA	NA	NA	2	3	1
1387	plate1_A010	CO4	CO2	eGFP	empty	Ctr	NA	NA	NA	3	3	1
1388	plate1_A010	CO4	CO2	eGFP	empty	Ctr	NA	NA	NA	4	3	1
1389	plate1_A010	CO4	CO2	eGFP	empty	Ctr	NA	NA	NA	5	3	1
1390	plate1_A010	CO4	CO2	eGFP	empty	Ctr	NA	NA	NA	6	3	1
1391	plate1_A010	CO4	CO2	eGFP	empty	Ctr	NA	NA	NA	7	3	1
1392	plate1_A010	CO4	CO2	eGFP	empty	Ctr	NA	NA	NA	8	3	1
1393	plate1_A010	CO4	CO2	eGFP	empty	Ctr	NA	NA	NA	9	3	1
1394	plate1_A010	CO4	CO2	eGFP	empty	Ctr	NA	NA	NA	10	3	1
1395	plate1_A010	CO4	CO2	eGFP	empty	Ctr	NA	NA	NA	11	3	1
1396	plate1_A010	CO4	CO2	eGFP	empty	Ctr	NA	NA	NA	12	3	1
1397	plate1_A010	CO4	CO2	eGFP	empty	Ctr	NA	NA	NA	1	4	1
1398	plate1_A010	CO4	CO2	eGFP	empty	Ctr	NA	NA	NA	2	4	1
1399	plate1_A010	CO4	CO2	eGFP	empty	Ctr	NA	NA	NA	3	4	1
1400	plate1_A010	CO4	CO2	eGFP	empty	Ctr	NA	NA	NA	4	4	1
1401	plate1_A010	CO4	CO2	eGFP	empty	Ctr	NA	NA	NA	5	4	1
1402	plate1_A010	CO4	CO2	eGFP	empty	Ctr	NA	NA	NA	6	4	1
1403	plate1_A010	CO4	CO2	eGFP	empty	Ctr	NA	NA	NA	7	4	1
1404	plate1_A010	CO4	CO2	eGFP	empty	Ctr	NA	NA	NA	8	4	1
1477	plate1_A011	CO2	CO4	eGFP	empty	Ctr	0.0298159338092284	0.039938864268053	1	5	2	1
1478	plate1_A011	CO2	CO4	eGFP	empty	Ctr	0.0280698685519959	0.0395139827332865	1	6	2	1
1479	plate1_A011	CO2	CO4	eGFP	empty	Ctr	0.0285076891979205	0.0397264235006698	1	7	2	1
1480	plate1_A011	CO2	CO4	eGFP	empty	Ctr	0.0296920223056648	0.039938864268053	1	8	2	1
1481	plate1_A011	CO2	CO4	eGFP	empty	Ctr	0.031039831642672	0.0401513050354363	1	9	2	1
1482	plate1_A011	CO2	CO4	eGFP	empty	Ctr	0.0317419968295322	0.0403637458028196	1	10	2	1
1483	plate1_A011	CO2	CO4	eGFP	empty	Ctr	0.0321091661795652	0.0403637458028196	1	11	2	1
1484	plate1_A011	CO2	CO4	eGFP	empty	Ctr	0.032210904045649	0.0403637458028196	1	12	2	1
1485	plate1_A011	CO2	CO4	eGFP	empty	Ctr	0.0434857639269193	0.0433379165461852	1	1	3	1
1486	plate1_A011	CO2	CO4	eGFP	empty	Ctr	0.0411266628099513	0.0431254757788019	1	2	3	1
1487	plate1_A011	CO2	CO4	eGFP	empty	Ctr	0.0387927787709015	0.0427005942440354	1	3	3	1
1488	plate1_A011	CO2	CO4	eGFP	empty	Ctr	0.0370299745912578	0.0424881534766522	1	4	3	1
1489	plate1_A011	CO2	CO4	eGFP	empty	Ctr	0.0343019650154348	0.0420632719418857	1	5	3	1
1490	plate1_A011	CO2	CO4	eGFP	empty	Ctr	0.0328589394704261	0.0416383904071191	1	6	3	1
1491	plate1_A011	CO2	CO4	eGFP	empty	Ctr	0.0322693815797869	0.0414259496397359	1	7	3	1
1492	plate1_A011	CO2	CO4	eGFP	empty	Ctr	0.0330000246736064	0.0416383904071191	1	8	3	1
1493	plate1_A011	CO2	CO4	eGFP	empty	Ctr	0.0339680561216214	0.0418508311745024	1	9	3	1
1494	plate1_A011	CO2	CO4	eGFP	empty	Ctr	0.0345756572662883	0.0418508311745024	1	10	3	1
1495	plate1_A011	CO2	CO4	eGFP	empty	Ctr	0.0351178244415296	0.0420632719418857	1	11	3	1
1496	plate1_A011	CO2	CO4	eGFP	empty	Ctr	0.0354995588279465	0.0422757127092689	1	12	3	1
1497	plate1_A011	CO2	CO4	eGFP	empty	Ctr	0.0465107263340894	0.0450374426852513	1	1	4	1
1498	plate1_A011	CO2	CO4	eGFP	empty	Ctr	0.0436059798242362	0.0444001203831015	1	2	4	1
1499	plate1_A011	CO2	CO4	eGFP	empty	Ctr	0.0403360204617747	0.043975238848335	1	3	4	1
1500	plate1_A011	CO2	CO4	eGFP	empty	Ctr	0.0375484464088001	0.0433379165461852	1	4	4	1
1501	plate1_A011	CO2	CO4	eGFP	empty	Ctr	0.035119128773146	0.0427005942440354	1	5	4	1
1502	plate1_A011	CO2	CO4	eGFP	empty	Ctr	0.0334791491540522	0.0422757127092689	1	6	4	1
1503	plate1_A011	CO2	CO4	eGFP	empty	Ctr	0.0324243796535427	0.0418508311745024	1	7	4	1
1504	plate1_A011	CO2	CO4	eGFP	empty	Ctr	0.0324361186380908	0.0418508311745024	1	8	4	1
1505	plate1_A011	CO2	CO4	eGFP	empty	Ctr	0.0326239423908609	0.0418508311745024	1	9	4	1
1506	plate1_A011	CO2	CO4	eGFP	empty	Ctr	0.0333958893192016	0.0420632719418857	1	10	4	1
1507	plate1_A011	CO2	CO4	eGFP	empty	Ctr	0.0346315261371933	0.0424881534766522	1	11	4	1
1508	plate1_A011	CO2	CO4	eGFP	empty	Ctr	0.0356026010256467	0.0429130350114187	1	12	4	1
1509	plate1_A011	CO2	CO4	eGFP	empty	Ctr	0.0405047140175033	0.0416383904071191	1	1	2	1
1510	plate1_A011	CO2	CO4	eGFP	empty	Ctr	0.0378008345765848	0.0414259496397359	1	2	2	1
1511	plate1_A011	CO2	CO4	eGFP	empty	Ctr	0.0350204343475007	0.0410010681049693	1	3	2	1
1512	plate1_A011	CO2	CO4	eGFP	empty	Ctr	0.0323004681499792	0.0405761865702028	1	4	2	1
1513	plate1_A011	CO4	CO2	eGFP	empty	Ctr	0.223076412456334	0	1	9	4	1
1514	plate1_A011	CO4	CO2	eGFP	empty	Ctr	0.391351427599426	0	1	10	4	1
1515	plate1_A011	CO4	CO2	eGFP	empty	Ctr	0.697457620086793	2.71489361702128	1	11	4	1
1516	plate1_A011	CO4	CO2	eGFP	empty	Ctr	1.12534538695786	3.08085106382979	1	12	4	1
1517	plate1_A011	CO4	CO2	eGFP	empty	Ctr	0	0	NA	1	2	1
1518	plate1_A011	CO4	CO2	eGFP	empty	Ctr	0	0	NA	2	2	1
1519	plate1_A011	CO4	CO2	eGFP	empty	Ctr	0	0	NA	3	2	1
1520	plate1_A011	CO4	CO2	eGFP	empty	Ctr	0	0	NA	4	2	1
1521	plate1_A011	CO4	CO2	eGFP	empty	Ctr	0	0	NA	5	2	1
1522	plate1_A011	CO4	CO2	eGFP	empty	Ctr	0	0	NA	6	2	1
1523	plate1_A011	CO4	CO2	eGFP	empty	Ctr	0	0	NA	7	2	1
1524	plate1_A011	CO4	CO2	eGFP	empty	Ctr	0	0	NA	8	2	1
1525	plate1_A011	CO4	CO2	eGFP	empty	Ctr	0	0	NA	9	2	1
1526	plate1_A011	CO4	CO2	eGFP	empty	Ctr	0	0	NA	10	2	1
1527	plate1_A011	CO4	CO2	eGFP	empty	Ctr	0	0	NA	11	2	1
1528	plate1_A011	CO4	CO2	eGFP	empty	Ctr	0	0	NA	12	2	1
1529	plate1_A011	CO4	CO2	eGFP	empty	Ctr	0.710143589701038	2.45957446808511	1	1	3	1
1530	plate1_A011	CO4	CO2	eGFP	empty	Ctr	0.436320187193508	0	1	2	3	1
1531	plate1_A011	CO4	CO2	eGFP	empty	Ctr	0.276449588024926	0	1	3	3	1
1532	plate1_A011	CO4	CO2	eGFP	empty	Ctr	0.168265680360447	0	1	4	3	1
1533	plate1_A011	CO4	CO2	eGFP	empty	Ctr	0.0966554510981853	0	1	5	3	1
1534	plate1_A011	CO4	CO2	eGFP	empty	Ctr	0.0574991494975813	0	1	6	3	1
1535	plate1_A011	CO4	CO2	eGFP	empty	Ctr	0.093145572823751	0	1	7	3	1
1536	plate1_A011	CO4	CO2	eGFP	empty	Ctr	0.149832596231237	0	1	8	3	1
1537	plate1_A011	CO4	CO2	eGFP	empty	Ctr	0.250184621256752	0	1	9	3	1
1538	plate1_A011	CO4	CO2	eGFP	empty	Ctr	0.442282001709302	0	1	10	3	1
1539	plate1_A011	CO4	CO2	eGFP	empty	Ctr	0.753074255084345	2.53617021276596	1	11	3	1
1540	plate1_A011	CO4	CO2	eGFP	empty	Ctr	1.17240824945858	2.85106382978723	1	12	3	1
1541	plate1_A011	CO4	CO2	eGFP	empty	Ctr	0.850202668503199	2.67234042553191	1	1	4	1
1542	plate1_A011	CO4	CO2	eGFP	empty	Ctr	0.477203423583395	0	1	2	4	1
1543	plate1_A011	CO4	CO2	eGFP	empty	Ctr	0.302123351892264	0	1	3	4	1
1544	plate1_A011	CO4	CO2	eGFP	empty	Ctr	0.182768820996208	0	1	4	4	1
1545	plate1_A011	CO4	CO2	eGFP	empty	Ctr	0.103108897499938	0	1	5	4	1
1546	plate1_A011	CO4	CO2	eGFP	empty	Ctr	0.0598172871876997	0	1	6	4	1
1547	plate1_A011	CO4	CO2	eGFP	empty	Ctr	0.069593916210991	0	1	7	4	1
1548	plate1_A011	CO4	CO2	eGFP	empty	Ctr	0.133076661383871	0	1	8	4	1
1621	plate1_A012	CO2	CO4	eGFP	empty	Ctr	0.0192965275854494	0.0307890776177166	1	5	2	1
1622	plate1_A012	CO2	CO4	eGFP	empty	Ctr	0.0186888750573175	0.0304450655772952	1	6	2	1
1623	plate1_A012	CO2	CO4	eGFP	empty	Ctr	0.0186204934512907	0.0304450655772952	1	7	2	1
1624	plate1_A012	CO2	CO4	eGFP	empty	Ctr	0.0195582983339444	0.0307890776177166	1	8	2	1
1625	plate1_A012	CO2	CO4	eGFP	empty	Ctr	0.0204626574916163	0.031133089658138	1	9	2	1
1626	plate1_A012	CO2	CO4	eGFP	empty	Ctr	0.0212160141681831	0.0314771016985594	1	10	2	1
1627	plate1_A012	CO2	CO4	eGFP	empty	Ctr	0.0215357354302601	0.0314771016985594	1	11	2	1
1628	plate1_A012	CO2	CO4	eGFP	empty	Ctr	0.0214266228918299	0.0314771016985594	1	12	2	1
1629	plate1_A012	CO2	CO4	eGFP	empty	Ctr	0.0308647746795956	0.0350892281229843	1	1	3	1
1630	plate1_A012	CO2	CO4	eGFP	empty	Ctr	0.0293128599258681	0.0349172221027736	1	2	3	1
1631	plate1_A012	CO2	CO4	eGFP	empty	Ctr	0.0281516972065797	0.0345732100623522	1	3	3	1
1632	plate1_A012	CO2	CO4	eGFP	empty	Ctr	0.0272686969524851	0.0344012040421415	1	4	3	1
1633	plate1_A012	CO2	CO4	eGFP	empty	Ctr	0.0266381953647123	0.0340571920017201	1	5	3	1
1634	plate1_A012	CO2	CO4	eGFP	empty	Ctr	0.0257093314184399	0.0338851859815094	1	6	3	1
1635	plate1_A012	CO2	CO4	eGFP	empty	Ctr	0.02480447554208	0.0335411739410879	1	7	3	1
1636	plate1_A012	CO2	CO4	eGFP	empty	Ctr	0.0242415276958543	0.0333691679208772	1	8	3	1
1637	plate1_A012	CO2	CO4	eGFP	empty	Ctr	0.0239494571074008	0.0331971619006665	1	9	3	1
1638	plate1_A012	CO2	CO4	eGFP	empty	Ctr	0.023754908954661	0.0331971619006665	1	10	3	1
1639	plate1_A012	CO2	CO4	eGFP	empty	Ctr	0.0237143435951536	0.0331971619006665	1	11	3	1
1640	plate1_A012	CO2	CO4	eGFP	empty	Ctr	0.0238310724867974	0.0333691679208772	1	12	3	1
1641	plate1_A012	CO2	CO4	eGFP	empty	Ctr	0.0341085132841273	0.03646527628467	1	1	4	1
1642	plate1_A012	CO2	CO4	eGFP	empty	Ctr	0.0322738000241194	0.0361212642442486	1	2	4	1
1643	plate1_A012	CO2	CO4	eGFP	empty	Ctr	0.0305385960745766	0.0357772522038271	1	3	4	1
1644	plate1_A012	CO2	CO4	eGFP	empty	Ctr	0.0293458089321619	0.0354332401634057	1	4	4	1
1645	plate1_A012	CO2	CO4	eGFP	empty	Ctr	0.0284876446124596	0.0350892281229843	1	5	4	1
1646	plate1_A012	CO2	CO4	eGFP	empty	Ctr	0.0276294802927574	0.0349172221027736	1	6	4	1
1647	plate1_A012	CO2	CO4	eGFP	empty	Ctr	0.0264954715284045	0.0345732100623522	1	7	4	1
1648	plate1_A012	CO2	CO4	eGFP	empty	Ctr	0.0265694826128935	0.0345732100623522	1	8	4	1
1649	plate1_A012	CO2	CO4	eGFP	empty	Ctr	0.0263693049816915	0.0345732100623522	1	9	4	1
1650	plate1_A012	CO2	CO4	eGFP	empty	Ctr	0.025851061817372	0.0345732100623522	1	10	4	1
1651	plate1_A012	CO2	CO4	eGFP	empty	Ctr	0.0271306091572638	0.0349172221027736	1	11	4	1
1652	plate1_A012	CO2	CO4	eGFP	empty	Ctr	0.0275837821734755	0.0350892281229843	1	12	4	1
1653	plate1_A012	CO2	CO4	eGFP	empty	Ctr	0.028473570916304	0.0328531498602451	1	1	2	1
1654	plate1_A012	CO2	CO4	eGFP	empty	Ctr	0.0255202471712664	0.032337131799613	1	2	2	1
1655	plate1_A012	CO2	CO4	eGFP	empty	Ctr	0.0227935927207826	0.0318211137389809	1	3	2	1
1656	plate1_A012	CO2	CO4	eGFP	empty	Ctr	0.020680220276893	0.0313050956783487	1	4	2	1
1657	plate1_A012	CO4	CO2	eGFP	empty	Ctr	0.0652257409564834	0	1	9	4	1
1658	plate1_A012	CO4	CO2	eGFP	empty	Ctr	0.0296354406425552	0	1	10	4	1
1659	plate1_A012	CO4	CO2	eGFP	empty	Ctr	0.028006532840072	0	1	11	4	1
1660	plate1_A012	CO4	CO2	eGFP	empty	Ctr	0.0429978253042371	0	1	12	4	1
1661	plate1_A012	CO4	CO2	eGFP	empty	Ctr	0	0	NA	1	2	1
1662	plate1_A012	CO4	CO2	eGFP	empty	Ctr	0	0	NA	2	2	1
1663	plate1_A012	CO4	CO2	eGFP	empty	Ctr	0	0	NA	3	2	1
1664	plate1_A012	CO4	CO2	eGFP	empty	Ctr	0	0	NA	4	2	1
1665	plate1_A012	CO4	CO2	eGFP	empty	Ctr	0	0	NA	5	2	1
1666	plate1_A012	CO4	CO2	eGFP	empty	Ctr	0	0	NA	6	2	1
1667	plate1_A012	CO4	CO2	eGFP	empty	Ctr	0	0	NA	7	2	1
1668	plate1_A012	CO4	CO2	eGFP	empty	Ctr	0	0	NA	8	2	1
1669	plate1_A012	CO4	CO2	eGFP	empty	Ctr	0	0	NA	9	2	1
1670	plate1_A012	CO4	CO2	eGFP	empty	Ctr	0	0	NA	10	2	1
1671	plate1_A012	CO4	CO2	eGFP	empty	Ctr	0	0	NA	11	2	1
1672	plate1_A012	CO4	CO2	eGFP	empty	Ctr	0	0	NA	12	2	1
1673	plate1_A012	CO4	CO2	eGFP	empty	Ctr	4.39837684826516	4.90958572724524	1	1	3	1
1674	plate1_A012	CO4	CO2	eGFP	empty	Ctr	2.9149171608404	2.92833383731479	1	2	3	1
1675	plate1_A012	CO4	CO2	eGFP	empty	Ctr	1.84837776063155	2.61263985485334	1	3	3	1
1676	plate1_A012	CO4	CO2	eGFP	empty	Ctr	0.206823224783491	0	1	4	3	1
1677	plate1_A012	CO4	CO2	eGFP	empty	Ctr	0.0621174644284662	0	1	5	3	1
1678	plate1_A012	CO4	CO2	eGFP	empty	Ctr	0.0761260715298218	0	1	6	3	1
1679	plate1_A012	CO4	CO2	eGFP	empty	Ctr	0.764801587013125	0	1	7	3	1
1680	plate1_A012	CO4	CO2	eGFP	empty	Ctr	0.415729315281633	0	1	8	3	1
1681	plate1_A012	CO4	CO2	eGFP	empty	Ctr	0.0630307209341208	0	1	9	3	1
1682	plate1_A012	CO4	CO2	eGFP	empty	Ctr	0.0274884867520691	0	1	10	3	1
1683	plate1_A012	CO4	CO2	eGFP	empty	Ctr	0.027782224224648	0	1	11	3	1
1684	plate1_A012	CO4	CO2	eGFP	empty	Ctr	0.042079228117263	0	1	12	3	1
1685	plate1_A012	CO4	CO2	eGFP	empty	Ctr	4.09335451605787	3.26579981856668	1	1	4	1
1686	plate1_A012	CO4	CO2	eGFP	empty	Ctr	2.76238196167082	2.92833383731479	1	2	4	1
1687	plate1_A012	CO4	CO2	eGFP	empty	Ctr	1.8334719190685	2.69972785001512	1	3	4	1
1688	plate1_A012	CO4	CO2	eGFP	empty	Ctr	1.19000527095576	0	1	4	4	1
1689	plate1_A012	CO4	CO2	eGFP	empty	Ctr	0.0749778250461042	0	1	5	4	1
1690	plate1_A012	CO4	CO2	eGFP	empty	Ctr	0.0522425446684943	0	1	6	4	1
1691	plate1_A012	CO4	CO2	eGFP	empty	Ctr	0.662399363390787	0	1	7	4	1
1692	plate1_A012	CO4	CO2	eGFP	empty	Ctr	0.488405306678982	0	1	8	4	1
1765	plate1_B001	CO2	CO4	empty	mCherry	Ctr	NA	NA	NA	5	2	1
1766	plate1_B001	CO2	CO4	empty	mCherry	Ctr	NA	NA	NA	6	2	1
1767	plate1_B001	CO2	CO4	empty	mCherry	Ctr	NA	NA	NA	7	2	1
1768	plate1_B001	CO2	CO4	empty	mCherry	Ctr	NA	NA	NA	8	2	1
1769	plate1_B001	CO2	CO4	empty	mCherry	Ctr	NA	NA	NA	9	2	1
1770	plate1_B001	CO2	CO4	empty	mCherry	Ctr	NA	NA	NA	10	2	1
1771	plate1_B001	CO2	CO4	empty	mCherry	Ctr	NA	NA	NA	11	2	1
1772	plate1_B001	CO2	CO4	empty	mCherry	Ctr	NA	NA	NA	12	2	1
1773	plate1_B001	CO2	CO4	empty	mCherry	Ctr	NA	NA	NA	1	3	1
1774	plate1_B001	CO2	CO4	empty	mCherry	Ctr	NA	NA	NA	2	3	1
1775	plate1_B001	CO2	CO4	empty	mCherry	Ctr	NA	NA	NA	3	3	1
1776	plate1_B001	CO2	CO4	empty	mCherry	Ctr	NA	NA	NA	4	3	1
1777	plate1_B001	CO2	CO4	empty	mCherry	Ctr	NA	NA	NA	5	3	1
1778	plate1_B001	CO2	CO4	empty	mCherry	Ctr	NA	NA	NA	6	3	1
1779	plate1_B001	CO2	CO4	empty	mCherry	Ctr	NA	NA	NA	7	3	1
1780	plate1_B001	CO2	CO4	empty	mCherry	Ctr	NA	NA	NA	8	3	1
1781	plate1_B001	CO2	CO4	empty	mCherry	Ctr	NA	NA	NA	9	3	1
1782	plate1_B001	CO2	CO4	empty	mCherry	Ctr	NA	NA	NA	10	3	1
1783	plate1_B001	CO2	CO4	empty	mCherry	Ctr	NA	NA	NA	11	3	1
1784	plate1_B001	CO2	CO4	empty	mCherry	Ctr	NA	NA	NA	12	3	1
1785	plate1_B001	CO2	CO4	empty	mCherry	Ctr	NA	NA	NA	1	4	1
1786	plate1_B001	CO2	CO4	empty	mCherry	Ctr	NA	NA	NA	2	4	1
1787	plate1_B001	CO2	CO4	empty	mCherry	Ctr	NA	NA	NA	3	4	1
1788	plate1_B001	CO2	CO4	empty	mCherry	Ctr	NA	NA	NA	4	4	1
1789	plate1_B001	CO2	CO4	empty	mCherry	Ctr	NA	NA	NA	5	4	1
1790	plate1_B001	CO2	CO4	empty	mCherry	Ctr	NA	NA	NA	6	4	1
1791	plate1_B001	CO2	CO4	empty	mCherry	Ctr	NA	NA	NA	7	4	1
1792	plate1_B001	CO2	CO4	empty	mCherry	Ctr	NA	NA	NA	8	4	1
1793	plate1_B001	CO2	CO4	empty	mCherry	Ctr	NA	NA	NA	9	4	1
1794	plate1_B001	CO2	CO4	empty	mCherry	Ctr	NA	NA	NA	10	4	1
1795	plate1_B001	CO2	CO4	empty	mCherry	Ctr	NA	NA	NA	11	4	1
1796	plate1_B001	CO2	CO4	empty	mCherry	Ctr	NA	NA	NA	12	4	1
1797	plate1_B001	CO2	CO4	empty	mCherry	Ctr	NA	NA	NA	1	2	1
1798	plate1_B001	CO2	CO4	empty	mCherry	Ctr	NA	NA	NA	2	2	1
1799	plate1_B001	CO2	CO4	empty	mCherry	Ctr	NA	NA	NA	3	2	1
1800	plate1_B001	CO2	CO4	empty	mCherry	Ctr	NA	NA	NA	4	2	1
1801	plate1_B001	CO4	CO2	empty	mCherry	Ctr	0.0403615435070988	0.0452638436482085	1	9	4	1
1802	plate1_B001	CO4	CO2	empty	mCherry	Ctr	0.0405898368579668	0.0454983713355049	1	10	4	1
1803	plate1_B001	CO4	CO2	empty	mCherry	Ctr	0.0413030733478367	0.0462019543973941	1	11	4	1
1804	plate1_B001	CO4	CO2	empty	mCherry	Ctr	0.0417108773651241	0.046671009771987	1	12	4	1
1805	plate1_B001	CO4	CO2	empty	mCherry	Ctr	0.043992849638643	0.04385667752443	1	1	2	1
1806	plate1_B001	CO4	CO2	empty	mCherry	Ctr	0.0403944658113819	0.0431530944625407	1	2	2	1
1807	plate1_B001	CO4	CO2	empty	mCherry	Ctr	0.0370633053590315	0.0424495114006515	1	3	2	1
1808	plate1_B001	CO4	CO2	empty	mCherry	Ctr	0.033926795026895	0.0417459283387622	1	4	2	1
1809	plate1_B001	CO4	CO2	empty	mCherry	Ctr	0.0313896148179847	0.041042345276873	1	5	2	1
1810	plate1_B001	CO4	CO2	empty	mCherry	Ctr	0.0294870901244876	0.0403387622149837	1	6	2	1
1811	plate1_B001	CO4	CO2	empty	mCherry	Ctr	0.0284499173851755	0.0398697068403909	1	7	2	1
1812	plate1_B001	CO4	CO2	empty	mCherry	Ctr	0.0275720693738903	0.039400651465798	1	8	2	1
1813	plate1_B001	CO4	CO2	empty	mCherry	Ctr	0.0269494292979965	0.039400651465798	1	9	2	1
1814	plate1_B001	CO4	CO2	empty	mCherry	Ctr	0.0259127371762652	0.0389315960912052	1	10	2	1
1815	plate1_B001	CO4	CO2	empty	mCherry	Ctr	0.0254472590492848	0.0389315960912052	1	11	2	1
1816	plate1_B001	CO4	CO2	empty	mCherry	Ctr	0.0258723652994801	0.039400651465798	1	12	2	1
1817	plate1_B001	CO4	CO2	empty	mCherry	Ctr	0.0414482198572307	0.0436221498371336	1	1	3	1
1818	plate1_B001	CO4	CO2	empty	mCherry	Ctr	0.0390963177257091	0.0431530944625407	1	2	3	1
1819	plate1_B001	CO4	CO2	empty	mCherry	Ctr	0.0367415318887028	0.0426840390879479	1	3	3	1
1820	plate1_B001	CO4	CO2	empty	mCherry	Ctr	0.0348652008533579	0.0422149837133551	1	4	3	1
1821	plate1_B001	CO4	CO2	empty	mCherry	Ctr	0.0332856511741414	0.0415114006514658	1	5	3	1
1822	plate1_B001	CO4	CO2	empty	mCherry	Ctr	0.0318267365076994	0.041042345276873	1	6	3	1
1823	plate1_B001	CO4	CO2	empty	mCherry	Ctr	0.0313696691883826	0.0405732899022801	1	7	3	1
1824	plate1_B001	CO4	CO2	empty	mCherry	Ctr	0.0318166435385031	0.0405732899022801	1	8	3	1
1825	plate1_B001	CO4	CO2	empty	mCherry	Ctr	0.0326843985805921	0.041042345276873	1	9	3	1
1826	plate1_B001	CO4	CO2	empty	mCherry	Ctr	0.0333685577068251	0.0412768729641694	1	10	3	1
1827	plate1_B001	CO4	CO2	empty	mCherry	Ctr	0.0333233796542322	0.0415114006514658	1	11	3	1
1828	plate1_B001	CO4	CO2	empty	mCherry	Ctr	0.0336677421508574	0.0417459283387622	1	12	3	1
1829	plate1_B001	CO4	CO2	empty	mCherry	Ctr	0.0514743832097743	0.0499543973941368	1	1	4	1
1830	plate1_B001	CO4	CO2	empty	mCherry	Ctr	0.0493176118160473	0.0492508143322476	1	2	4	1
1831	plate1_B001	CO4	CO2	empty	mCherry	Ctr	0.047368467217215	0.0485472312703583	1	3	4	1
1832	plate1_B001	CO4	CO2	empty	mCherry	Ctr	0.0458377002224472	0.0478436482084691	1	4	4	1
1833	plate1_B001	CO4	CO2	empty	mCherry	Ctr	0.0444451107821521	0.0471400651465798	1	5	4	1
1834	plate1_B001	CO4	CO2	empty	mCherry	Ctr	0.0430602112231494	0.0464364820846906	1	6	4	1
1835	plate1_B001	CO4	CO2	empty	mCherry	Ctr	0.0416743504289852	0.0457328990228013	1	7	4	1
1836	plate1_B001	CO4	CO2	empty	mCherry	Ctr	0.0409750518489579	0.0454983713355049	1	8	4	1
1909	plate1_B002	CO2	CO4	empty	mCherry	Ctr	NA	NA	NA	5	2	1
1910	plate1_B002	CO2	CO4	empty	mCherry	Ctr	NA	NA	NA	6	2	1
1911	plate1_B002	CO2	CO4	empty	mCherry	Ctr	NA	NA	NA	7	2	1
1912	plate1_B002	CO2	CO4	empty	mCherry	Ctr	NA	NA	NA	8	2	1
1913	plate1_B002	CO2	CO4	empty	mCherry	Ctr	NA	NA	NA	9	2	1
1914	plate1_B002	CO2	CO4	empty	mCherry	Ctr	NA	NA	NA	10	2	1
1915	plate1_B002	CO2	CO4	empty	mCherry	Ctr	NA	NA	NA	11	2	1
1916	plate1_B002	CO2	CO4	empty	mCherry	Ctr	NA	NA	NA	12	2	1
1917	plate1_B002	CO2	CO4	empty	mCherry	Ctr	NA	NA	NA	1	3	1
1918	plate1_B002	CO2	CO4	empty	mCherry	Ctr	NA	NA	NA	2	3	1
1919	plate1_B002	CO2	CO4	empty	mCherry	Ctr	NA	NA	NA	3	3	1
1920	plate1_B002	CO2	CO4	empty	mCherry	Ctr	NA	NA	NA	4	3	1
1921	plate1_B002	CO2	CO4	empty	mCherry	Ctr	NA	NA	NA	5	3	1
1922	plate1_B002	CO2	CO4	empty	mCherry	Ctr	NA	NA	NA	6	3	1
1923	plate1_B002	CO2	CO4	empty	mCherry	Ctr	NA	NA	NA	7	3	1
1924	plate1_B002	CO2	CO4	empty	mCherry	Ctr	NA	NA	NA	8	3	1
1925	plate1_B002	CO2	CO4	empty	mCherry	Ctr	NA	NA	NA	9	3	1
1926	plate1_B002	CO2	CO4	empty	mCherry	Ctr	NA	NA	NA	10	3	1
1927	plate1_B002	CO2	CO4	empty	mCherry	Ctr	NA	NA	NA	11	3	1
1928	plate1_B002	CO2	CO4	empty	mCherry	Ctr	NA	NA	NA	12	3	1
1929	plate1_B002	CO2	CO4	empty	mCherry	Ctr	NA	NA	NA	1	4	1
1930	plate1_B002	CO2	CO4	empty	mCherry	Ctr	NA	NA	NA	2	4	1
1931	plate1_B002	CO2	CO4	empty	mCherry	Ctr	NA	NA	NA	3	4	1
1932	plate1_B002	CO2	CO4	empty	mCherry	Ctr	NA	NA	NA	4	4	1
1933	plate1_B002	CO2	CO4	empty	mCherry	Ctr	NA	NA	NA	5	4	1
1934	plate1_B002	CO2	CO4	empty	mCherry	Ctr	NA	NA	NA	6	4	1
1935	plate1_B002	CO2	CO4	empty	mCherry	Ctr	NA	NA	NA	7	4	1
1936	plate1_B002	CO2	CO4	empty	mCherry	Ctr	NA	NA	NA	8	4	1
1937	plate1_B002	CO2	CO4	empty	mCherry	Ctr	NA	NA	NA	9	4	1
1938	plate1_B002	CO2	CO4	empty	mCherry	Ctr	NA	NA	NA	10	4	1
1939	plate1_B002	CO2	CO4	empty	mCherry	Ctr	NA	NA	NA	11	4	1
1940	plate1_B002	CO2	CO4	empty	mCherry	Ctr	NA	NA	NA	12	4	1
1941	plate1_B002	CO2	CO4	empty	mCherry	Ctr	NA	NA	NA	1	2	1
1942	plate1_B002	CO2	CO4	empty	mCherry	Ctr	NA	NA	NA	2	2	1
1943	plate1_B002	CO2	CO4	empty	mCherry	Ctr	NA	NA	NA	3	2	1
1944	plate1_B002	CO2	CO4	empty	mCherry	Ctr	NA	NA	NA	4	2	1
1945	plate1_B002	CO4	CO2	empty	mCherry	Ctr	0.0281636191071664	0.0301479806952237	1	9	4	1
1946	plate1_B002	CO4	CO2	empty	mCherry	Ctr	0.0284562309763188	0.0304965122639546	1	10	4	1
1947	plate1_B002	CO4	CO2	empty	mCherry	Ctr	0.0294430216882302	0.0308450438326855	1	11	4	1
1948	plate1_B002	CO4	CO2	empty	mCherry	Ctr	0.0304782773797148	0.0313678411857818	1	12	4	1
1949	plate1_B002	CO4	CO2	empty	mCherry	Ctr	0.0256578339038951	0.0294509175577618	1	1	2	1
1950	plate1_B002	CO4	CO2	empty	mCherry	Ctr	0.0248361156412067	0.0292766517733964	1	2	2	1
1951	plate1_B002	CO4	CO2	empty	mCherry	Ctr	0.0241169755119759	0.0291023859890309	1	3	2	1
1952	plate1_B002	CO4	CO2	empty	mCherry	Ctr	0.0234552281217133	0.0289281202046655	1	4	2	1
1953	plate1_B002	CO4	CO2	empty	mCherry	Ctr	0.0228856735121426	0.0285795886359346	1	5	2	1
1954	plate1_B002	CO4	CO2	empty	mCherry	Ctr	0.0227129486977238	0.0284053228515691	1	6	2	1
1955	plate1_B002	CO4	CO2	empty	mCherry	Ctr	0.0230828130155193	0.0285795886359346	1	7	2	1
1956	plate1_B002	CO4	CO2	empty	mCherry	Ctr	0.0238389395765297	0.0287538544203	1	8	2	1
1957	plate1_B002	CO4	CO2	empty	mCherry	Ctr	0.0254311781347633	0.0291023859890309	1	9	2	1
1958	plate1_B002	CO4	CO2	empty	mCherry	Ctr	0.0263669530787029	0.0292766517733964	1	10	2	1
1959	plate1_B002	CO4	CO2	empty	mCherry	Ctr	0.0267823671893303	0.0294509175577618	1	11	2	1
1960	plate1_B002	CO4	CO2	empty	mCherry	Ctr	0.0274716266544634	0.0294509175577618	1	12	2	1
1961	plate1_B002	CO4	CO2	empty	mCherry	Ctr	0.0327189627887041	0.0317163727545128	1	1	3	1
1962	plate1_B002	CO4	CO2	empty	mCherry	Ctr	0.0313131139827388	0.0313678411857818	1	2	3	1
1963	plate1_B002	CO4	CO2	empty	mCherry	Ctr	0.030249435220527	0.0311935754014164	1	3	3	1
1964	plate1_B002	CO4	CO2	empty	mCherry	Ctr	0.0291655323502979	0.0308450438326855	1	4	3	1
1965	plate1_B002	CO4	CO2	empty	mCherry	Ctr	0.0285792154169651	0.03067077804832	1	5	3	1
1966	plate1_B002	CO4	CO2	empty	mCherry	Ctr	0.0276862572782875	0.0303222464795891	1	6	3	1
1967	plate1_B002	CO4	CO2	empty	mCherry	Ctr	0.0272945290599328	0.0301479806952237	1	7	3	1
1968	plate1_B002	CO4	CO2	empty	mCherry	Ctr	0.0271669896400033	0.0301479806952237	1	8	3	1
1969	plate1_B002	CO4	CO2	empty	mCherry	Ctr	0.0275117104721555	0.0303222464795891	1	9	3	1
1970	plate1_B002	CO4	CO2	empty	mCherry	Ctr	0.0277697044987557	0.0303222464795891	1	10	3	1
1971	plate1_B002	CO4	CO2	empty	mCherry	Ctr	0.0279109088565347	0.0304965122639546	1	11	3	1
1972	plate1_B002	CO4	CO2	empty	mCherry	Ctr	0.0281607039204251	0.03067077804832	1	12	3	1
1973	plate1_B002	CO4	CO2	empty	mCherry	Ctr	0.0345096162445137	0.0322391701076091	1	1	4	1
1974	plate1_B002	CO4	CO2	empty	mCherry	Ctr	0.0331212585589959	0.0318906385388782	1	2	4	1
1975	plate1_B002	CO4	CO2	empty	mCherry	Ctr	0.0322129956899268	0.0315421069701473	1	3	4	1
1976	plate1_B002	CO4	CO2	empty	mCherry	Ctr	0.0311454907451172	0.0311935754014164	1	4	4	1
1977	plate1_B002	CO4	CO2	empty	mCherry	Ctr	0.0300993031033529	0.0308450438326855	1	5	4	1
1978	plate1_B002	CO4	CO2	empty	mCherry	Ctr	0.0291059532212738	0.0304965122639546	1	6	4	1
1979	plate1_B002	CO4	CO2	empty	mCherry	Ctr	0.0283101072409139	0.0301479806952237	1	7	4	1
1980	plate1_B002	CO4	CO2	empty	mCherry	Ctr	0.0282328547922709	0.0301479806952237	1	8	4	1
2053	plate1_B003	CO2	CO4	empty	mCherry	Ctr	NA	NA	NA	5	2	1
2054	plate1_B003	CO2	CO4	empty	mCherry	Ctr	NA	NA	NA	6	2	1
2055	plate1_B003	CO2	CO4	empty	mCherry	Ctr	NA	NA	NA	7	2	1
2056	plate1_B003	CO2	CO4	empty	mCherry	Ctr	NA	NA	NA	8	2	1
2057	plate1_B003	CO2	CO4	empty	mCherry	Ctr	NA	NA	NA	9	2	1
2058	plate1_B003	CO2	CO4	empty	mCherry	Ctr	NA	NA	NA	10	2	1
2059	plate1_B003	CO2	CO4	empty	mCherry	Ctr	NA	NA	NA	11	2	1
2060	plate1_B003	CO2	CO4	empty	mCherry	Ctr	NA	NA	NA	12	2	1
2061	plate1_B003	CO2	CO4	empty	mCherry	Ctr	NA	NA	NA	1	3	1
2062	plate1_B003	CO2	CO4	empty	mCherry	Ctr	NA	NA	NA	2	3	1
2063	plate1_B003	CO2	CO4	empty	mCherry	Ctr	NA	NA	NA	3	3	1
2064	plate1_B003	CO2	CO4	empty	mCherry	Ctr	NA	NA	NA	4	3	1
2065	plate1_B003	CO2	CO4	empty	mCherry	Ctr	NA	NA	NA	5	3	1
2066	plate1_B003	CO2	CO4	empty	mCherry	Ctr	NA	NA	NA	6	3	1
2067	plate1_B003	CO2	CO4	empty	mCherry	Ctr	NA	NA	NA	7	3	1
2068	plate1_B003	CO2	CO4	empty	mCherry	Ctr	NA	NA	NA	8	3	1
2069	plate1_B003	CO2	CO4	empty	mCherry	Ctr	NA	NA	NA	9	3	1
2070	plate1_B003	CO2	CO4	empty	mCherry	Ctr	NA	NA	NA	10	3	1
2071	plate1_B003	CO2	CO4	empty	mCherry	Ctr	NA	NA	NA	11	3	1
2072	plate1_B003	CO2	CO4	empty	mCherry	Ctr	NA	NA	NA	12	3	1
2073	plate1_B003	CO2	CO4	empty	mCherry	Ctr	NA	NA	NA	1	4	1
2074	plate1_B003	CO2	CO4	empty	mCherry	Ctr	NA	NA	NA	2	4	1
2075	plate1_B003	CO2	CO4	empty	mCherry	Ctr	NA	NA	NA	3	4	1
2076	plate1_B003	CO2	CO4	empty	mCherry	Ctr	NA	NA	NA	4	4	1
2077	plate1_B003	CO2	CO4	empty	mCherry	Ctr	NA	NA	NA	5	4	1
2078	plate1_B003	CO2	CO4	empty	mCherry	Ctr	NA	NA	NA	6	4	1
2079	plate1_B003	CO2	CO4	empty	mCherry	Ctr	NA	NA	NA	7	4	1
2080	plate1_B003	CO2	CO4	empty	mCherry	Ctr	NA	NA	NA	8	4	1
2081	plate1_B003	CO2	CO4	empty	mCherry	Ctr	NA	NA	NA	9	4	1
2082	plate1_B003	CO2	CO4	empty	mCherry	Ctr	NA	NA	NA	10	4	1
2083	plate1_B003	CO2	CO4	empty	mCherry	Ctr	NA	NA	NA	11	4	1
2084	plate1_B003	CO2	CO4	empty	mCherry	Ctr	NA	NA	NA	12	4	1
2085	plate1_B003	CO2	CO4	empty	mCherry	Ctr	NA	NA	NA	1	2	1
2086	plate1_B003	CO2	CO4	empty	mCherry	Ctr	NA	NA	NA	2	2	1
2087	plate1_B003	CO2	CO4	empty	mCherry	Ctr	NA	NA	NA	3	2	1
2088	plate1_B003	CO2	CO4	empty	mCherry	Ctr	NA	NA	NA	4	2	1
2089	plate1_B003	CO4	CO2	empty	mCherry	Ctr	0.0576111287851956	0.0628397912613415	1	9	4	1
2090	plate1_B003	CO4	CO2	empty	mCherry	Ctr	0.0588715442001484	0.0634943724203138	1	10	4	1
2091	plate1_B003	CO4	CO2	empty	mCherry	Ctr	0.0597477351369501	0.0641489535792861	1	11	4	1
2092	plate1_B003	CO4	CO2	empty	mCherry	Ctr	0.0603172758215605	0.0648035347382585	1	12	4	1
2093	plate1_B003	CO4	CO2	empty	mCherry	Ctr	0.0656834894780149	0.0651308253177446	1	1	2	1
2094	plate1_B003	CO4	CO2	empty	mCherry	Ctr	0.0608460403104741	0.0641489535792861	1	2	2	1
2095	plate1_B003	CO4	CO2	empty	mCherry	Ctr	0.0564932642982886	0.0634943724203138	1	3	2	1
2096	plate1_B003	CO4	CO2	empty	mCherry	Ctr	0.0528542374676899	0.0625125006818554	1	4	2	1
2097	plate1_B003	CO4	CO2	empty	mCherry	Ctr	0.0493441694999047	0.0615306289433969	1	5	2	1
2098	plate1_B003	CO4	CO2	empty	mCherry	Ctr	0.0464301633196221	0.0605487572049385	1	6	2	1
2099	plate1_B003	CO4	CO2	empty	mCherry	Ctr	0.0448796733417858	0.0598941760459661	1	7	2	1
2100	plate1_B003	CO4	CO2	empty	mCherry	Ctr	0.0438138565193047	0.05956688546648	1	8	2	1
2101	plate1_B003	CO4	CO2	empty	mCherry	Ctr	0.0431478453229239	0.0592395948869938	1	9	2	1
2102	plate1_B003	CO4	CO2	empty	mCherry	Ctr	0.0425763155555965	0.0589123043075077	1	10	2	1
2103	plate1_B003	CO4	CO2	empty	mCherry	Ctr	0.0419401405999694	0.0589123043075077	1	11	2	1
2104	plate1_B003	CO4	CO2	empty	mCherry	Ctr	0.0415814426833521	0.0589123043075077	1	12	2	1
2105	plate1_B003	CO4	CO2	empty	mCherry	Ctr	0.0569083195585518	0.0615306289433969	1	1	3	1
2106	plate1_B003	CO4	CO2	empty	mCherry	Ctr	0.0558786377387614	0.0612033383639108	1	2	3	1
2107	plate1_B003	CO4	CO2	empty	mCherry	Ctr	0.0545757885591811	0.0605487572049385	1	3	3	1
2108	plate1_B003	CO4	CO2	empty	mCherry	Ctr	0.0522488932941751	0.0598941760459661	1	4	3	1
2109	plate1_B003	CO4	CO2	empty	mCherry	Ctr	0.0487683300533574	0.0585850137280215	1	5	3	1
2110	plate1_B003	CO4	CO2	empty	mCherry	Ctr	0.0459468162194114	0.0572758514100769	1	6	3	1
2111	plate1_B003	CO4	CO2	empty	mCherry	Ctr	0.0433576935495585	0.0562939796716185	1	7	3	1
2112	plate1_B003	CO4	CO2	empty	mCherry	Ctr	0.0414342505623003	0.05531210793316	1	8	3	1
2113	plate1_B003	CO4	CO2	empty	mCherry	Ctr	0.0381144715077668	0.0536756550357292	1	9	3	1
2114	plate1_B003	CO4	CO2	empty	mCherry	Ctr	0.0349127113611036	0.0520392021382985	1	10	3	1
2115	plate1_B003	CO4	CO2	empty	mCherry	Ctr	0.0316589035500145	0	1	11	3	1
2116	plate1_B003	CO4	CO2	empty	mCherry	Ctr	0.0305005943811968	0	1	12	3	1
2117	plate1_B003	CO4	CO2	empty	mCherry	Ctr	0.068409858855335	0.0677491499536338	1	1	4	1
2118	plate1_B003	CO4	CO2	empty	mCherry	Ctr	0.0667539474935021	0.0670945687946615	1	2	4	1
2119	plate1_B003	CO4	CO2	empty	mCherry	Ctr	0.0651480947133782	0.0661126970562031	1	3	4	1
2120	plate1_B003	CO4	CO2	empty	mCherry	Ctr	0.0637789427765674	0.0654581158972308	1	4	4	1
2121	plate1_B003	CO4	CO2	empty	mCherry	Ctr	0.0623935466642351	0.0648035347382585	1	5	4	1
2122	plate1_B003	CO4	CO2	empty	mCherry	Ctr	0.0607545425054959	0.0641489535792861	1	6	4	1
2123	plate1_B003	CO4	CO2	empty	mCherry	Ctr	0.058883810210236	0.0634943724203138	1	7	4	1
2124	plate1_B003	CO4	CO2	empty	mCherry	Ctr	0.0576827357630046	0.0628397912613415	1	8	4	1
2197	plate1_B004	CO2	CO4	empty	mCherry	Ctr	NA	NA	NA	5	2	1
2198	plate1_B004	CO2	CO4	empty	mCherry	Ctr	NA	NA	NA	6	2	1
2199	plate1_B004	CO2	CO4	empty	mCherry	Ctr	NA	NA	NA	7	2	1
2200	plate1_B004	CO2	CO4	empty	mCherry	Ctr	NA	NA	NA	8	2	1
2201	plate1_B004	CO2	CO4	empty	mCherry	Ctr	NA	NA	NA	9	2	1
2202	plate1_B004	CO2	CO4	empty	mCherry	Ctr	NA	NA	NA	10	2	1
2203	plate1_B004	CO2	CO4	empty	mCherry	Ctr	NA	NA	NA	11	2	1
2204	plate1_B004	CO2	CO4	empty	mCherry	Ctr	NA	NA	NA	12	2	1
2205	plate1_B004	CO2	CO4	empty	mCherry	Ctr	NA	NA	NA	1	3	1
2206	plate1_B004	CO2	CO4	empty	mCherry	Ctr	NA	NA	NA	2	3	1
2207	plate1_B004	CO2	CO4	empty	mCherry	Ctr	NA	NA	NA	3	3	1
2208	plate1_B004	CO2	CO4	empty	mCherry	Ctr	NA	NA	NA	4	3	1
2209	plate1_B004	CO2	CO4	empty	mCherry	Ctr	NA	NA	NA	5	3	1
2210	plate1_B004	CO2	CO4	empty	mCherry	Ctr	NA	NA	NA	6	3	1
2211	plate1_B004	CO2	CO4	empty	mCherry	Ctr	NA	NA	NA	7	3	1
2212	plate1_B004	CO2	CO4	empty	mCherry	Ctr	NA	NA	NA	8	3	1
2213	plate1_B004	CO2	CO4	empty	mCherry	Ctr	NA	NA	NA	9	3	1
2214	plate1_B004	CO2	CO4	empty	mCherry	Ctr	NA	NA	NA	10	3	1
2215	plate1_B004	CO2	CO4	empty	mCherry	Ctr	NA	NA	NA	11	3	1
2216	plate1_B004	CO2	CO4	empty	mCherry	Ctr	NA	NA	NA	12	3	1
2217	plate1_B004	CO2	CO4	empty	mCherry	Ctr	NA	NA	NA	1	4	1
2218	plate1_B004	CO2	CO4	empty	mCherry	Ctr	NA	NA	NA	2	4	1
2219	plate1_B004	CO2	CO4	empty	mCherry	Ctr	NA	NA	NA	3	4	1
2220	plate1_B004	CO2	CO4	empty	mCherry	Ctr	NA	NA	NA	4	4	1
2221	plate1_B004	CO2	CO4	empty	mCherry	Ctr	NA	NA	NA	5	4	1
2222	plate1_B004	CO2	CO4	empty	mCherry	Ctr	NA	NA	NA	6	4	1
2223	plate1_B004	CO2	CO4	empty	mCherry	Ctr	NA	NA	NA	7	4	1
2224	plate1_B004	CO2	CO4	empty	mCherry	Ctr	NA	NA	NA	8	4	1
2225	plate1_B004	CO2	CO4	empty	mCherry	Ctr	NA	NA	NA	9	4	1
2226	plate1_B004	CO2	CO4	empty	mCherry	Ctr	NA	NA	NA	10	4	1
2227	plate1_B004	CO2	CO4	empty	mCherry	Ctr	NA	NA	NA	11	4	1
2228	plate1_B004	CO2	CO4	empty	mCherry	Ctr	NA	NA	NA	12	4	1
2229	plate1_B004	CO2	CO4	empty	mCherry	Ctr	NA	NA	NA	1	2	1
2230	plate1_B004	CO2	CO4	empty	mCherry	Ctr	NA	NA	NA	2	2	1
2231	plate1_B004	CO2	CO4	empty	mCherry	Ctr	NA	NA	NA	3	2	1
2232	plate1_B004	CO2	CO4	empty	mCherry	Ctr	NA	NA	NA	4	2	1
2233	plate1_B004	CO4	CO2	empty	mCherry	Ctr	0.0194583271265265	0.0229380706533906	1	9	4	1
2234	plate1_B004	CO4	CO2	empty	mCherry	Ctr	0.0197371198543752	0.02306206022449	1	10	4	1
2235	plate1_B004	CO4	CO2	empty	mCherry	Ctr	0.0200500917846555	0.0231860497955894	1	11	4	1
2236	plate1_B004	CO4	CO2	empty	mCherry	Ctr	0.020372829201345	0.0234340289377882	1	12	4	1
2237	plate1_B004	CO4	CO2	empty	mCherry	Ctr	0.0207674977618279	0.0218221645134959	1	1	2	1
2238	plate1_B004	CO4	CO2	empty	mCherry	Ctr	0.0189733873624086	0.0215741853712971	1	2	2	1
2239	plate1_B004	CO4	CO2	empty	mCherry	Ctr	0.0173491011534687	0.0213262062290983	1	3	2	1
2240	plate1_B004	CO4	CO2	empty	mCherry	Ctr	0.0158208025304519	0.0209542375158001	1	4	2	1
2241	plate1_B004	CO4	CO2	empty	mCherry	Ctr	0.0145517656624657	0.0205822688025018	1	5	2	1
2242	plate1_B004	CO4	CO2	empty	mCherry	Ctr	0.0135230550331803	0.020334289660303	1	6	2	1
2243	plate1_B004	CO4	CO2	empty	mCherry	Ctr	0.0130838463273683	0.0200863105181042	1	7	2	1
2244	plate1_B004	CO4	CO2	empty	mCherry	Ctr	0.0128451873668348	0.0199623209470048	1	8	2	1
2245	plate1_B004	CO4	CO2	empty	mCherry	Ctr	0.0127882617265479	0.0199623209470048	1	9	2	1
2246	plate1_B004	CO4	CO2	empty	mCherry	Ctr	0.0128380418889746	0.0199623209470048	1	10	2	1
2247	plate1_B004	CO4	CO2	empty	mCherry	Ctr	0.012898778450787	0.0200863105181042	1	11	2	1
2248	plate1_B004	CO4	CO2	empty	mCherry	Ctr	0.012907114841624	0.0200863105181042	1	12	2	1
2249	plate1_B004	CO4	CO2	empty	mCherry	Ctr	0.0213051949708142	0.0221941332267941	1	1	3	1
2250	plate1_B004	CO4	CO2	empty	mCherry	Ctr	0.0196901978830926	0.0218221645134959	1	2	3	1
2251	plate1_B004	CO4	CO2	empty	mCherry	Ctr	0.018655413597626	0.0216981749423965	1	3	3	1
2252	plate1_B004	CO4	CO2	empty	mCherry	Ctr	0.0177869998550063	0.0214501958001977	1	4	3	1
2253	plate1_B004	CO4	CO2	empty	mCherry	Ctr	0.017136999552316	0.0212022166579989	1	5	3	1
2254	plate1_B004	CO4	CO2	empty	mCherry	Ctr	0.0166145460294316	0.0209542375158001	1	6	3	1
2255	plate1_B004	CO4	CO2	empty	mCherry	Ctr	0.0161078125578399	0.0208302479447007	1	7	3	1
2256	plate1_B004	CO4	CO2	empty	mCherry	Ctr	0.0160087285981773	0.0207062583736012	1	8	3	1
2257	plate1_B004	CO4	CO2	empty	mCherry	Ctr	0.0160148022543586	0.0207062583736012	1	9	3	1
2258	plate1_B004	CO4	CO2	empty	mCherry	Ctr	0.0162283329510833	0.0208302479447007	1	10	3	1
2259	plate1_B004	CO4	CO2	empty	mCherry	Ctr	0.0162384557113854	0.0209542375158001	1	11	3	1
2260	plate1_B004	CO4	CO2	empty	mCherry	Ctr	0.0166461052233145	0.0210782270868995	1	12	3	1
2261	plate1_B004	CO4	CO2	empty	mCherry	Ctr	0.0223411701692575	0.0240539767932853	1	1	4	1
2262	plate1_B004	CO4	CO2	empty	mCherry	Ctr	0.0222742408599662	0.0239299872221859	1	2	4	1
2263	plate1_B004	CO4	CO2	empty	mCherry	Ctr	0.0222472071353948	0.0238059976510865	1	3	4	1
2264	plate1_B004	CO4	CO2	empty	mCherry	Ctr	0.0219910417541037	0.023682008079987	1	4	4	1
2265	plate1_B004	CO4	CO2	empty	mCherry	Ctr	0.0213890352443748	0.0235580185088876	1	5	4	1
2266	plate1_B004	CO4	CO2	empty	mCherry	Ctr	0.0204653631396356	0.0233100393666888	1	6	4	1
2267	plate1_B004	CO4	CO2	empty	mCherry	Ctr	0.0199008703886733	0.02306206022449	1	7	4	1
2268	plate1_B004	CO4	CO2	empty	mCherry	Ctr	0.0195395473915383	0.0229380706533906	1	8	4	1
2341	plate1_B005	CO2	CO4	empty	mCherry	Ctr	NA	NA	NA	5	2	1
2342	plate1_B005	CO2	CO4	empty	mCherry	Ctr	NA	NA	NA	6	2	1
2343	plate1_B005	CO2	CO4	empty	mCherry	Ctr	NA	NA	NA	7	2	1
2344	plate1_B005	CO2	CO4	empty	mCherry	Ctr	NA	NA	NA	8	2	1
2345	plate1_B005	CO2	CO4	empty	mCherry	Ctr	NA	NA	NA	9	2	1
2346	plate1_B005	CO2	CO4	empty	mCherry	Ctr	NA	NA	NA	10	2	1
2347	plate1_B005	CO2	CO4	empty	mCherry	Ctr	NA	NA	NA	11	2	1
2348	plate1_B005	CO2	CO4	empty	mCherry	Ctr	NA	NA	NA	12	2	1
2349	plate1_B005	CO2	CO4	empty	mCherry	Ctr	NA	NA	NA	1	3	1
2350	plate1_B005	CO2	CO4	empty	mCherry	Ctr	NA	NA	NA	2	3	1
2351	plate1_B005	CO2	CO4	empty	mCherry	Ctr	NA	NA	NA	3	3	1
2352	plate1_B005	CO2	CO4	empty	mCherry	Ctr	NA	NA	NA	4	3	1
2353	plate1_B005	CO2	CO4	empty	mCherry	Ctr	NA	NA	NA	5	3	1
2354	plate1_B005	CO2	CO4	empty	mCherry	Ctr	NA	NA	NA	6	3	1
2355	plate1_B005	CO2	CO4	empty	mCherry	Ctr	NA	NA	NA	7	3	1
2356	plate1_B005	CO2	CO4	empty	mCherry	Ctr	NA	NA	NA	8	3	1
2357	plate1_B005	CO2	CO4	empty	mCherry	Ctr	NA	NA	NA	9	3	1
2358	plate1_B005	CO2	CO4	empty	mCherry	Ctr	NA	NA	NA	10	3	1
2359	plate1_B005	CO2	CO4	empty	mCherry	Ctr	NA	NA	NA	11	3	1
2360	plate1_B005	CO2	CO4	empty	mCherry	Ctr	NA	NA	NA	12	3	1
2361	plate1_B005	CO2	CO4	empty	mCherry	Ctr	NA	NA	NA	1	4	1
2362	plate1_B005	CO2	CO4	empty	mCherry	Ctr	NA	NA	NA	2	4	1
2363	plate1_B005	CO2	CO4	empty	mCherry	Ctr	NA	NA	NA	3	4	1
2364	plate1_B005	CO2	CO4	empty	mCherry	Ctr	NA	NA	NA	4	4	1
2365	plate1_B005	CO2	CO4	empty	mCherry	Ctr	NA	NA	NA	5	4	1
2366	plate1_B005	CO2	CO4	empty	mCherry	Ctr	NA	NA	NA	6	4	1
2367	plate1_B005	CO2	CO4	empty	mCherry	Ctr	NA	NA	NA	7	4	1
2368	plate1_B005	CO2	CO4	empty	mCherry	Ctr	NA	NA	NA	8	4	1
2369	plate1_B005	CO2	CO4	empty	mCherry	Ctr	NA	NA	NA	9	4	1
2370	plate1_B005	CO2	CO4	empty	mCherry	Ctr	NA	NA	NA	10	4	1
2371	plate1_B005	CO2	CO4	empty	mCherry	Ctr	NA	NA	NA	11	4	1
2372	plate1_B005	CO2	CO4	empty	mCherry	Ctr	NA	NA	NA	12	4	1
2373	plate1_B005	CO2	CO4	empty	mCherry	Ctr	NA	NA	NA	1	2	1
2374	plate1_B005	CO2	CO4	empty	mCherry	Ctr	NA	NA	NA	2	2	1
2375	plate1_B005	CO2	CO4	empty	mCherry	Ctr	NA	NA	NA	3	2	1
2376	plate1_B005	CO2	CO4	empty	mCherry	Ctr	NA	NA	NA	4	2	1
2377	plate1_B005	CO4	CO2	empty	mCherry	Ctr	0.0332498420156724	0.0361256544502618	1	9	4	1
2378	plate1_B005	CO4	CO2	empty	mCherry	Ctr	0.03374333979833	0.0365183246073298	1	10	4	1
2379	plate1_B005	CO4	CO2	empty	mCherry	Ctr	0.0345785519965456	0.0371073298429319	1	11	4	1
2380	plate1_B005	CO4	CO2	empty	mCherry	Ctr	0.0363363729328094	0.0378926701570681	1	12	4	1
2381	plate1_B005	CO4	CO2	empty	mCherry	Ctr	0.0345638177069202	0.0349476439790576	1	1	2	1
2382	plate1_B005	CO4	CO2	empty	mCherry	Ctr	0.0321665689688325	0.0345549738219895	1	2	2	1
2383	plate1_B005	CO4	CO2	empty	mCherry	Ctr	0.0298294684267497	0.0339659685863874	1	3	2	1
2384	plate1_B005	CO4	CO2	empty	mCherry	Ctr	0.0271579196941296	0.0333769633507853	1	4	2	1
2385	plate1_B005	CO4	CO2	empty	mCherry	Ctr	0.0246318973015079	0.0325916230366492	1	5	2	1
2386	plate1_B005	CO4	CO2	empty	mCherry	Ctr	0.0228022214733724	0.0318062827225131	1	6	2	1
2387	plate1_B005	CO4	CO2	empty	mCherry	Ctr	0.0216059182595435	0.031217277486911	1	7	2	1
2388	plate1_B005	CO4	CO2	empty	mCherry	Ctr	0.0205393978981682	0.0304319371727749	1	8	2	1
2389	plate1_B005	CO4	CO2	empty	mCherry	Ctr	0.0203230258642177	0.0302356020942408	1	9	2	1
2390	plate1_B005	CO4	CO2	empty	mCherry	Ctr	0.0202229134305988	0.0304319371727749	1	10	2	1
2391	plate1_B005	CO4	CO2	empty	mCherry	Ctr	0.0200309639863013	0.0304319371727749	1	11	2	1
2392	plate1_B005	CO4	CO2	empty	mCherry	Ctr	0.0203349343996683	0.0308246073298429	1	12	2	1
2393	plate1_B005	CO4	CO2	empty	mCherry	Ctr	0.038705162289566	0.037696335078534	1	1	3	1
2394	plate1_B005	CO4	CO2	empty	mCherry	Ctr	0.0366579033899765	0.037303664921466	1	2	3	1
2395	plate1_B005	CO4	CO2	empty	mCherry	Ctr	0.0348548703869171	0.0367146596858639	1	3	3	1
2396	plate1_B005	CO4	CO2	empty	mCherry	Ctr	0.0331136002965337	0.0363219895287958	1	4	3	1
2397	plate1_B005	CO4	CO2	empty	mCherry	Ctr	0.0312597037183292	0.0357329842931937	1	5	3	1
2398	plate1_B005	CO4	CO2	empty	mCherry	Ctr	0.0296350969074453	0.0351439790575916	1	6	3	1
2399	plate1_B005	CO4	CO2	empty	mCherry	Ctr	0.028259963822273	0.0345549738219895	1	7	3	1
2400	plate1_B005	CO4	CO2	empty	mCherry	Ctr	0.027616297389187	0.0343586387434555	1	8	3	1
2401	plate1_B005	CO4	CO2	empty	mCherry	Ctr	0.027669583039339	0.0345549738219895	1	9	3	1
2402	plate1_B005	CO4	CO2	empty	mCherry	Ctr	0.0284599868499268	0.0349476439790576	1	10	3	1
2403	plate1_B005	CO4	CO2	empty	mCherry	Ctr	0.0294173119964074	0.0353403141361257	1	11	3	1
2404	plate1_B005	CO4	CO2	empty	mCherry	Ctr	0.0304763642931782	0.0357329842931937	1	12	3	1
2405	plate1_B005	CO4	CO2	empty	mCherry	Ctr	0.0417151960044015	0.0396596858638743	1	1	4	1
2406	plate1_B005	CO4	CO2	empty	mCherry	Ctr	0.0402270327522402	0.0392670157068063	1	2	4	1
2407	plate1_B005	CO4	CO2	empty	mCherry	Ctr	0.0386228117393311	0.0386780104712042	1	3	4	1
2408	plate1_B005	CO4	CO2	empty	mCherry	Ctr	0.0374448759276379	0.0384816753926702	1	4	4	1
2409	plate1_B005	CO4	CO2	empty	mCherry	Ctr	0.0360221087006631	0.0375	1	5	4	1
2410	plate1_B005	CO4	CO2	empty	mCherry	Ctr	0.0347527395574591	0.0369109947643979	1	6	4	1
2411	plate1_B005	CO4	CO2	empty	mCherry	Ctr	0.0341577164640952	0.0369109947643979	1	7	4	1
2412	plate1_B005	CO4	CO2	empty	mCherry	Ctr	0.0334627827766964	0.0361256544502618	1	8	4	1
2485	plate1_B006	CO2	CO4	empty	mCherry	Ctr	NA	NA	NA	5	2	1
2486	plate1_B006	CO2	CO4	empty	mCherry	Ctr	NA	NA	NA	6	2	1
2487	plate1_B006	CO2	CO4	empty	mCherry	Ctr	NA	NA	NA	7	2	1
2488	plate1_B006	CO2	CO4	empty	mCherry	Ctr	NA	NA	NA	8	2	1
2489	plate1_B006	CO2	CO4	empty	mCherry	Ctr	NA	NA	NA	9	2	1
2490	plate1_B006	CO2	CO4	empty	mCherry	Ctr	NA	NA	NA	10	2	1
2491	plate1_B006	CO2	CO4	empty	mCherry	Ctr	NA	NA	NA	11	2	1
2492	plate1_B006	CO2	CO4	empty	mCherry	Ctr	NA	NA	NA	12	2	1
2493	plate1_B006	CO2	CO4	empty	mCherry	Ctr	NA	NA	NA	1	3	1
2494	plate1_B006	CO2	CO4	empty	mCherry	Ctr	NA	NA	NA	2	3	1
2495	plate1_B006	CO2	CO4	empty	mCherry	Ctr	NA	NA	NA	3	3	1
2496	plate1_B006	CO2	CO4	empty	mCherry	Ctr	NA	NA	NA	4	3	1
2497	plate1_B006	CO2	CO4	empty	mCherry	Ctr	NA	NA	NA	5	3	1
2498	plate1_B006	CO2	CO4	empty	mCherry	Ctr	NA	NA	NA	6	3	1
2499	plate1_B006	CO2	CO4	empty	mCherry	Ctr	NA	NA	NA	7	3	1
2500	plate1_B006	CO2	CO4	empty	mCherry	Ctr	NA	NA	NA	8	3	1
2501	plate1_B006	CO2	CO4	empty	mCherry	Ctr	NA	NA	NA	9	3	1
2502	plate1_B006	CO2	CO4	empty	mCherry	Ctr	NA	NA	NA	10	3	1
2503	plate1_B006	CO2	CO4	empty	mCherry	Ctr	NA	NA	NA	11	3	1
2504	plate1_B006	CO2	CO4	empty	mCherry	Ctr	NA	NA	NA	12	3	1
2505	plate1_B006	CO2	CO4	empty	mCherry	Ctr	NA	NA	NA	1	4	1
2506	plate1_B006	CO2	CO4	empty	mCherry	Ctr	NA	NA	NA	2	4	1
2507	plate1_B006	CO2	CO4	empty	mCherry	Ctr	NA	NA	NA	3	4	1
2508	plate1_B006	CO2	CO4	empty	mCherry	Ctr	NA	NA	NA	4	4	1
2509	plate1_B006	CO2	CO4	empty	mCherry	Ctr	NA	NA	NA	5	4	1
2510	plate1_B006	CO2	CO4	empty	mCherry	Ctr	NA	NA	NA	6	4	1
2511	plate1_B006	CO2	CO4	empty	mCherry	Ctr	NA	NA	NA	7	4	1
2512	plate1_B006	CO2	CO4	empty	mCherry	Ctr	NA	NA	NA	8	4	1
2513	plate1_B006	CO2	CO4	empty	mCherry	Ctr	NA	NA	NA	9	4	1
2514	plate1_B006	CO2	CO4	empty	mCherry	Ctr	NA	NA	NA	10	4	1
2515	plate1_B006	CO2	CO4	empty	mCherry	Ctr	NA	NA	NA	11	4	1
2516	plate1_B006	CO2	CO4	empty	mCherry	Ctr	NA	NA	NA	12	4	1
2517	plate1_B006	CO2	CO4	empty	mCherry	Ctr	NA	NA	NA	1	2	1
2518	plate1_B006	CO2	CO4	empty	mCherry	Ctr	NA	NA	NA	2	2	1
2519	plate1_B006	CO2	CO4	empty	mCherry	Ctr	NA	NA	NA	3	2	1
2520	plate1_B006	CO2	CO4	empty	mCherry	Ctr	NA	NA	NA	4	2	1
2521	plate1_B006	CO4	CO2	empty	mCherry	Ctr	0.0336193876704922	0.0367369543813587	1	9	4	1
2522	plate1_B006	CO4	CO2	empty	mCherry	Ctr	0.0343932241268645	0.0372907778142435	1	10	4	1
2523	plate1_B006	CO4	CO2	empty	mCherry	Ctr	0.0353915618474421	0.0378446012471283	1	11	4	1
2524	plate1_B006	CO4	CO2	empty	mCherry	Ctr	0.0361659526279236	0.0383984246800131	1	12	4	1
2525	plate1_B006	CO4	CO2	empty	mCherry	Ctr	0.0327533486372981	0.0352600918936659	1	1	2	1
2526	plate1_B006	CO4	CO2	empty	mCherry	Ctr	0.0306785134967527	0.0348908762717427	1	2	2	1
2527	plate1_B006	CO4	CO2	empty	mCherry	Ctr	0.0290515722363998	0.0345216606498195	1	3	2	1
2528	plate1_B006	CO4	CO2	empty	mCherry	Ctr	0.0279307288877002	0.0343370528388579	1	4	2	1
2529	plate1_B006	CO4	CO2	empty	mCherry	Ctr	0.0266188284960471	0.0337832294059731	1	5	2	1
2530	plate1_B006	CO4	CO2	empty	mCherry	Ctr	0.0255898181747631	0.0334140137840499	1	6	2	1
2531	plate1_B006	CO4	CO2	empty	mCherry	Ctr	0.0246077406280538	0.0330447981621267	1	7	2	1
2532	plate1_B006	CO4	CO2	empty	mCherry	Ctr	0.0240160920288886	0.0328601903511651	1	8	2	1
2533	plate1_B006	CO4	CO2	empty	mCherry	Ctr	0.0230576656441697	0.0326755825402035	1	9	2	1
2534	plate1_B006	CO4	CO2	empty	mCherry	Ctr	0.0211955061868345	0.0319371512963571	1	10	2	1
2535	plate1_B006	CO4	CO2	empty	mCherry	Ctr	0.0206393343306548	0.0317525434853955	1	11	2	1
2536	plate1_B006	CO4	CO2	empty	mCherry	Ctr	0.0208254024566259	0.0319371512963571	1	12	2	1
2537	plate1_B006	CO4	CO2	empty	mCherry	Ctr	0.0354074524719044	0.0358139153265507	1	1	3	1
2538	plate1_B006	CO4	CO2	empty	mCherry	Ctr	0.0338333567766238	0.0354446997046275	1	2	3	1
2539	plate1_B006	CO4	CO2	empty	mCherry	Ctr	0.0323904511205084	0.0350754840827043	1	3	3	1
2540	plate1_B006	CO4	CO2	empty	mCherry	Ctr	0.0310739313612791	0.0347062684607811	1	4	3	1
2541	plate1_B006	CO4	CO2	empty	mCherry	Ctr	0.0299310998229165	0.0343370528388579	1	5	3	1
2542	plate1_B006	CO4	CO2	empty	mCherry	Ctr	0.0287343140712634	0.0337832294059731	1	6	3	1
2543	plate1_B006	CO4	CO2	empty	mCherry	Ctr	0.0277768115600597	0.0334140137840499	1	7	3	1
2544	plate1_B006	CO4	CO2	empty	mCherry	Ctr	0.0273420366837837	0.0332294059730883	1	8	3	1
2545	plate1_B006	CO4	CO2	empty	mCherry	Ctr	0.0270853846212477	0.0332294059730883	1	9	3	1
2546	plate1_B006	CO4	CO2	empty	mCherry	Ctr	0.0276934781689843	0.0334140137840499	1	10	3	1
2547	plate1_B006	CO4	CO2	empty	mCherry	Ctr	0.0280325397490806	0.0337832294059731	1	11	3	1
2548	plate1_B006	CO4	CO2	empty	mCherry	Ctr	0.0291829470502682	0.0343370528388579	1	12	3	1
2549	plate1_B006	CO4	CO2	empty	mCherry	Ctr	0.0374972543633969	0.0393214637348211	1	1	4	1
2550	plate1_B006	CO4	CO2	empty	mCherry	Ctr	0.0367186137647453	0.0389522481128979	1	2	4	1
2551	plate1_B006	CO4	CO2	empty	mCherry	Ctr	0.0357925229530601	0.0383984246800131	1	3	4	1
2552	plate1_B006	CO4	CO2	empty	mCherry	Ctr	0.0347797728056445	0.0378446012471283	1	4	4	1
2553	plate1_B006	CO4	CO2	empty	mCherry	Ctr	0.0341033126177794	0.0371061700032819	1	5	4	1
2554	plate1_B006	CO4	CO2	empty	mCherry	Ctr	0.0333100748175869	0.0365523465703971	1	6	4	1
2555	plate1_B006	CO4	CO2	empty	mCherry	Ctr	0.0331415602884056	0.0363677387594355	1	7	4	1
2556	plate1_B006	CO4	CO2	empty	mCherry	Ctr	0.0337393064527715	0.0365523465703971	1	8	4	1
2629	plate1_B007	CO2	CO4	empty	mCherry	Ctr	NA	NA	NA	5	2	1
2630	plate1_B007	CO2	CO4	empty	mCherry	Ctr	NA	NA	NA	6	2	1
2631	plate1_B007	CO2	CO4	empty	mCherry	Ctr	NA	NA	NA	7	2	1
2632	plate1_B007	CO2	CO4	empty	mCherry	Ctr	NA	NA	NA	8	2	1
2633	plate1_B007	CO2	CO4	empty	mCherry	Ctr	NA	NA	NA	9	2	1
2634	plate1_B007	CO2	CO4	empty	mCherry	Ctr	NA	NA	NA	10	2	1
2635	plate1_B007	CO2	CO4	empty	mCherry	Ctr	NA	NA	NA	11	2	1
2636	plate1_B007	CO2	CO4	empty	mCherry	Ctr	NA	NA	NA	12	2	1
2637	plate1_B007	CO2	CO4	empty	mCherry	Ctr	NA	NA	NA	1	3	1
2638	plate1_B007	CO2	CO4	empty	mCherry	Ctr	NA	NA	NA	2	3	1
2639	plate1_B007	CO2	CO4	empty	mCherry	Ctr	NA	NA	NA	3	3	1
2640	plate1_B007	CO2	CO4	empty	mCherry	Ctr	NA	NA	NA	4	3	1
2641	plate1_B007	CO2	CO4	empty	mCherry	Ctr	NA	NA	NA	5	3	1
2642	plate1_B007	CO2	CO4	empty	mCherry	Ctr	NA	NA	NA	6	3	1
2643	plate1_B007	CO2	CO4	empty	mCherry	Ctr	NA	NA	NA	7	3	1
2644	plate1_B007	CO2	CO4	empty	mCherry	Ctr	NA	NA	NA	8	3	1
2645	plate1_B007	CO2	CO4	empty	mCherry	Ctr	NA	NA	NA	9	3	1
2646	plate1_B007	CO2	CO4	empty	mCherry	Ctr	NA	NA	NA	10	3	1
2647	plate1_B007	CO2	CO4	empty	mCherry	Ctr	NA	NA	NA	11	3	1
2648	plate1_B007	CO2	CO4	empty	mCherry	Ctr	NA	NA	NA	12	3	1
2649	plate1_B007	CO2	CO4	empty	mCherry	Ctr	NA	NA	NA	1	4	1
2650	plate1_B007	CO2	CO4	empty	mCherry	Ctr	NA	NA	NA	2	4	1
2651	plate1_B007	CO2	CO4	empty	mCherry	Ctr	NA	NA	NA	3	4	1
2652	plate1_B007	CO2	CO4	empty	mCherry	Ctr	NA	NA	NA	4	4	1
2653	plate1_B007	CO2	CO4	empty	mCherry	Ctr	NA	NA	NA	5	4	1
2654	plate1_B007	CO2	CO4	empty	mCherry	Ctr	NA	NA	NA	6	4	1
2655	plate1_B007	CO2	CO4	empty	mCherry	Ctr	NA	NA	NA	7	4	1
2656	plate1_B007	CO2	CO4	empty	mCherry	Ctr	NA	NA	NA	8	4	1
2657	plate1_B007	CO2	CO4	empty	mCherry	Ctr	NA	NA	NA	9	4	1
2658	plate1_B007	CO2	CO4	empty	mCherry	Ctr	NA	NA	NA	10	4	1
2659	plate1_B007	CO2	CO4	empty	mCherry	Ctr	NA	NA	NA	11	4	1
2660	plate1_B007	CO2	CO4	empty	mCherry	Ctr	NA	NA	NA	12	4	1
2661	plate1_B007	CO2	CO4	empty	mCherry	Ctr	NA	NA	NA	1	2	1
2662	plate1_B007	CO2	CO4	empty	mCherry	Ctr	NA	NA	NA	2	2	1
2663	plate1_B007	CO2	CO4	empty	mCherry	Ctr	NA	NA	NA	3	2	1
2664	plate1_B007	CO2	CO4	empty	mCherry	Ctr	NA	NA	NA	4	2	1
2665	plate1_B007	CO4	CO2	empty	mCherry	Ctr	0.0205463465187958	0.0253108558608377	1	9	4	1
2666	plate1_B007	CO4	CO2	empty	mCherry	Ctr	0.0208707617975352	0.0254530516802806	1	10	4	1
2667	plate1_B007	CO4	CO2	empty	mCherry	Ctr	0.0215258757667285	0.0260218349580522	1	11	4	1
2668	plate1_B007	CO4	CO2	empty	mCherry	Ctr	0.0219699490598576	0.026448422416381	1	12	4	1
2669	plate1_B007	CO4	CO2	empty	mCherry	Ctr	0.0229115046456894	0.0243154851247373	1	1	2	1
2670	plate1_B007	CO4	CO2	empty	mCherry	Ctr	0.0221111892275277	0.0243154851247373	1	2	2	1
2671	plate1_B007	CO4	CO2	empty	mCherry	Ctr	0.0214582607928438	0.0243154851247373	1	3	2	1
2672	plate1_B007	CO4	CO2	empty	mCherry	Ctr	0.021048473072331	0.0243154851247373	1	4	2	1
2673	plate1_B007	CO4	CO2	empty	mCherry	Ctr	0.0207256969444736	0.0241732893052944	1	5	2	1
2674	plate1_B007	CO4	CO2	empty	mCherry	Ctr	0.0204792779285386	0.0241732893052944	1	6	2	1
2675	plate1_B007	CO4	CO2	empty	mCherry	Ctr	0.0203010202701154	0.0241732893052944	1	7	2	1
2676	plate1_B007	CO4	CO2	empty	mCherry	Ctr	0.0200963996016727	0.0243154851247373	1	8	2	1
2677	plate1_B007	CO4	CO2	empty	mCherry	Ctr	0.0199738730732393	0.0241732893052944	1	9	2	1
2678	plate1_B007	CO4	CO2	empty	mCherry	Ctr	0.0201080102537539	0.0241732893052944	1	10	2	1
2679	plate1_B007	CO4	CO2	empty	mCherry	Ctr	0.0204975817800548	0.0241732893052944	1	11	2	1
2680	plate1_B007	CO4	CO2	empty	mCherry	Ctr	0.0213611411030823	0.0243154851247373	1	12	2	1
2681	plate1_B007	CO4	CO2	empty	mCherry	Ctr	0.0251072838481043	0.0268750098747097	1	1	3	1
2682	plate1_B007	CO4	CO2	empty	mCherry	Ctr	0.0239139820059708	0.026448422416381	1	2	3	1
2683	plate1_B007	CO4	CO2	empty	mCherry	Ctr	0.0232069615921792	0.0260218349580522	1	3	3	1
2684	plate1_B007	CO4	CO2	empty	mCherry	Ctr	0.0227275099591791	0.0258796391386093	1	4	3	1
2685	plate1_B007	CO4	CO2	empty	mCherry	Ctr	0.0224593721940568	0.0254530516802806	1	5	3	1
2686	plate1_B007	CO4	CO2	empty	mCherry	Ctr	0.0223595205861585	0.0253108558608377	1	6	3	1
2687	plate1_B007	CO4	CO2	empty	mCherry	Ctr	0.0222550247174277	0.0253108558608377	1	7	3	1
2688	plate1_B007	CO4	CO2	empty	mCherry	Ctr	0.0224088317085269	0.0253108558608377	1	8	3	1
2689	plate1_B007	CO4	CO2	empty	mCherry	Ctr	0.0225161960913013	0.0254530516802806	1	9	3	1
2690	plate1_B007	CO4	CO2	empty	mCherry	Ctr	0.0227377546521919	0.0255952474997235	1	10	3	1
2691	plate1_B007	CO4	CO2	empty	mCherry	Ctr	0.0229701042897227	0.0257374433191664	1	11	3	1
2692	plate1_B007	CO4	CO2	empty	mCherry	Ctr	0.0236365557191835	0.0261640307774951	1	12	3	1
2693	plate1_B007	CO4	CO2	empty	mCherry	Ctr	0.0267906918039713	0.0280125764302529	1	1	4	1
2694	plate1_B007	CO4	CO2	empty	mCherry	Ctr	0.0256968317820155	0.0275859889719242	1	2	4	1
2695	plate1_B007	CO4	CO2	empty	mCherry	Ctr	0.0247540468330222	0.0271594015135955	1	3	4	1
2696	plate1_B007	CO4	CO2	empty	mCherry	Ctr	0.0238749155766152	0.0267328140552668	1	4	4	1
2697	plate1_B007	CO4	CO2	empty	mCherry	Ctr	0.0227858364113988	0.026306226596938	1	5	4	1
2698	plate1_B007	CO4	CO2	empty	mCherry	Ctr	0.0218317140021379	0.0258796391386093	1	6	4	1
2699	plate1_B007	CO4	CO2	empty	mCherry	Ctr	0.0212193545517848	0.0254530516802806	1	7	4	1
2700	plate1_B007	CO4	CO2	empty	mCherry	Ctr	0.0206440125921847	0.0251686600413948	1	8	4	1
2773	plate1_B008	CO2	CO4	empty	mCherry	Ctr	NA	NA	NA	5	2	1
2774	plate1_B008	CO2	CO4	empty	mCherry	Ctr	NA	NA	NA	6	2	1
2775	plate1_B008	CO2	CO4	empty	mCherry	Ctr	NA	NA	NA	7	2	1
2776	plate1_B008	CO2	CO4	empty	mCherry	Ctr	NA	NA	NA	8	2	1
2777	plate1_B008	CO2	CO4	empty	mCherry	Ctr	NA	NA	NA	9	2	1
2778	plate1_B008	CO2	CO4	empty	mCherry	Ctr	NA	NA	NA	10	2	1
2779	plate1_B008	CO2	CO4	empty	mCherry	Ctr	NA	NA	NA	11	2	1
2780	plate1_B008	CO2	CO4	empty	mCherry	Ctr	NA	NA	NA	12	2	1
2781	plate1_B008	CO2	CO4	empty	mCherry	Ctr	NA	NA	NA	1	3	1
2782	plate1_B008	CO2	CO4	empty	mCherry	Ctr	NA	NA	NA	2	3	1
2783	plate1_B008	CO2	CO4	empty	mCherry	Ctr	NA	NA	NA	3	3	1
2784	plate1_B008	CO2	CO4	empty	mCherry	Ctr	NA	NA	NA	4	3	1
2785	plate1_B008	CO2	CO4	empty	mCherry	Ctr	NA	NA	NA	5	3	1
2786	plate1_B008	CO2	CO4	empty	mCherry	Ctr	NA	NA	NA	6	3	1
2787	plate1_B008	CO2	CO4	empty	mCherry	Ctr	NA	NA	NA	7	3	1
2788	plate1_B008	CO2	CO4	empty	mCherry	Ctr	NA	NA	NA	8	3	1
2789	plate1_B008	CO2	CO4	empty	mCherry	Ctr	NA	NA	NA	9	3	1
2790	plate1_B008	CO2	CO4	empty	mCherry	Ctr	NA	NA	NA	10	3	1
2791	plate1_B008	CO2	CO4	empty	mCherry	Ctr	NA	NA	NA	11	3	1
2792	plate1_B008	CO2	CO4	empty	mCherry	Ctr	NA	NA	NA	12	3	1
2793	plate1_B008	CO2	CO4	empty	mCherry	Ctr	NA	NA	NA	1	4	1
2794	plate1_B008	CO2	CO4	empty	mCherry	Ctr	NA	NA	NA	2	4	1
2795	plate1_B008	CO2	CO4	empty	mCherry	Ctr	NA	NA	NA	3	4	1
2796	plate1_B008	CO2	CO4	empty	mCherry	Ctr	NA	NA	NA	4	4	1
2797	plate1_B008	CO2	CO4	empty	mCherry	Ctr	NA	NA	NA	5	4	1
2798	plate1_B008	CO2	CO4	empty	mCherry	Ctr	NA	NA	NA	6	4	1
2799	plate1_B008	CO2	CO4	empty	mCherry	Ctr	NA	NA	NA	7	4	1
2800	plate1_B008	CO2	CO4	empty	mCherry	Ctr	NA	NA	NA	8	4	1
2801	plate1_B008	CO2	CO4	empty	mCherry	Ctr	NA	NA	NA	9	4	1
2802	plate1_B008	CO2	CO4	empty	mCherry	Ctr	NA	NA	NA	10	4	1
2803	plate1_B008	CO2	CO4	empty	mCherry	Ctr	NA	NA	NA	11	4	1
2804	plate1_B008	CO2	CO4	empty	mCherry	Ctr	NA	NA	NA	12	4	1
2805	plate1_B008	CO2	CO4	empty	mCherry	Ctr	NA	NA	NA	1	2	1
2806	plate1_B008	CO2	CO4	empty	mCherry	Ctr	NA	NA	NA	2	2	1
2807	plate1_B008	CO2	CO4	empty	mCherry	Ctr	NA	NA	NA	3	2	1
2808	plate1_B008	CO2	CO4	empty	mCherry	Ctr	NA	NA	NA	4	2	1
2809	plate1_B008	CO4	CO2	empty	mCherry	Ctr	0.0422023859649927	0.0543137542112202	1	9	4	1
2810	plate1_B008	CO4	CO2	empty	mCherry	Ctr	0.0428665952639933	0.0545774132122455	1	10	4	1
2811	plate1_B008	CO4	CO2	empty	mCherry	Ctr	0.0437887954630294	0.0551047312142962	1	11	4	1
2812	plate1_B008	CO4	CO2	empty	mCherry	Ctr	0.0448533597314487	0.0558957082173722	1	12	4	1
2813	plate1_B008	CO4	CO2	empty	mCherry	Ctr	0.045202585595224	0.0522044822030174	1	1	2	1
2814	plate1_B008	CO4	CO2	empty	mCherry	Ctr	0.0380993925057005	0.05035886919584	1	2	2	1
2815	plate1_B008	CO4	CO2	empty	mCherry	Ctr	0.0317605560918277	0.047985938186612	1	3	2	1
2816	plate1_B008	CO4	CO2	empty	mCherry	Ctr	0.0296314275549891	0.0466676431814853	1	4	2	1
2817	plate1_B008	CO4	CO2	empty	mCherry	Ctr	0.0278761512860201	0.0453493481763586	1	5	2	1
2818	plate1_B008	CO4	CO2	empty	mCherry	Ctr	0.0249338823397059	0.0424490991650798	1	6	2	1
2819	plate1_B008	CO4	CO2	empty	mCherry	Ctr	0.0211636971414595	0	1	7	2	1
2820	plate1_B008	CO4	CO2	empty	mCherry	Ctr	0.0197846185121787	0	1	8	2	1
2821	plate1_B008	CO4	CO2	empty	mCherry	Ctr	0.0200970220384036	0	1	9	2	1
2822	plate1_B008	CO4	CO2	empty	mCherry	Ctr	0.0219993531203928	0	1	10	2	1
2823	plate1_B008	CO4	CO2	empty	mCherry	Ctr	0.0239368647796596	0.0424490991650798	1	11	2	1
2824	plate1_B008	CO4	CO2	empty	mCherry	Ctr	0.02625761019407	0.0453493481763586	1	12	2	1
2825	plate1_B008	CO4	CO2	empty	mCherry	Ctr	0.0484596034395816	0.0543137542112202	1	1	3	1
2826	plate1_B008	CO4	CO2	empty	mCherry	Ctr	0.043163519336216	0.0524681412040428	1	2	3	1
2827	plate1_B008	CO4	CO2	empty	mCherry	Ctr	0.0372172981647609	0.0500952101948147	1	3	3	1
2828	plate1_B008	CO4	CO2	empty	mCherry	Ctr	0.0338744397118461	0.0485132561886627	1	4	3	1
2829	plate1_B008	CO4	CO2	empty	mCherry	Ctr	0.0314995162084281	0.047194961183536	1	5	3	1
2830	plate1_B008	CO4	CO2	empty	mCherry	Ctr	0.0295648189953436	0.0458766661784093	1	6	3	1
2831	plate1_B008	CO4	CO2	empty	mCherry	Ctr	0.028067768163592	0.0448220301743079	1	7	3	1
2832	plate1_B008	CO4	CO2	empty	mCherry	Ctr	0.0280297731401322	0.0445583711732826	1	8	3	1
2833	plate1_B008	CO4	CO2	empty	mCherry	Ctr	0.0277776456696429	0.0445583711732826	1	9	3	1
2834	plate1_B008	CO4	CO2	empty	mCherry	Ctr	0.0281034178152333	0.0450856891753332	1	10	3	1
2835	plate1_B008	CO4	CO2	empty	mCherry	Ctr	0.0287730214694164	0.0456130071773839	1	11	3	1
2836	plate1_B008	CO4	CO2	empty	mCherry	Ctr	0.0306924737656807	0.047194961183536	1	12	3	1
2837	plate1_B008	CO4	CO2	empty	mCherry	Ctr	0.0512937507450627	0.0577413212245496	1	1	4	1
2838	plate1_B008	CO4	CO2	empty	mCherry	Ctr	0.0499191283222371	0.0574776622235242	1	2	4	1
2839	plate1_B008	CO4	CO2	empty	mCherry	Ctr	0.0482039579113646	0.0569503442214736	1	3	4	1
2840	plate1_B008	CO4	CO2	empty	mCherry	Ctr	0.0466166102646005	0.0561593672183975	1	4	4	1
2841	plate1_B008	CO4	CO2	empty	mCherry	Ctr	0.0453221995579678	0.0558957082173722	1	5	4	1
2842	plate1_B008	CO4	CO2	empty	mCherry	Ctr	0.0442280836046353	0.0551047312142962	1	6	4	1
2843	plate1_B008	CO4	CO2	empty	mCherry	Ctr	0.0433478655611505	0.0548410722132708	1	7	4	1
2844	plate1_B008	CO4	CO2	empty	mCherry	Ctr	0.042680372741604	0.0545774132122455	1	8	4	1
2917	plate1_B009	CO2	CO4	empty	mCherry	Ctr	NA	NA	NA	5	2	1
2918	plate1_B009	CO2	CO4	empty	mCherry	Ctr	NA	NA	NA	6	2	1
2919	plate1_B009	CO2	CO4	empty	mCherry	Ctr	NA	NA	NA	7	2	1
2920	plate1_B009	CO2	CO4	empty	mCherry	Ctr	NA	NA	NA	8	2	1
2921	plate1_B009	CO2	CO4	empty	mCherry	Ctr	NA	NA	NA	9	2	1
2922	plate1_B009	CO2	CO4	empty	mCherry	Ctr	NA	NA	NA	10	2	1
2923	plate1_B009	CO2	CO4	empty	mCherry	Ctr	NA	NA	NA	11	2	1
2924	plate1_B009	CO2	CO4	empty	mCherry	Ctr	NA	NA	NA	12	2	1
2925	plate1_B009	CO2	CO4	empty	mCherry	Ctr	NA	NA	NA	1	3	1
2926	plate1_B009	CO2	CO4	empty	mCherry	Ctr	NA	NA	NA	2	3	1
2927	plate1_B009	CO2	CO4	empty	mCherry	Ctr	NA	NA	NA	3	3	1
2928	plate1_B009	CO2	CO4	empty	mCherry	Ctr	NA	NA	NA	4	3	1
2929	plate1_B009	CO2	CO4	empty	mCherry	Ctr	NA	NA	NA	5	3	1
2930	plate1_B009	CO2	CO4	empty	mCherry	Ctr	NA	NA	NA	6	3	1
2931	plate1_B009	CO2	CO4	empty	mCherry	Ctr	NA	NA	NA	7	3	1
2932	plate1_B009	CO2	CO4	empty	mCherry	Ctr	NA	NA	NA	8	3	1
2933	plate1_B009	CO2	CO4	empty	mCherry	Ctr	NA	NA	NA	9	3	1
2934	plate1_B009	CO2	CO4	empty	mCherry	Ctr	NA	NA	NA	10	3	1
2935	plate1_B009	CO2	CO4	empty	mCherry	Ctr	NA	NA	NA	11	3	1
2936	plate1_B009	CO2	CO4	empty	mCherry	Ctr	NA	NA	NA	12	3	1
2937	plate1_B009	CO2	CO4	empty	mCherry	Ctr	NA	NA	NA	1	4	1
2938	plate1_B009	CO2	CO4	empty	mCherry	Ctr	NA	NA	NA	2	4	1
2939	plate1_B009	CO2	CO4	empty	mCherry	Ctr	NA	NA	NA	3	4	1
2940	plate1_B009	CO2	CO4	empty	mCherry	Ctr	NA	NA	NA	4	4	1
2941	plate1_B009	CO2	CO4	empty	mCherry	Ctr	NA	NA	NA	5	4	1
2942	plate1_B009	CO2	CO4	empty	mCherry	Ctr	NA	NA	NA	6	4	1
2943	plate1_B009	CO2	CO4	empty	mCherry	Ctr	NA	NA	NA	7	4	1
2944	plate1_B009	CO2	CO4	empty	mCherry	Ctr	NA	NA	NA	8	4	1
2945	plate1_B009	CO2	CO4	empty	mCherry	Ctr	NA	NA	NA	9	4	1
2946	plate1_B009	CO2	CO4	empty	mCherry	Ctr	NA	NA	NA	10	4	1
2947	plate1_B009	CO2	CO4	empty	mCherry	Ctr	NA	NA	NA	11	4	1
2948	plate1_B009	CO2	CO4	empty	mCherry	Ctr	NA	NA	NA	12	4	1
2949	plate1_B009	CO2	CO4	empty	mCherry	Ctr	NA	NA	NA	1	2	1
2950	plate1_B009	CO2	CO4	empty	mCherry	Ctr	NA	NA	NA	2	2	1
2951	plate1_B009	CO2	CO4	empty	mCherry	Ctr	NA	NA	NA	3	2	1
2952	plate1_B009	CO2	CO4	empty	mCherry	Ctr	NA	NA	NA	4	2	1
2953	plate1_B009	CO4	CO2	empty	mCherry	Ctr	0.0212984789912174	0.023926046764546	1	9	4	1
2954	plate1_B009	CO4	CO2	empty	mCherry	Ctr	0.0221350784860713	0.0244094012446378	1	10	4	1
2955	plate1_B009	CO4	CO2	empty	mCherry	Ctr	0.022750062220699	0.0247719171047067	1	11	4	1
2956	plate1_B009	CO4	CO2	empty	mCherry	Ctr	0.0236592890543662	0.0252552715847985	1	12	4	1
2957	plate1_B009	CO4	CO2	empty	mCherry	Ctr	0.0160068004990771	0.0201800495438342	1	1	2	1
2958	plate1_B009	CO4	CO2	empty	mCherry	Ctr	0.0149234125842756	0.0200592109238113	1	2	2	1
2959	plate1_B009	CO4	CO2	empty	mCherry	Ctr	0.0140741665378871	0.0198175336837653	1	3	2	1
2960	plate1_B009	CO4	CO2	empty	mCherry	Ctr	0.0134366598971929	0.0195758564437194	1	4	2	1
2961	plate1_B009	CO4	CO2	empty	mCherry	Ctr	0.0131537384728606	0.0194550178236965	1	5	2	1
2962	plate1_B009	CO4	CO2	empty	mCherry	Ctr	0.0127160473464139	0.0192133405836505	1	6	2	1
2963	plate1_B009	CO4	CO2	empty	mCherry	Ctr	0.0127566367546727	0.0192133405836505	1	7	2	1
2964	plate1_B009	CO4	CO2	empty	mCherry	Ctr	0.0127779552272597	0.0192133405836505	1	8	2	1
2965	plate1_B009	CO4	CO2	empty	mCherry	Ctr	0.0146943293364766	0.0198175336837653	1	9	2	1
2966	plate1_B009	CO4	CO2	empty	mCherry	Ctr	0.0153465300656205	0.0200592109238113	1	10	2	1
2967	plate1_B009	CO4	CO2	empty	mCherry	Ctr	0.0165891440864106	0.0203008881638572	1	11	2	1
2968	plate1_B009	CO4	CO2	empty	mCherry	Ctr	0.0188939479927631	0.020784242643949	1	12	2	1
2969	plate1_B009	CO4	CO2	empty	mCherry	Ctr	0.0227724646834175	0.0242885626246148	1	1	3	1
2970	plate1_B009	CO4	CO2	empty	mCherry	Ctr	0.0216854634681776	0.0240468853845689	1	2	3	1
2971	plate1_B009	CO4	CO2	empty	mCherry	Ctr	0.020477055358205	0.0236843695245	1	3	3	1
2972	plate1_B009	CO4	CO2	empty	mCherry	Ctr	0.0194552139942055	0.0234426922844541	1	4	3	1
2973	plate1_B009	CO4	CO2	empty	mCherry	Ctr	0.018761821640063	0.0232010150444082	1	5	3	1
2974	plate1_B009	CO4	CO2	empty	mCherry	Ctr	0.0180372344588017	0.0229593378043623	1	6	3	1
2975	plate1_B009	CO4	CO2	empty	mCherry	Ctr	0.017814414265096	0.0228384991843393	1	7	3	1
2976	plate1_B009	CO4	CO2	empty	mCherry	Ctr	0.017393946537406	0.0225968219442934	1	8	3	1
2977	plate1_B009	CO4	CO2	empty	mCherry	Ctr	0.0175666622983649	0.0225968219442934	1	9	3	1
2978	plate1_B009	CO4	CO2	empty	mCherry	Ctr	0.017585210573949	0.0227176605643164	1	10	3	1
2979	plate1_B009	CO4	CO2	empty	mCherry	Ctr	0.0173074682135786	0.0227176605643164	1	11	3	1
2980	plate1_B009	CO4	CO2	empty	mCherry	Ctr	0.0174352586057525	0.0229593378043623	1	12	3	1
2981	plate1_B009	CO4	CO2	empty	mCherry	Ctr	0.0206542275230381	0.0248927557247296	1	1	4	1
2982	plate1_B009	CO4	CO2	empty	mCherry	Ctr	0.0199197639872449	0.0244094012446378	1	2	4	1
2983	plate1_B009	CO4	CO2	empty	mCherry	Ctr	0.0191734970033528	0.023805208144523	1	3	4	1
2984	plate1_B009	CO4	CO2	empty	mCherry	Ctr	0.0188487817372822	0.0235635309044771	1	4	4	1
2985	plate1_B009	CO4	CO2	empty	mCherry	Ctr	0.0185380378995737	0.0232010150444082	1	5	4	1
2986	plate1_B009	CO4	CO2	empty	mCherry	Ctr	0.0184767322354677	0.0229593378043623	1	6	4	1
2987	plate1_B009	CO4	CO2	empty	mCherry	Ctr	0.019354764242016	0.0232010150444082	1	7	4	1
2988	plate1_B009	CO4	CO2	empty	mCherry	Ctr	0.0204716354075473	0.0235635309044771	1	8	4	1
3061	plate1_B010	CO2	CO4	empty	mCherry	Ctr	NA	NA	NA	5	2	1
3062	plate1_B010	CO2	CO4	empty	mCherry	Ctr	NA	NA	NA	6	2	1
3063	plate1_B010	CO2	CO4	empty	mCherry	Ctr	NA	NA	NA	7	2	1
3064	plate1_B010	CO2	CO4	empty	mCherry	Ctr	NA	NA	NA	8	2	1
3065	plate1_B010	CO2	CO4	empty	mCherry	Ctr	NA	NA	NA	9	2	1
3066	plate1_B010	CO2	CO4	empty	mCherry	Ctr	NA	NA	NA	10	2	1
3067	plate1_B010	CO2	CO4	empty	mCherry	Ctr	NA	NA	NA	11	2	1
3068	plate1_B010	CO2	CO4	empty	mCherry	Ctr	NA	NA	NA	12	2	1
3069	plate1_B010	CO2	CO4	empty	mCherry	Ctr	NA	NA	NA	1	3	1
3070	plate1_B010	CO2	CO4	empty	mCherry	Ctr	NA	NA	NA	2	3	1
3071	plate1_B010	CO2	CO4	empty	mCherry	Ctr	NA	NA	NA	3	3	1
3072	plate1_B010	CO2	CO4	empty	mCherry	Ctr	NA	NA	NA	4	3	1
3073	plate1_B010	CO2	CO4	empty	mCherry	Ctr	NA	NA	NA	5	3	1
3074	plate1_B010	CO2	CO4	empty	mCherry	Ctr	NA	NA	NA	6	3	1
3075	plate1_B010	CO2	CO4	empty	mCherry	Ctr	NA	NA	NA	7	3	1
3076	plate1_B010	CO2	CO4	empty	mCherry	Ctr	NA	NA	NA	8	3	1
3077	plate1_B010	CO2	CO4	empty	mCherry	Ctr	NA	NA	NA	9	3	1
3078	plate1_B010	CO2	CO4	empty	mCherry	Ctr	NA	NA	NA	10	3	1
3079	plate1_B010	CO2	CO4	empty	mCherry	Ctr	NA	NA	NA	11	3	1
3080	plate1_B010	CO2	CO4	empty	mCherry	Ctr	NA	NA	NA	12	3	1
3081	plate1_B010	CO2	CO4	empty	mCherry	Ctr	NA	NA	NA	1	4	1
3082	plate1_B010	CO2	CO4	empty	mCherry	Ctr	NA	NA	NA	2	4	1
3083	plate1_B010	CO2	CO4	empty	mCherry	Ctr	NA	NA	NA	3	4	1
3084	plate1_B010	CO2	CO4	empty	mCherry	Ctr	NA	NA	NA	4	4	1
3085	plate1_B010	CO2	CO4	empty	mCherry	Ctr	NA	NA	NA	5	4	1
3086	plate1_B010	CO2	CO4	empty	mCherry	Ctr	NA	NA	NA	6	4	1
3087	plate1_B010	CO2	CO4	empty	mCherry	Ctr	NA	NA	NA	7	4	1
3088	plate1_B010	CO2	CO4	empty	mCherry	Ctr	NA	NA	NA	8	4	1
3089	plate1_B010	CO2	CO4	empty	mCherry	Ctr	NA	NA	NA	9	4	1
3090	plate1_B010	CO2	CO4	empty	mCherry	Ctr	NA	NA	NA	10	4	1
3091	plate1_B010	CO2	CO4	empty	mCherry	Ctr	NA	NA	NA	11	4	1
3092	plate1_B010	CO2	CO4	empty	mCherry	Ctr	NA	NA	NA	12	4	1
3093	plate1_B010	CO2	CO4	empty	mCherry	Ctr	NA	NA	NA	1	2	1
3094	plate1_B010	CO2	CO4	empty	mCherry	Ctr	NA	NA	NA	2	2	1
3095	plate1_B010	CO2	CO4	empty	mCherry	Ctr	NA	NA	NA	3	2	1
3096	plate1_B010	CO2	CO4	empty	mCherry	Ctr	NA	NA	NA	4	2	1
3097	plate1_B010	CO4	CO2	empty	mCherry	Ctr	0.0444789921806631	0.049683078302068	1	9	4	1
3098	plate1_B010	CO4	CO2	empty	mCherry	Ctr	0.0446949777816231	0.0499391766438312	1	10	4	1
3099	plate1_B010	CO4	CO2	empty	mCherry	Ctr	0.0453197020907826	0.0504513733273577	1	11	4	1
3100	plate1_B010	CO4	CO2	empty	mCherry	Ctr	0.0463835460614682	0.0512196683526474	1	12	4	1
3101	plate1_B010	CO4	CO2	empty	mCherry	Ctr	0.0435402462530867	0.0473781932261989	1	1	2	1
3102	plate1_B010	CO4	CO2	empty	mCherry	Ctr	0.0408097899856322	0.0468659965426724	1	2	2	1
3103	plate1_B010	CO4	CO2	empty	mCherry	Ctr	0.0387964773979607	0.0463537998591459	1	3	2	1
3104	plate1_B010	CO4	CO2	empty	mCherry	Ctr	0.0368960083512163	0.0458416031756194	1	4	2	1
3105	plate1_B010	CO4	CO2	empty	mCherry	Ctr	0.0341798490029743	0.0450733081503297	1	5	2	1
3106	plate1_B010	CO4	CO2	empty	mCherry	Ctr	0.0321065404150362	0.04430501312504	1	6	2	1
3107	plate1_B010	CO4	CO2	empty	mCherry	Ctr	0.029768994123796	0.0430245214162238	1	7	2	1
3108	plate1_B010	CO4	CO2	empty	mCherry	Ctr	0.0288575655240005	0.0425123247326974	1	8	2	1
3109	plate1_B010	CO4	CO2	empty	mCherry	Ctr	0.0288361201451818	0.0425123247326974	1	9	2	1
3110	plate1_B010	CO4	CO2	empty	mCherry	Ctr	0.0305596648166718	0.0435367180997503	1	10	2	1
3111	plate1_B010	CO4	CO2	empty	mCherry	Ctr	0.0324208173355819	0.0445611114668032	1	11	2	1
3112	plate1_B010	CO4	CO2	empty	mCherry	Ctr	0.0337448141755089	0.045329406492093	1	12	2	1
3113	plate1_B010	CO4	CO2	empty	mCherry	Ctr	0.0504911020116389	0.0499391766438312	1	1	3	1
3114	plate1_B010	CO4	CO2	empty	mCherry	Ctr	0.0482829938996975	0.0494269799603048	1	2	3	1
3115	plate1_B010	CO4	CO2	empty	mCherry	Ctr	0.0460276548939291	0.048658684935015	1	3	3	1
3116	plate1_B010	CO4	CO2	empty	mCherry	Ctr	0.0441792674814587	0.0481464882514886	1	4	3	1
3117	plate1_B010	CO4	CO2	empty	mCherry	Ctr	0.0420804286806411	0.0473781932261989	1	5	3	1
3118	plate1_B010	CO4	CO2	empty	mCherry	Ctr	0.0404584942564113	0.0466098982009091	1	6	3	1
3119	plate1_B010	CO4	CO2	empty	mCherry	Ctr	0.0388386022492117	0.0460977015173827	1	7	3	1
3120	plate1_B010	CO4	CO2	empty	mCherry	Ctr	0.0379593417176444	0.0458416031756194	1	8	3	1
3121	plate1_B010	CO4	CO2	empty	mCherry	Ctr	0.0373961452215242	0.0458416031756194	1	9	3	1
3122	plate1_B010	CO4	CO2	empty	mCherry	Ctr	0.0374604813579804	0.0460977015173827	1	10	3	1
3123	plate1_B010	CO4	CO2	empty	mCherry	Ctr	0.0382266430464919	0.0466098982009091	1	11	3	1
3124	plate1_B010	CO4	CO2	empty	mCherry	Ctr	0.0393555890600201	0.0471220948844356	1	12	3	1
3125	plate1_B010	CO4	CO2	empty	mCherry	Ctr	0.0535059648505702	0.0532684550867533	1	1	4	1
3126	plate1_B010	CO4	CO2	empty	mCherry	Ctr	0.0529899992482771	0.0530123567449901	1	2	4	1
3127	plate1_B010	CO4	CO2	empty	mCherry	Ctr	0.0522756638919107	0.0530123567449901	1	3	4	1
3128	plate1_B010	CO4	CO2	empty	mCherry	Ctr	0.0512991332492727	0.0525001600614636	1	4	4	1
3129	plate1_B010	CO4	CO2	empty	mCherry	Ctr	0.0498745473706008	0.0519879633779371	1	5	4	1
3130	plate1_B010	CO4	CO2	empty	mCherry	Ctr	0.0480876877711699	0.0512196683526474	1	6	4	1
3131	plate1_B010	CO4	CO2	empty	mCherry	Ctr	0.0466498261818006	0.0507074716691209	1	7	4	1
3132	plate1_B010	CO4	CO2	empty	mCherry	Ctr	0.0450702719109506	0.0499391766438312	1	8	4	1
3205	plate1_B011	CO2	CO4	empty	mCherry	Ctr	NA	NA	NA	5	2	1
3206	plate1_B011	CO2	CO4	empty	mCherry	Ctr	NA	NA	NA	6	2	1
3207	plate1_B011	CO2	CO4	empty	mCherry	Ctr	NA	NA	NA	7	2	1
3208	plate1_B011	CO2	CO4	empty	mCherry	Ctr	NA	NA	NA	8	2	1
3209	plate1_B011	CO2	CO4	empty	mCherry	Ctr	NA	NA	NA	9	2	1
3210	plate1_B011	CO2	CO4	empty	mCherry	Ctr	NA	NA	NA	10	2	1
3211	plate1_B011	CO2	CO4	empty	mCherry	Ctr	NA	NA	NA	11	2	1
3212	plate1_B011	CO2	CO4	empty	mCherry	Ctr	NA	NA	NA	12	2	1
3213	plate1_B011	CO2	CO4	empty	mCherry	Ctr	NA	NA	NA	1	3	1
3214	plate1_B011	CO2	CO4	empty	mCherry	Ctr	NA	NA	NA	2	3	1
3215	plate1_B011	CO2	CO4	empty	mCherry	Ctr	NA	NA	NA	3	3	1
3216	plate1_B011	CO2	CO4	empty	mCherry	Ctr	NA	NA	NA	4	3	1
3217	plate1_B011	CO2	CO4	empty	mCherry	Ctr	NA	NA	NA	5	3	1
3218	plate1_B011	CO2	CO4	empty	mCherry	Ctr	NA	NA	NA	6	3	1
3219	plate1_B011	CO2	CO4	empty	mCherry	Ctr	NA	NA	NA	7	3	1
3220	plate1_B011	CO2	CO4	empty	mCherry	Ctr	NA	NA	NA	8	3	1
3221	plate1_B011	CO2	CO4	empty	mCherry	Ctr	NA	NA	NA	9	3	1
3222	plate1_B011	CO2	CO4	empty	mCherry	Ctr	NA	NA	NA	10	3	1
3223	plate1_B011	CO2	CO4	empty	mCherry	Ctr	NA	NA	NA	11	3	1
3224	plate1_B011	CO2	CO4	empty	mCherry	Ctr	NA	NA	NA	12	3	1
3225	plate1_B011	CO2	CO4	empty	mCherry	Ctr	NA	NA	NA	1	4	1
3226	plate1_B011	CO2	CO4	empty	mCherry	Ctr	NA	NA	NA	2	4	1
3227	plate1_B011	CO2	CO4	empty	mCherry	Ctr	NA	NA	NA	3	4	1
3228	plate1_B011	CO2	CO4	empty	mCherry	Ctr	NA	NA	NA	4	4	1
3229	plate1_B011	CO2	CO4	empty	mCherry	Ctr	NA	NA	NA	5	4	1
3230	plate1_B011	CO2	CO4	empty	mCherry	Ctr	NA	NA	NA	6	4	1
3231	plate1_B011	CO2	CO4	empty	mCherry	Ctr	NA	NA	NA	7	4	1
3232	plate1_B011	CO2	CO4	empty	mCherry	Ctr	NA	NA	NA	8	4	1
3233	plate1_B011	CO2	CO4	empty	mCherry	Ctr	NA	NA	NA	9	4	1
3234	plate1_B011	CO2	CO4	empty	mCherry	Ctr	NA	NA	NA	10	4	1
3235	plate1_B011	CO2	CO4	empty	mCherry	Ctr	NA	NA	NA	11	4	1
3236	plate1_B011	CO2	CO4	empty	mCherry	Ctr	NA	NA	NA	12	4	1
3237	plate1_B011	CO2	CO4	empty	mCherry	Ctr	NA	NA	NA	1	2	1
3238	plate1_B011	CO2	CO4	empty	mCherry	Ctr	NA	NA	NA	2	2	1
3239	plate1_B011	CO2	CO4	empty	mCherry	Ctr	NA	NA	NA	3	2	1
3240	plate1_B011	CO2	CO4	empty	mCherry	Ctr	NA	NA	NA	4	2	1
3241	plate1_B011	CO4	CO2	empty	mCherry	Ctr	0.0231934660311787	0.0262336181475622	1	9	4	1
3242	plate1_B011	CO4	CO2	empty	mCherry	Ctr	0.0231983487486537	0.0262336181475622	1	10	4	1
3243	plate1_B011	CO4	CO2	empty	mCherry	Ctr	0.0234828019181267	0.0262336181475622	1	11	4	1
3244	plate1_B011	CO4	CO2	empty	mCherry	Ctr	0.0234112352305644	0.0262336181475622	1	12	4	1
3245	plate1_B011	CO4	CO2	empty	mCherry	Ctr	0.0242117218840398	0.0237869594602248	1	1	2	1
3246	plate1_B011	CO4	CO2	empty	mCherry	Ctr	0.0227349091071679	0.0236510339775949	1	2	2	1
3247	plate1_B011	CO4	CO2	empty	mCherry	Ctr	0.0212799988058268	0.0235151084949651	1	3	2	1
3248	plate1_B011	CO4	CO2	empty	mCherry	Ctr	0.0199428317487404	0.0233791830123352	1	4	2	1
3249	plate1_B011	CO4	CO2	empty	mCherry	Ctr	0.0187460079425073	0.0232432575297054	1	5	2	1
3250	plate1_B011	CO4	CO2	empty	mCherry	Ctr	0.0177136619620754	0.0231073320470755	1	6	2	1
3251	plate1_B011	CO4	CO2	empty	mCherry	Ctr	0.0169827889091723	0.0229714065644457	1	7	2	1
3252	plate1_B011	CO4	CO2	empty	mCherry	Ctr	0.0161237096459967	0.0228354810818158	1	8	2	1
3253	plate1_B011	CO4	CO2	empty	mCherry	Ctr	0.0153940921490158	0.0225636301165561	1	9	2	1
3254	plate1_B011	CO4	CO2	empty	mCherry	Ctr	0.0147904487628903	0.0224277046339262	1	10	2	1
3255	plate1_B011	CO4	CO2	empty	mCherry	Ctr	0.0143450054229553	0.0221558536686665	1	11	2	1
3256	plate1_B011	CO4	CO2	empty	mCherry	Ctr	0.0139195114715611	0.0218840027034068	1	12	2	1
3257	plate1_B011	CO4	CO2	empty	mCherry	Ctr	0.0244558577577906	0.0254180652517831	1	1	3	1
3258	plate1_B011	CO4	CO2	empty	mCherry	Ctr	0.0228805535941369	0.0251462142865234	1	2	3	1
3259	plate1_B011	CO4	CO2	empty	mCherry	Ctr	0.0216337865634451	0.0248743633212637	1	3	3	1
3260	plate1_B011	CO4	CO2	empty	mCherry	Ctr	0.0205622393369995	0.0247384378386338	1	4	3	1
3261	plate1_B011	CO4	CO2	empty	mCherry	Ctr	0.0198736366668087	0.0244665868733741	1	5	3	1
3262	plate1_B011	CO4	CO2	empty	mCherry	Ctr	0.0194404698736681	0.0243306613907442	1	6	3	1
3263	plate1_B011	CO4	CO2	empty	mCherry	Ctr	0.0192810142715554	0.0241947359081144	1	7	3	1
3264	plate1_B011	CO4	CO2	empty	mCherry	Ctr	0.018977448750823	0.0240588104254845	1	8	3	1
3265	plate1_B011	CO4	CO2	empty	mCherry	Ctr	0.0188890018114184	0.0239228849428547	1	9	3	1
3266	plate1_B011	CO4	CO2	empty	mCherry	Ctr	0.0185780424613667	0.0239228849428547	1	10	3	1
3267	plate1_B011	CO4	CO2	empty	mCherry	Ctr	0.0184826202112836	0.0239228849428547	1	11	3	1
3268	plate1_B011	CO4	CO2	empty	mCherry	Ctr	0.0184742498384692	0.0240588104254845	1	12	3	1
3269	plate1_B011	CO4	CO2	empty	mCherry	Ctr	0.0270809461785726	0.0277287984564906	1	1	4	1
3270	plate1_B011	CO4	CO2	empty	mCherry	Ctr	0.0264640497021577	0.0274569474912309	1	2	4	1
3271	plate1_B011	CO4	CO2	empty	mCherry	Ctr	0.0260360446389192	0.0273210220086011	1	3	4	1
3272	plate1_B011	CO4	CO2	empty	mCherry	Ctr	0.0256889531795524	0.0271850965259712	1	4	4	1
3273	plate1_B011	CO4	CO2	empty	mCherry	Ctr	0.0252954061510661	0.0270491710433413	1	5	4	1
3274	plate1_B011	CO4	CO2	empty	mCherry	Ctr	0.0248100640340496	0.0269132455607115	1	6	4	1
3275	plate1_B011	CO4	CO2	empty	mCherry	Ctr	0.0240914675279408	0.0266413945954518	1	7	4	1
3276	plate1_B011	CO4	CO2	empty	mCherry	Ctr	0.0235851994788885	0.0265054691128219	1	8	4	1
3349	plate1_B012	CO2	CO4	empty	mCherry	Ctr	NA	NA	NA	5	2	1
3350	plate1_B012	CO2	CO4	empty	mCherry	Ctr	NA	NA	NA	6	2	1
3351	plate1_B012	CO2	CO4	empty	mCherry	Ctr	NA	NA	NA	7	2	1
3352	plate1_B012	CO2	CO4	empty	mCherry	Ctr	NA	NA	NA	8	2	1
3353	plate1_B012	CO2	CO4	empty	mCherry	Ctr	NA	NA	NA	9	2	1
3354	plate1_B012	CO2	CO4	empty	mCherry	Ctr	NA	NA	NA	10	2	1
3355	plate1_B012	CO2	CO4	empty	mCherry	Ctr	NA	NA	NA	11	2	1
3356	plate1_B012	CO2	CO4	empty	mCherry	Ctr	NA	NA	NA	12	2	1
3357	plate1_B012	CO2	CO4	empty	mCherry	Ctr	NA	NA	NA	1	3	1
3358	plate1_B012	CO2	CO4	empty	mCherry	Ctr	NA	NA	NA	2	3	1
3359	plate1_B012	CO2	CO4	empty	mCherry	Ctr	NA	NA	NA	3	3	1
3360	plate1_B012	CO2	CO4	empty	mCherry	Ctr	NA	NA	NA	4	3	1
3361	plate1_B012	CO2	CO4	empty	mCherry	Ctr	NA	NA	NA	5	3	1
3362	plate1_B012	CO2	CO4	empty	mCherry	Ctr	NA	NA	NA	6	3	1
3363	plate1_B012	CO2	CO4	empty	mCherry	Ctr	NA	NA	NA	7	3	1
3364	plate1_B012	CO2	CO4	empty	mCherry	Ctr	NA	NA	NA	8	3	1
3365	plate1_B012	CO2	CO4	empty	mCherry	Ctr	NA	NA	NA	9	3	1
3366	plate1_B012	CO2	CO4	empty	mCherry	Ctr	NA	NA	NA	10	3	1
3367	plate1_B012	CO2	CO4	empty	mCherry	Ctr	NA	NA	NA	11	3	1
3368	plate1_B012	CO2	CO4	empty	mCherry	Ctr	NA	NA	NA	12	3	1
3369	plate1_B012	CO2	CO4	empty	mCherry	Ctr	NA	NA	NA	1	4	1
3370	plate1_B012	CO2	CO4	empty	mCherry	Ctr	NA	NA	NA	2	4	1
3371	plate1_B012	CO2	CO4	empty	mCherry	Ctr	NA	NA	NA	3	4	1
3372	plate1_B012	CO2	CO4	empty	mCherry	Ctr	NA	NA	NA	4	4	1
3373	plate1_B012	CO2	CO4	empty	mCherry	Ctr	NA	NA	NA	5	4	1
3374	plate1_B012	CO2	CO4	empty	mCherry	Ctr	NA	NA	NA	6	4	1
3375	plate1_B012	CO2	CO4	empty	mCherry	Ctr	NA	NA	NA	7	4	1
3376	plate1_B012	CO2	CO4	empty	mCherry	Ctr	NA	NA	NA	8	4	1
3377	plate1_B012	CO2	CO4	empty	mCherry	Ctr	NA	NA	NA	9	4	1
3378	plate1_B012	CO2	CO4	empty	mCherry	Ctr	NA	NA	NA	10	4	1
3379	plate1_B012	CO2	CO4	empty	mCherry	Ctr	NA	NA	NA	11	4	1
3380	plate1_B012	CO2	CO4	empty	mCherry	Ctr	NA	NA	NA	12	4	1
3381	plate1_B012	CO2	CO4	empty	mCherry	Ctr	NA	NA	NA	1	2	1
3382	plate1_B012	CO2	CO4	empty	mCherry	Ctr	NA	NA	NA	2	2	1
3383	plate1_B012	CO2	CO4	empty	mCherry	Ctr	NA	NA	NA	3	2	1
3384	plate1_B012	CO2	CO4	empty	mCherry	Ctr	NA	NA	NA	4	2	1
3385	plate1_B012	CO4	CO2	empty	mCherry	Ctr	0.0386571943279461	0.0425318250287976	1	9	4	1
3386	plate1_B012	CO4	CO2	empty	mCherry	Ctr	0.0387761053586935	0.0427444841539416	1	10	4	1
3387	plate1_B012	CO4	CO2	empty	mCherry	Ctr	0.0392696478548231	0.0431698024042296	1	11	4	1
3388	plate1_B012	CO4	CO2	empty	mCherry	Ctr	0.0398156510998119	0.0435951206545175	1	12	4	1
3389	plate1_B012	CO4	CO2	empty	mCherry	Ctr	0.0400073899936813	0.0418938476533656	1	1	2	1
3390	plate1_B012	CO4	CO2	empty	mCherry	Ctr	0.0390275054963635	0.0416811885282216	1	2	2	1
3391	plate1_B012	CO4	CO2	empty	mCherry	Ctr	0.0374547116727241	0.0412558702779337	1	3	2	1
3392	plate1_B012	CO4	CO2	empty	mCherry	Ctr	0.0356138537088358	0.0408305520276457	1	4	2	1
3393	plate1_B012	CO4	CO2	empty	mCherry	Ctr	0.0336880299046384	0.0401925746522137	1	5	2	1
3394	plate1_B012	CO4	CO2	empty	mCherry	Ctr	0.0314618425971692	0.0393419381516378	1	6	2	1
3395	plate1_B012	CO4	CO2	empty	mCherry	Ctr	0.0287949849992832	0.0382786425259178	1	7	2	1
3396	plate1_B012	CO4	CO2	empty	mCherry	Ctr	0.0275297551738571	0.0376406651504859	1	8	2	1
3397	plate1_B012	CO4	CO2	empty	mCherry	Ctr	0.0270660432996277	0.0376406651504859	1	9	2	1
3398	plate1_B012	CO4	CO2	empty	mCherry	Ctr	0.0271866001577903	0.0378533242756299	1	10	2	1
3399	plate1_B012	CO4	CO2	empty	mCherry	Ctr	0.0277379523418784	0.0382786425259178	1	11	2	1
3400	plate1_B012	CO4	CO2	empty	mCherry	Ctr	0.0286754567832551	0.0389166199013498	1	12	2	1
3401	plate1_B012	CO4	CO2	empty	mCherry	Ctr	0.0395951102261766	0.0421065067785096	1	1	3	1
3402	plate1_B012	CO4	CO2	empty	mCherry	Ctr	0.0380626391742093	0.0416811885282216	1	2	3	1
3403	plate1_B012	CO4	CO2	empty	mCherry	Ctr	0.0365451862974056	0.0412558702779337	1	3	3	1
3404	plate1_B012	CO4	CO2	empty	mCherry	Ctr	0.0350649702658705	0.0408305520276457	1	4	3	1
3405	plate1_B012	CO4	CO2	empty	mCherry	Ctr	0.0338048836511168	0.0404052337773577	1	5	3	1
3406	plate1_B012	CO4	CO2	empty	mCherry	Ctr	0.0324738207290831	0.0397672564019257	1	6	3	1
3407	plate1_B012	CO4	CO2	empty	mCherry	Ctr	0.0309656256314898	0.0391292790264938	1	7	3	1
3408	plate1_B012	CO4	CO2	empty	mCherry	Ctr	0.030200727340281	0.0387039607762058	1	8	3	1
3409	plate1_B012	CO4	CO2	empty	mCherry	Ctr	0.0295753129225094	0.0384913016510618	1	9	3	1
3410	plate1_B012	CO4	CO2	empty	mCherry	Ctr	0.0295426021026325	0.0384913016510618	1	10	3	1
3411	plate1_B012	CO4	CO2	empty	mCherry	Ctr	0.0297977053519867	0.0387039607762058	1	11	3	1
3412	plate1_B012	CO4	CO2	empty	mCherry	Ctr	0.0307403530040359	0.0393419381516378	1	12	3	1
3413	plate1_B012	CO4	CO2	empty	mCherry	Ctr	0.0422749287149572	0.0442330980299495	1	1	4	1
3414	plate1_B012	CO4	CO2	empty	mCherry	Ctr	0.0419348596252939	0.0442330980299495	1	2	4	1
3415	plate1_B012	CO4	CO2	empty	mCherry	Ctr	0.0413715751924457	0.0440204389048055	1	3	4	1
3416	plate1_B012	CO4	CO2	empty	mCherry	Ctr	0.0408025303636443	0.0438077797796615	1	4	4	1
3417	plate1_B012	CO4	CO2	empty	mCherry	Ctr	0.0403165998193099	0.0435951206545175	1	5	4	1
3418	plate1_B012	CO4	CO2	empty	mCherry	Ctr	0.0395611650357384	0.0431698024042296	1	6	4	1
3419	plate1_B012	CO4	CO2	empty	mCherry	Ctr	0.0387960610161026	0.0425318250287976	1	7	4	1
3420	plate1_B012	CO4	CO2	empty	mCherry	Ctr	0.0386516396604199	0.0425318250287976	1	8	4	1
3493	plate1_C001	CO2	CO4	eGFP	tagRFP	red	0.317222979403234	0.339485208041276	1	5	2	1
3494	plate1_C001	CO2	CO4	eGFP	tagRFP	red	0.307668806286771	0.340005491885017	1	6	2	1
3495	plate1_C001	CO2	CO4	eGFP	tagRFP	red	0.31080236289689	0.345988756088044	1	7	2	1
3496	plate1_C001	CO2	CO4	eGFP	tagRFP	red	0.31662771884175	0.349890884916104	1	8	2	1
3497	plate1_C001	CO2	CO4	eGFP	tagRFP	red	0.315682320767277	0.349110459150492	1	9	2	1
3498	plate1_C001	CO2	CO4	eGFP	tagRFP	red	0.311222420754859	0.346509039931785	1	10	2	1
3499	plate1_C001	CO2	CO4	eGFP	tagRFP	red	0.305561283857789	0.344427904556819	1	11	2	1
3500	plate1_C001	CO2	CO4	eGFP	tagRFP	red	0.30028296754684	0.340785917650629	1	12	2	1
3501	plate1_C001	CO2	CO4	eGFP	tagRFP	red	0.215201159254912	0.225282904340034	1	1	3	1
3502	plate1_C001	CO2	CO4	eGFP	tagRFP	red	0.213343849861225	0.226323472027517	1	2	3	1
3503	plate1_C001	CO2	CO4	eGFP	tagRFP	red	0.21093092822428	0.226323472027517	1	3	3	1
3504	plate1_C001	CO2	CO4	eGFP	tagRFP	red	0.20861418054844	0.224762620496293	1	4	3	1
3505	plate1_C001	CO2	CO4	eGFP	tagRFP	red	0.207577698499662	0.224242336652552	1	5	3	1
3506	plate1_C001	CO2	CO4	eGFP	tagRFP	red	0.208610162137809	0.225022762418164	1	6	3	1
3507	plate1_C001	CO2	CO4	eGFP	tagRFP	red	0.211498863593474	0.225803188183776	1	7	3	1
3508	plate1_C001	CO2	CO4	eGFP	tagRFP	red	0.215937332082526	0.227364039715	1	8	3	1
3509	plate1_C001	CO2	CO4	eGFP	tagRFP	red	0.220059953495976	0.229965458933707	1	9	3	1
3510	plate1_C001	CO2	CO4	eGFP	tagRFP	red	0.225226022203296	0.231266168543061	1	10	3	1
3511	plate1_C001	CO2	CO4	eGFP	tagRFP	red	0.228139905698916	0.233607445839897	1	11	3	1
3512	plate1_C001	CO2	CO4	eGFP	tagRFP	red	0.229219786582509	0.234127729683639	1	12	3	1
3513	plate1_C001	CO2	CO4	eGFP	tagRFP	red	0.149549170046398	0.13189195438845	1	1	4	1
3514	plate1_C001	CO2	CO4	eGFP	tagRFP	red	0.140753137068999	0.130851386700967	1	2	4	1
3515	plate1_C001	CO2	CO4	eGFP	tagRFP	red	0.142762878172625	0.13189195438845	1	3	4	1
3516	plate1_C001	CO2	CO4	eGFP	tagRFP	red	0.141345718690062	0.13215209631032	1	4	4	1
3517	plate1_C001	CO2	CO4	eGFP	tagRFP	red	0.136950381141783	0.132412238232191	1	5	4	1
3518	plate1_C001	CO2	CO4	eGFP	tagRFP	red	0.132156417258901	0.132412238232191	1	6	4	1
3519	plate1_C001	CO2	CO4	eGFP	tagRFP	red	0.128840424806131	0.133973089763415	1	7	4	1
3520	plate1_C001	CO2	CO4	eGFP	tagRFP	red	0.129410503327661	0.135013657450898	1	8	4	1
3521	plate1_C001	CO2	CO4	eGFP	tagRFP	red	0.131926564170803	0.136054225138381	1	9	4	1
3522	plate1_C001	CO2	CO4	eGFP	tagRFP	red	0.132571385130071	0.136834650903993	1	10	4	1
3523	plate1_C001	CO2	CO4	eGFP	tagRFP	red	0.136223584605642	0.137875218591476	1	11	4	1
3524	plate1_C001	CO2	CO4	eGFP	tagRFP	red	0.139783628530739	0.138655644357088	1	12	4	1
3525	plate1_C001	CO2	CO4	eGFP	tagRFP	red	0.337811708112653	0.3152920093073	1	1	2	1
3526	plate1_C001	CO2	CO4	eGFP	tagRFP	red	0.33310561347557	0.321535415432197	1	2	2	1
3527	plate1_C001	CO2	CO4	eGFP	tagRFP	red	0.32850319383277	0.329599815010189	1	3	2	1
3528	plate1_C001	CO2	CO4	eGFP	tagRFP	red	0.324328600975158	0.335843221135086	1	4	2	1
3529	plate1_C001	CO4	CO2	eGFP	tagRFP	red	1.96655573087007	1.47409836065574	1	9	4	1
3530	plate1_C001	CO4	CO2	eGFP	tagRFP	red	2.12223552243821	1.97114754098361	1	10	4	1
3531	plate1_C001	CO4	CO2	eGFP	tagRFP	red	2.2219620383813	2.08131147540984	1	11	4	1
3532	plate1_C001	CO4	CO2	eGFP	tagRFP	red	2.31800707613331	2.13901639344262	1	12	4	1
3533	plate1_C001	CO4	CO2	eGFP	tagRFP	red	6.29034664216195	6.08786885245902	1	1	2	1
3534	plate1_C001	CO4	CO2	eGFP	tagRFP	red	6.19864995764083	6.16786885245902	1	2	2	1
3535	plate1_C001	CO4	CO2	eGFP	tagRFP	red	6.14785813083824	6.20983606557377	1	3	2	1
3536	plate1_C001	CO4	CO2	eGFP	tagRFP	red	6.06461764046947	6.23868852459016	1	4	2	1
3537	plate1_C001	CO4	CO2	eGFP	tagRFP	red	6.00295493058965	6.21639344262295	1	5	2	1
3538	plate1_C001	CO4	CO2	eGFP	tagRFP	red	5.94064857697263	6.17573770491803	1	6	2	1
3539	plate1_C001	CO4	CO2	eGFP	tagRFP	red	5.95272338814428	6.19540983606557	1	7	2	1
3540	plate1_C001	CO4	CO2	eGFP	tagRFP	red	6.00070832697193	6.3344262295082	1	8	2	1
3541	plate1_C001	CO4	CO2	eGFP	tagRFP	red	6.06356129947404	6.46950819672131	1	9	2	1
3542	plate1_C001	CO4	CO2	eGFP	tagRFP	red	6.06272770567428	6.37377049180328	1	10	2	1
3543	plate1_C001	CO4	CO2	eGFP	tagRFP	red	6.04767245503168	6.14295081967213	1	11	2	1
3544	plate1_C001	CO4	CO2	eGFP	tagRFP	red	6.03432812149941	5.92131147540984	1	12	2	1
3545	plate1_C001	CO4	CO2	eGFP	tagRFP	red	3.73879391427938	3.21573770491803	1	1	3	1
3546	plate1_C001	CO4	CO2	eGFP	tagRFP	red	3.65581443442824	3.21049180327869	1	2	3	1
3547	plate1_C001	CO4	CO2	eGFP	tagRFP	red	3.55065725986178	3.10295081967213	1	3	3	1
3548	plate1_C001	CO4	CO2	eGFP	tagRFP	red	3.49261590009568	2.77114754098361	1	4	3	1
3549	plate1_C001	CO4	CO2	eGFP	tagRFP	red	3.37383698291277	2.17573770491803	1	5	3	1
3550	plate1_C001	CO4	CO2	eGFP	tagRFP	red	3.28859586742457	0.83672131147541	1	6	3	1
3551	plate1_C001	CO4	CO2	eGFP	tagRFP	red	3.32182892909085	0.817049180327869	1	7	3	1
3552	plate1_C001	CO4	CO2	eGFP	tagRFP	red	3.44355685515883	1.96983606557377	1	8	3	1
3553	plate1_C001	CO4	CO2	eGFP	tagRFP	red	3.63727175529877	3.01508196721311	1	9	3	1
3554	plate1_C001	CO4	CO2	eGFP	tagRFP	red	3.86832072529038	3.37704918032787	1	10	3	1
3555	plate1_C001	CO4	CO2	eGFP	tagRFP	red	4.10745145549805	3.47147540983607	1	11	3	1
3556	plate1_C001	CO4	CO2	eGFP	tagRFP	red	4.190776671794	3.47803278688525	1	12	3	1
3557	plate1_C001	CO4	CO2	eGFP	tagRFP	red	2.40045906876033	2.02360655737705	1	1	4	1
3558	plate1_C001	CO4	CO2	eGFP	tagRFP	red	2.33247744456886	1.97114754098361	1	2	4	1
3559	plate1_C001	CO4	CO2	eGFP	tagRFP	red	2.28863041070134	2.04327868852459	1	3	4	1
3560	plate1_C001	CO4	CO2	eGFP	tagRFP	red	2.21870555637338	2.06950819672131	1	4	4	1
3561	plate1_C001	CO4	CO2	eGFP	tagRFP	red	2.03182339229706	1.94754098360656	1	5	4	1
3562	plate1_C001	CO4	CO2	eGFP	tagRFP	red	1.55744155941865	0	1	6	4	1
3563	plate1_C001	CO4	CO2	eGFP	tagRFP	red	1.78714448040572	0	1	7	4	1
3564	plate1_C001	CO4	CO2	eGFP	tagRFP	red	1.86342377927286	0	1	8	4	1
3637	plate1_C002	CO2	CO4	eGFP	tagRFP	red	0.384674453664523	0.420153714773698	1	5	2	1
3638	plate1_C002	CO2	CO4	eGFP	tagRFP	red	0.382470882004079	0.426625915771495	1	6	2	1
3639	plate1_C002	CO2	CO4	eGFP	tagRFP	red	0.38435605451014	0.436064542226617	1	7	2	1
3640	plate1_C002	CO2	CO4	eGFP	tagRFP	red	0.382314123306265	0.439839992808666	1	8	2	1
3641	plate1_C002	CO2	CO4	eGFP	tagRFP	red	0.377545187419834	0.440379342891815	1	9	2	1
3642	plate1_C002	CO2	CO4	eGFP	tagRFP	red	0.368851046285205	0.437412917434491	1	10	2	1
3643	plate1_C002	CO2	CO4	eGFP	tagRFP	red	0.366001455216124	0.432289091644568	1	11	2	1
3644	plate1_C002	CO2	CO4	eGFP	tagRFP	red	0.366750805185085	0.430131691311969	1	12	2	1
3645	plate1_C002	CO2	CO4	eGFP	tagRFP	red	0.239130511756126	0.221403209132995	1	1	3	1
3646	plate1_C002	CO2	CO4	eGFP	tagRFP	red	0.229367807871694	0.222212234257719	1	2	3	1
3647	plate1_C002	CO2	CO4	eGFP	tagRFP	red	0.219065398435966	0.222751584340869	1	3	3	1
3648	plate1_C002	CO2	CO4	eGFP	tagRFP	red	0.208081712445033	0.223290934424019	1	4	3	1
3649	plate1_C002	CO2	CO4	eGFP	tagRFP	red	0.200388060646451	0.222751584340869	1	5	3	1
3650	plate1_C002	CO2	CO4	eGFP	tagRFP	red	0.194454282879206	0.220863859049845	1	6	3	1
3651	plate1_C002	CO2	CO4	eGFP	tagRFP	red	0.197415069564384	0.221403209132995	1	7	3	1
3652	plate1_C002	CO2	CO4	eGFP	tagRFP	red	0.199925107191143	0.222751584340869	1	8	3	1
3653	plate1_C002	CO2	CO4	eGFP	tagRFP	red	0.201561038791856	0.223560609465594	1	9	3	1
3654	plate1_C002	CO2	CO4	eGFP	tagRFP	red	0.202973765533918	0.225178659715043	1	10	3	1
3655	plate1_C002	CO2	CO4	eGFP	tagRFP	red	0.204452667227999	0.227066385006068	1	11	3	1
3656	plate1_C002	CO2	CO4	eGFP	tagRFP	red	0.205647342078984	0.229763135421817	1	12	3	1
3657	plate1_C002	CO2	CO4	eGFP	tagRFP	red	0.183171453560093	0.169625601150614	1	1	4	1
3658	plate1_C002	CO2	CO4	eGFP	tagRFP	red	0.178396008661988	0.169355926109039	1	2	4	1
3659	plate1_C002	CO2	CO4	eGFP	tagRFP	red	0.170755242583256	0.168816576025889	1	3	4	1
3660	plate1_C002	CO2	CO4	eGFP	tagRFP	red	0.16456679973427	0.168816576025889	1	4	4	1
3661	plate1_C002	CO2	CO4	eGFP	tagRFP	red	0.158923215404155	0.168816576025889	1	5	4	1
3662	plate1_C002	CO2	CO4	eGFP	tagRFP	red	0.155233148202677	0.169355926109039	1	6	4	1
3663	plate1_C002	CO2	CO4	eGFP	tagRFP	red	0.152774369042851	0.169895276192188	1	7	4	1
3664	plate1_C002	CO2	CO4	eGFP	tagRFP	red	0.152530823522718	0.171513326441638	1	8	4	1
3665	plate1_C002	CO2	CO4	eGFP	tagRFP	red	0.155047370161151	0.173670726774237	1	9	4	1
3666	plate1_C002	CO2	CO4	eGFP	tagRFP	red	0.158347710288652	0.175558452065261	1	10	4	1
3667	plate1_C002	CO2	CO4	eGFP	tagRFP	red	0.162695187669196	0.176906827273136	1	11	4	1
3668	plate1_C002	CO2	CO4	eGFP	tagRFP	red	0.165782900082015	0.17825520248101	1	12	4	1
3669	plate1_C002	CO2	CO4	eGFP	tagRFP	red	0.41359724703762	0.4136815137759	1	1	2	1
3670	plate1_C002	CO2	CO4	eGFP	tagRFP	red	0.406196229555545	0.417456964357949	1	2	2	1
3671	plate1_C002	CO2	CO4	eGFP	tagRFP	red	0.39993049219293	0.417996314441098	1	3	2	1
3672	plate1_C002	CO2	CO4	eGFP	tagRFP	red	0.391622281208801	0.416378264191649	1	4	2	1
3673	plate1_C002	CO4	CO2	eGFP	tagRFP	red	0.0251195339604799	0	1	9	4	1
3674	plate1_C002	CO4	CO2	eGFP	tagRFP	red	1.85179029356117	1.77698029492366	1	10	4	1
3675	plate1_C002	CO4	CO2	eGFP	tagRFP	red	1.92174337939274	2.07059898212188	1	11	4	1
3676	plate1_C002	CO4	CO2	eGFP	tagRFP	red	2.00851089248185	2.2162338509722	1	12	4	1
3677	plate1_C002	CO4	CO2	eGFP	tagRFP	red	5.27740630365376	4.87641915698813	1	1	2	1
3678	plate1_C002	CO4	CO2	eGFP	tagRFP	red	5.15988861323588	4.84940623776589	1	2	2	1
3679	plate1_C002	CO4	CO2	eGFP	tagRFP	red	5.03990559415074	4.76249510635521	1	3	2	1
3680	plate1_C002	CO4	CO2	eGFP	tagRFP	red	4.94934167174667	4.61098786376093	1	4	2	1
3681	plate1_C002	CO4	CO2	eGFP	tagRFP	red	4.92552246333574	4.2680412371134	1	5	2	1
3682	plate1_C002	CO4	CO2	eGFP	tagRFP	red	4.89187638596568	2.50632911392405	1	6	2	1
3683	plate1_C002	CO4	CO2	eGFP	tagRFP	red	4.85590276276806	0.57079472791335	1	7	2	1
3684	plate1_C002	CO4	CO2	eGFP	tagRFP	red	4.85174959431463	0.391100091348036	1	8	2	1
3685	plate1_C002	CO4	CO2	eGFP	tagRFP	red	4.88133230811783	0.392274566096829	1	9	2	1
3686	plate1_C002	CO4	CO2	eGFP	tagRFP	red	4.86461260656257	0.366436121623385	1	10	2	1
3687	plate1_C002	CO4	CO2	eGFP	tagRFP	red	4.89394066815314	0.463917525773196	1	11	2	1
3688	plate1_C002	CO4	CO2	eGFP	tagRFP	red	4.92287137387568	2.9949106094219	1	12	2	1
3689	plate1_C002	CO4	CO2	eGFP	tagRFP	red	3.13634339857708	2.71656009395798	1	1	3	1
3690	plate1_C002	CO4	CO2	eGFP	tagRFP	red	3.05476242523906	2.72360694245074	1	2	3	1
3691	plate1_C002	CO4	CO2	eGFP	tagRFP	red	2.97630493966858	2.72008351820436	1	3	3	1
3692	plate1_C002	CO4	CO2	eGFP	tagRFP	red	2.88626139352512	2.67897690199661	1	4	3	1
3693	plate1_C002	CO4	CO2	eGFP	tagRFP	red	2.77451089911128	2.50280568967767	1	5	3	1
3694	plate1_C002	CO4	CO2	eGFP	tagRFP	red	2.70356749911946	1.77932924442124	1	6	3	1
3695	plate1_C002	CO4	CO2	eGFP	tagRFP	red	2.55348385037836	0.340597677149941	1	7	3	1
3696	plate1_C002	CO4	CO2	eGFP	tagRFP	red	2.55384676053647	0.322980555918048	1	8	3	1
3697	plate1_C002	CO4	CO2	eGFP	tagRFP	red	2.58305303193838	0.338248727652355	1	9	3	1
3698	plate1_C002	CO4	CO2	eGFP	tagRFP	red	2.64227258851753	0.481534647005089	1	10	3	1
3699	plate1_C002	CO4	CO2	eGFP	tagRFP	red	2.72700780472126	0.98773326373483	1	11	3	1
3700	plate1_C002	CO4	CO2	eGFP	tagRFP	red	2.82645010885767	2.47579277045544	1	12	3	1
3701	plate1_C002	CO4	CO2	eGFP	tagRFP	red	2.23436034060383	2.30901735612684	1	1	4	1
3702	plate1_C002	CO4	CO2	eGFP	tagRFP	red	2.1705841086836	2.31371525512201	1	2	4	1
3703	plate1_C002	CO4	CO2	eGFP	tagRFP	red	2.11452863660155	2.31488972987081	1	3	4	1
3704	plate1_C002	CO4	CO2	eGFP	tagRFP	red	2.05930478237334	2.30079603288529	1	4	4	1
3705	plate1_C002	CO4	CO2	eGFP	tagRFP	red	0.0157699841245601	0	1	5	4	1
3706	plate1_C002	CO4	CO2	eGFP	tagRFP	red	0.015085990741827	0	1	6	4	1
3707	plate1_C002	CO4	CO2	eGFP	tagRFP	red	0.0183497217569185	0	1	7	4	1
3708	plate1_C002	CO4	CO2	eGFP	tagRFP	red	0.0183976997100238	0	1	8	4	1
3781	plate1_C003	CO2	CO4	eGFP	tagRFP	red	0.342684804203286	0.380422395548123	1	5	2	1
3782	plate1_C003	CO2	CO4	eGFP	tagRFP	red	0.331613865754038	0.376159959743662	1	6	2	1
3783	plate1_C003	CO2	CO4	eGFP	tagRFP	red	0.324300704706515	0.364971065756952	1	7	2	1
3784	plate1_C003	CO2	CO4	eGFP	tagRFP	red	0.313831238983217	0.353249367294685	1	8	2	1
3785	plate1_C003	CO2	CO4	eGFP	tagRFP	red	0.305298525816643	0.346855713587994	1	9	2	1
3786	plate1_C003	CO2	CO4	eGFP	tagRFP	red	0.306992405866253	0.348986931490225	1	10	2	1
3787	plate1_C003	CO2	CO4	eGFP	tagRFP	red	0.313007652084096	0.355913389672473	1	11	2	1
3788	plate1_C003	CO2	CO4	eGFP	tagRFP	red	0.321248710658795	0.363905456805837	1	12	2	1
3789	plate1_C003	CO2	CO4	eGFP	tagRFP	red	0.299183639595882	0.29677209288558	1	1	3	1
3790	plate1_C003	CO2	CO4	eGFP	tagRFP	red	0.297648041842574	0.297304897361138	1	2	3	1
3791	plate1_C003	CO2	CO4	eGFP	tagRFP	red	0.29612489908963	0.298370506312253	1	3	3	1
3792	plate1_C003	CO2	CO4	eGFP	tagRFP	red	0.29350779213798	0.298903310787811	1	4	3	1
3793	plate1_C003	CO2	CO4	eGFP	tagRFP	red	0.287256938829904	0.297304897361138	1	5	3	1
3794	plate1_C003	CO2	CO4	eGFP	tagRFP	red	0.283071020790639	0.295173679458907	1	6	3	1
3795	plate1_C003	CO2	CO4	eGFP	tagRFP	red	0.280697305304451	0.292509657081119	1	7	3	1
3796	plate1_C003	CO2	CO4	eGFP	tagRFP	red	0.279165340259582	0.291976852605562	1	8	3	1
3797	plate1_C003	CO2	CO4	eGFP	tagRFP	red	0.28058417238447	0.293042461556677	1	9	3	1
3798	plate1_C003	CO2	CO4	eGFP	tagRFP	red	0.282056457219258	0.294108070507792	1	10	3	1
3799	plate1_C003	CO2	CO4	eGFP	tagRFP	red	0.285927886499312	0.29677209288558	1	11	3	1
3800	plate1_C003	CO2	CO4	eGFP	tagRFP	red	0.287617095923785	0.298903310787811	1	12	3	1
3801	plate1_C003	CO2	CO4	eGFP	tagRFP	red	0.266592536349681	0.263205410925452	1	1	4	1
3802	plate1_C003	CO2	CO4	eGFP	tagRFP	red	0.266492377388414	0.262672606449894	1	2	4	1
3803	plate1_C003	CO2	CO4	eGFP	tagRFP	red	0.264468958787485	0.263205410925452	1	3	4	1
3804	plate1_C003	CO2	CO4	eGFP	tagRFP	red	0.258733431119502	0.261606997498779	1	4	4	1
3805	plate1_C003	CO2	CO4	eGFP	tagRFP	red	0.249823435233544	0.258410170645433	1	5	4	1
3806	plate1_C003	CO2	CO4	eGFP	tagRFP	red	0.237815258006846	0.255746148267645	1	6	4	1
3807	plate1_C003	CO2	CO4	eGFP	tagRFP	red	0.228915122329511	0.254147734840973	1	7	4	1
3808	plate1_C003	CO2	CO4	eGFP	tagRFP	red	0.22479147929207	0.253614930365415	1	8	4	1
3809	plate1_C003	CO2	CO4	eGFP	tagRFP	red	0.219044534540419	0.252016516938742	1	9	4	1
3810	plate1_C003	CO2	CO4	eGFP	tagRFP	red	0.224103859480264	0.256278952743203	1	10	4	1
3811	plate1_C003	CO2	CO4	eGFP	tagRFP	red	0.23979456514815	0.262139801974337	1	11	4	1
3812	plate1_C003	CO2	CO4	eGFP	tagRFP	red	0.249962516070951	0.26586943330324	1	12	4	1
3813	plate1_C003	CO2	CO4	eGFP	tagRFP	red	0.383960675412182	0.37882398212145	1	1	2	1
3814	plate1_C003	CO2	CO4	eGFP	tagRFP	red	0.371579367132889	0.381488004499238	1	2	2	1
3815	plate1_C003	CO2	CO4	eGFP	tagRFP	red	0.360430584931361	0.383086417925911	1	3	2	1
3816	plate1_C003	CO2	CO4	eGFP	tagRFP	red	0.351165102576658	0.383086417925911	1	4	2	1
3817	plate1_C003	CO4	CO2	eGFP	tagRFP	red	2.73242968465827	2.49246713367239	1	9	4	1
3818	plate1_C003	CO4	CO2	eGFP	tagRFP	red	2.75945936415543	2.49937625947606	1	10	4	1
3819	plate1_C003	CO4	CO2	eGFP	tagRFP	red	2.80972848335427	2.54428557719988	1	11	4	1
3820	plate1_C003	CO4	CO2	eGFP	tagRFP	red	2.84076571214309	2.56155839170905	1	12	4	1
3821	plate1_C003	CO4	CO2	eGFP	tagRFP	red	4.19499321939039	3.77238268880146	1	1	2	1
3822	plate1_C003	CO4	CO2	eGFP	tagRFP	red	4.12414126908041	3.77583725170329	1	2	2	1
3823	plate1_C003	CO4	CO2	eGFP	tagRFP	red	4.04737668956247	3.78447365895787	1	3	2	1
3824	plate1_C003	CO4	CO2	eGFP	tagRFP	red	3.93419284940085	3.78101909605604	1	4	2	1
3825	plate1_C003	CO4	CO2	eGFP	tagRFP	red	3.8113659003472	3.77756453315421	1	5	2	1
3826	plate1_C003	CO4	CO2	eGFP	tagRFP	red	3.68864579512916	3.7343824968813	1	6	2	1
3827	plate1_C003	CO4	CO2	eGFP	tagRFP	red	3.57427399638854	3.55647250743691	1	7	2	1
3828	plate1_C003	CO4	CO2	eGFP	tagRFP	red	3.51096268559526	3.2611073793302	1	8	2	1
3829	plate1_C003	CO4	CO2	eGFP	tagRFP	red	3.49859777526385	3.0192879762019	1	9	2	1
3830	plate1_C003	CO4	CO2	eGFP	tagRFP	red	3.55506383692814	3.27838019383936	1	10	2	1
3831	plate1_C003	CO4	CO2	eGFP	tagRFP	red	3.65556223525151	3.54092697437866	1	11	2	1
3832	plate1_C003	CO4	CO2	eGFP	tagRFP	red	3.75151886510518	3.67392764609922	1	12	2	1
3833	plate1_C003	CO4	CO2	eGFP	tagRFP	red	3.24731375029358	3.07456098263123	1	1	3	1
3834	plate1_C003	CO4	CO2	eGFP	tagRFP	red	3.2405644795254	3.09183379714039	1	2	3	1
3835	plate1_C003	CO4	CO2	eGFP	tagRFP	red	3.22579105561156	3.11083389310047	1	3	3	1
3836	plate1_C003	CO4	CO2	eGFP	tagRFP	red	3.17843388366125	3.11774301890414	1	4	3	1
3837	plate1_C003	CO4	CO2	eGFP	tagRFP	red	3.12134124628304	3.10565204874772	1	5	3	1
3838	plate1_C003	CO4	CO2	eGFP	tagRFP	red	3.0483324992237	3.05901544957298	1	6	3	1
3839	plate1_C003	CO4	CO2	eGFP	tagRFP	red	3.01034498838275	3.03310622780923	1	7	3	1
3840	plate1_C003	CO4	CO2	eGFP	tagRFP	red	3.02599851575602	3.04174263506381	1	8	3	1
3841	plate1_C003	CO4	CO2	eGFP	tagRFP	red	3.04861137974377	3.04174263506381	1	9	3	1
3842	plate1_C003	CO4	CO2	eGFP	tagRFP	red	3.10119303416422	3.05901544957298	1	10	3	1
3843	plate1_C003	CO4	CO2	eGFP	tagRFP	red	3.14897758145698	3.07974282698397	1	11	3	1
3844	plate1_C003	CO4	CO2	eGFP	tagRFP	red	3.1890657507608	3.09528836004222	1	12	3	1
3845	plate1_C003	CO4	CO2	eGFP	tagRFP	red	2.86303450276192	2.52355819978889	1	1	4	1
3846	plate1_C003	CO4	CO2	eGFP	tagRFP	red	2.85702951701808	2.52183091833797	1	2	4	1
3847	plate1_C003	CO4	CO2	eGFP	tagRFP	red	2.83688311581173	2.53392188849439	1	3	4	1
3848	plate1_C003	CO4	CO2	eGFP	tagRFP	red	2.81893697325398	2.55292198445447	1	4	4	1
3849	plate1_C003	CO4	CO2	eGFP	tagRFP	red	2.80087674321075	2.56328567315997	1	5	4	1
3850	plate1_C003	CO4	CO2	eGFP	tagRFP	red	2.76116524370028	2.54428557719988	1	6	4	1
3851	plate1_C003	CO4	CO2	eGFP	tagRFP	red	2.73328805716809	2.5252854812398	1	7	4	1
3852	plate1_C003	CO4	CO2	eGFP	tagRFP	red	2.73294760562411	2.52010363688705	1	8	4	1
3925	plate1_C004	CO2	CO4	eGFP	tagRFP	red	0.265306130068197	0	1	5	2	1
3926	plate1_C004	CO2	CO4	eGFP	tagRFP	red	0.27618121376206	0	1	6	2	1
3927	plate1_C004	CO2	CO4	eGFP	tagRFP	red	0.291039195720549	0	1	7	2	1
3928	plate1_C004	CO2	CO4	eGFP	tagRFP	red	0.358388803812625	0.525747404411458	1	8	2	1
3929	plate1_C004	CO2	CO4	eGFP	tagRFP	red	0.40788404964279	0.57865988408456	1	9	2	1
3930	plate1_C004	CO2	CO4	eGFP	tagRFP	red	0.43146021607969	0.595171579869074	1	10	2	1
3931	plate1_C004	CO2	CO4	eGFP	tagRFP	red	0.462118076164533	0.628194971438102	1	11	2	1
3932	plate1_C004	CO2	CO4	eGFP	tagRFP	red	0.499464366742756	0.66121836300713	1	12	2	1
3933	plate1_C004	CO2	CO4	eGFP	tagRFP	red	0.185280706995579	0.24767543676771	1	1	3	1
3934	plate1_C004	CO2	CO4	eGFP	tagRFP	red	0.18096260766893	0.248425968394279	1	2	3	1
3935	plate1_C004	CO2	CO4	eGFP	tagRFP	red	0.176163345630958	0.249176500020848	1	3	3	1
3936	plate1_C004	CO2	CO4	eGFP	tagRFP	red	0.17154606524414	0.248050702580995	1	4	3	1
3937	plate1_C004	CO2	CO4	eGFP	tagRFP	red	0.165602764938351	0.246549639327857	1	5	3	1
3938	plate1_C004	CO2	CO4	eGFP	tagRFP	red	0.159842790313636	0.242421715381729	1	6	3	1
3939	plate1_C004	CO2	CO4	eGFP	tagRFP	red	0.156638085372631	0.238669057248885	1	7	3	1
3940	plate1_C004	CO2	CO4	eGFP	tagRFP	red	0.156448577153926	0.239044323062169	1	8	3	1
3941	plate1_C004	CO2	CO4	eGFP	tagRFP	red	0.159018093554787	0.245423841888004	1	9	3	1
3942	plate1_C004	CO2	CO4	eGFP	tagRFP	red	0.161975765796514	0.252553892340408	1	10	3	1
3943	plate1_C004	CO2	CO4	eGFP	tagRFP	red	0.166711589622267	0.255556018846683	1	11	3	1
3944	plate1_C004	CO2	CO4	eGFP	tagRFP	red	0.170993131335094	0.257057082099821	1	12	3	1
3945	plate1_C004	CO2	CO4	eGFP	tagRFP	red	0.204303837675832	0.249927031647417	1	1	4	1
3946	plate1_C004	CO2	CO4	eGFP	tagRFP	red	0.19947688862151	0.25105282908727	1	2	4	1
3947	plate1_C004	CO2	CO4	eGFP	tagRFP	red	0.194370650149833	0.251803360713839	1	3	4	1
3948	plate1_C004	CO2	CO4	eGFP	tagRFP	red	0.188862815538091	0.251803360713839	1	4	4	1
3949	plate1_C004	CO2	CO4	eGFP	tagRFP	red	0.184231288434122	0.251803360713839	1	5	4	1
3950	plate1_C004	CO2	CO4	eGFP	tagRFP	red	0.178152241106423	0.249927031647417	1	6	4	1
3951	plate1_C004	CO2	CO4	eGFP	tagRFP	red	0.173595442066001	0.248050702580995	1	7	4	1
3952	plate1_C004	CO2	CO4	eGFP	tagRFP	red	0.170176498755764	0.246549639327857	1	8	4	1
3953	plate1_C004	CO2	CO4	eGFP	tagRFP	red	0.169437013493836	0.244673310261435	1	9	4	1
3954	plate1_C004	CO2	CO4	eGFP	tagRFP	red	0.172224800353689	0.244298044448151	1	10	4	1
3955	plate1_C004	CO2	CO4	eGFP	tagRFP	red	0.172159211693598	0.238669057248885	1	11	4	1
3956	plate1_C004	CO2	CO4	eGFP	tagRFP	red	0.178107619313083	0.240545386315307	1	12	4	1
3957	plate1_C004	CO2	CO4	eGFP	tagRFP	red	0.262890639496156	0	1	1	2	1
3958	plate1_C004	CO2	CO4	eGFP	tagRFP	red	0.260951473127727	0	1	2	2	1
3959	plate1_C004	CO2	CO4	eGFP	tagRFP	red	0.260603369378474	0	1	3	2	1
3960	plate1_C004	CO2	CO4	eGFP	tagRFP	red	0.260975396860301	0	1	4	2	1
3961	plate1_C004	CO4	CO2	eGFP	tagRFP	red	2.48140201009115	2.72475427017534	1	9	4	1
3962	plate1_C004	CO4	CO2	eGFP	tagRFP	red	2.42406012724095	2.5299832875393	1	10	4	1
3963	plate1_C004	CO4	CO2	eGFP	tagRFP	red	2.39060040925265	2.60850352661247	1	11	4	1
3964	plate1_C004	CO4	CO2	eGFP	tagRFP	red	2.42834174322451	2.64929326119593	1	12	4	1
3965	plate1_C004	CO4	CO2	eGFP	tagRFP	red	5.70801021226414	4.04634167067955	1	1	2	1
3966	plate1_C004	CO4	CO2	eGFP	tagRFP	red	5.59823168222302	3.98311758207518	1	2	2	1
3967	plate1_C004	CO4	CO2	eGFP	tagRFP	red	5.47645840196474	3.79038608616831	1	3	2	1
3968	plate1_C004	CO4	CO2	eGFP	tagRFP	red	5.36829419893271	3.6241679177407	1	4	2	1
3969	plate1_C004	CO4	CO2	eGFP	tagRFP	red	5.34885358005727	3.55788459904257	1	5	2	1
3970	plate1_C004	CO4	CO2	eGFP	tagRFP	red	5.39820110947414	3.5558451123134	1	6	2	1
3971	plate1_C004	CO4	CO2	eGFP	tagRFP	red	5.62751175302156	3.94232784749171	1	7	2	1
3972	plate1_C004	CO4	CO2	eGFP	tagRFP	red	5.87299894068735	4.37062006061808	1	8	2	1
3973	plate1_C004	CO4	CO2	eGFP	tagRFP	red	6.07186062905264	4.69999716737954	1	9	2	1
3974	plate1_C004	CO4	CO2	eGFP	tagRFP	red	6.17148199387633	4.91924199076566	1	10	2	1
3975	plate1_C004	CO4	CO2	eGFP	tagRFP	red	6.07118012152355	4.90904455711979	1	11	2	1
3976	plate1_C004	CO4	CO2	eGFP	tagRFP	red	5.8311659746951	4.7713792029006	1	12	2	1
3977	plate1_C004	CO4	CO2	eGFP	tagRFP	red	2.99189965268892	2.78899810214429	1	1	3	1
3978	plate1_C004	CO4	CO2	eGFP	tagRFP	red	2.91837693229746	2.79817579242557	1	2	3	1
3979	plate1_C004	CO4	CO2	eGFP	tagRFP	red	2.87060616243933	2.78389938532136	1	3	3	1
[truncated: 18,305 more rows]
