# Supplementary material for: Enhanced in vivo-imaging in medaka by optimized anaesthesia, fluorescent protein selection and removal of pigmentation
Source: PLoS One. 2019 Mar 7;14(3):e0212956. doi: 10.1371/journal.pone.0212956 (PMC6405165; doi:10.1371/journal.pone.0212956)
Supplement: S1 Dataset — (ZIP) [file pone.0212956.s010.zip › minimal data set/fluorescent protein data/timelapse_40h.csv]

	well	maskchannel	measurementchannel	hpf	green	red	experiment	Mean	Median	StdDev	zslice
1477	plate1_red_A001	CO2	CO4	19.66666667	eGFP	empty	Ctr	0.100672543	0.172304049	1	3
1478	plate1_red_A001	CO2	CO4	19.66666667	eGFP	empty	Ctr	0.095178069	0.171415883	1	4
1479	plate1_red_A001	CO2	CO4	19.66666667	eGFP	empty	Ctr	0.08898657	0.169639553	1	5
1480	plate1_red_A001	CO2	CO4	19.66666667	eGFP	empty	Ctr	0.083240927	0.167863223	1	6
1481	plate1_red_A001	CO2	CO4	19.66666667	eGFP	empty	Ctr	0.08013316	0.166975057	1	7
1482	plate1_red_A001	CO2	CO4	19.66666667	eGFP	empty	Ctr	0.080588629	0.166975057	1	8
1483	plate1_red_A001	CO2	CO4	19.66666667	eGFP	empty	Ctr	0.083143584	0.167863223	1	9
1484	plate1_red_A001	CO2	CO4	19.66666667	eGFP	empty	Ctr	0.08753003	0.168751388	1	10
1485	plate1_red_A001	CO2	CO4	19.66666667	eGFP	empty	Ctr	0.093214984	0.170527718	1	11
1486	plate1_red_A001	CO2	CO4	19.66666667	eGFP	empty	Ctr	0.100447813	0.172304049	1	12
1487	plate1_red_A001	CO2	CO4	20	eGFP	empty	Ctr	0.10617543	0.173192214	1	1
1488	plate1_red_A001	CO2	CO4	20	eGFP	empty	Ctr	0.097123728	0.170527718	1	2
1489	plate1_red_A001	CO2	CO4	20	eGFP	empty	Ctr	0.091840164	0.169639553	1	3
1490	plate1_red_A001	CO2	CO4	20	eGFP	empty	Ctr	0.085776653	0.167863223	1	4
1491	plate1_red_A001	CO2	CO4	20	eGFP	empty	Ctr	0.080588629	0.166086892	1	5
1492	plate1_red_A001	CO2	CO4	20	eGFP	empty	Ctr	0.077727224	0.165198727	1	6
1493	plate1_red_A001	CO2	CO4	20	eGFP	empty	Ctr	0.076863154	0.164310562	1	7
1494	plate1_red_A001	CO2	CO4	20	eGFP	empty	Ctr	0.07972516	0.166086892	1	8
1495	plate1_red_A001	CO2	CO4	20	eGFP	empty	Ctr	0.083319041	0.166975057	1	9
1496	plate1_red_A001	CO2	CO4	20	eGFP	empty	Ctr	0.088238471	0.168751388	1	10
1497	plate1_red_A001	CO2	CO4	20	eGFP	empty	Ctr	0.094785692	0.170527718	1	11
1498	plate1_red_A001	CO2	CO4	20	eGFP	empty	Ctr	0.103162002	0.172304049	1	12
1499	plate1_red_A001	CO2	CO4	20.33333333	eGFP	empty	Ctr	0.079776836	0.164310562	1	1
1500	plate1_red_A001	CO2	CO4	20.33333333	eGFP	empty	Ctr	0.072845049	0.160757901	1	2
1501	plate1_red_A001	CO2	CO4	20.33333333	eGFP	empty	Ctr	0.068411734	0.158093405	1	3
1502	plate1_red_A001	CO2	CO4	20.33333333	eGFP	empty	Ctr	0.065595396	0.156317075	1	4
1503	plate1_red_A001	CO2	CO4	20.33333333	eGFP	empty	Ctr	0.06425783	0.154540745	1	5
1504	plate1_red_A001	CO2	CO4	20.33333333	eGFP	empty	Ctr	0.06603404	0.156317075	1	6
1505	plate1_red_A001	CO2	CO4	20.33333333	eGFP	empty	Ctr	0.069969824	0.158981571	1	7
1506	plate1_red_A001	CO2	CO4	20.33333333	eGFP	empty	Ctr	0.076141494	0.161646066	1	8
1507	plate1_red_A001	CO2	CO4	20.33333333	eGFP	empty	Ctr	0.083272173	0.164310562	1	9
1508	plate1_red_A001	CO2	CO4	20.33333333	eGFP	empty	Ctr	0.091658697	0.166975057	1	10
1509	plate1_red_A001	CO2	CO4	20.33333333	eGFP	empty	Ctr	0.10126261	0.169639553	1	11
1510	plate1_red_A001	CO2	CO4	20.33333333	eGFP	empty	Ctr	0.111958328	0.171415883	1	12
1511	plate1_red_A001	CO2	CO4	20.66666667	eGFP	empty	Ctr	0.112073097	0.171415883	1	1
1512	plate1_red_A001	CO2	CO4	20.66666667	eGFP	empty	Ctr	0.102135093	0.169639553	1	2
1513	plate1_red_A001	CO2	CO4	20.66666667	eGFP	empty	Ctr	0.093742559	0.167863223	1	3
1514	plate1_red_A001	CO2	CO4	20.66666667	eGFP	empty	Ctr	0.087681452	0.166086892	1	4
1515	plate1_red_A001	CO2	CO4	20.66666667	eGFP	empty	Ctr	0.083075083	0.165198727	1	5
1516	plate1_red_A001	CO2	CO4	20.66666667	eGFP	empty	Ctr	0.080864434	0.164310562	1	6
1517	plate1_red_A001	CO2	CO4	20.66666667	eGFP	empty	Ctr	0.080482273	0.164310562	1	7
1518	plate1_red_A001	CO2	CO4	20.66666667	eGFP	empty	Ctr	0.082977139	0.165198727	1	8
1519	plate1_red_A001	CO2	CO4	20.66666667	eGFP	empty	Ctr	0.08677472	0.166086892	1	9
1520	plate1_red_A001	CO2	CO4	20.66666667	eGFP	empty	Ctr	0.092965017	0.167863223	1	10
1521	plate1_red_A001	CO2	CO4	20.66666667	eGFP	empty	Ctr	0.101287848	0.169639553	1	11
1522	plate1_red_A001	CO2	CO4	20.66666667	eGFP	empty	Ctr	0.111743212	0.171415883	1	12
1523	plate1_red_A001	CO2	CO4	21	eGFP	empty	Ctr	0.114655091	0.173192214	1	1
1524	plate1_red_A001	CO2	CO4	21	eGFP	empty	Ctr	0.102488412	0.170527718	1	2
1525	plate1_red_A001	CO2	CO4	21	eGFP	empty	Ctr	0.092323875	0.168751388	1	3
1526	plate1_red_A001	CO2	CO4	21	eGFP	empty	Ctr	0.084885544	0.166086892	1	4
1527	plate1_red_A001	CO2	CO4	21	eGFP	empty	Ctr	0.079838727	0.165198727	1	5
1528	plate1_red_A001	CO2	CO4	21	eGFP	empty	Ctr	0.077644903	0.164310562	1	6
1529	plate1_red_A001	CO2	CO4	21	eGFP	empty	Ctr	0.077147372	0.163422397	1	7
1530	plate1_red_A001	CO2	CO4	21	eGFP	empty	Ctr	0.079160931	0.164310562	1	8
1531	plate1_red_A001	CO2	CO4	21	eGFP	empty	Ctr	0.083281186	0.166086892	1	9
1532	plate1_red_A001	CO2	CO4	21	eGFP	empty	Ctr	0.090128248	0.167863223	1	10
1533	plate1_red_A001	CO2	CO4	21	eGFP	empty	Ctr	0.099246047	0.170527718	1	11
1534	plate1_red_A001	CO2	CO4	21	eGFP	empty	Ctr	0.110465134	0.172304049	1	12
1535	plate1_red_A001	CO2	CO4	21.33333333	eGFP	empty	Ctr	0.1111904	0.172304049	1	1
1536	plate1_red_A001	CO2	CO4	21.33333333	eGFP	empty	Ctr	0.09997612	0.169639553	1	2
1537	plate1_red_A001	CO2	CO4	21.33333333	eGFP	empty	Ctr	0.090494186	0.167863223	1	3
1538	plate1_red_A001	CO2	CO4	21.33333333	eGFP	empty	Ctr	0.083993833	0.165198727	1	4
1539	plate1_red_A001	CO2	CO4	21.33333333	eGFP	empty	Ctr	0.080331451	0.164310562	1	5
1540	plate1_red_A001	CO2	CO4	21.33333333	eGFP	empty	Ctr	0.078344932	0.163422397	1	6
1541	plate1_red_A001	CO2	CO4	21.33333333	eGFP	empty	Ctr	0.078386393	0.163422397	1	7
1542	plate1_red_A001	CO2	CO4	21.33333333	eGFP	empty	Ctr	0.08141244	0.165198727	1	8
1543	plate1_red_A001	CO2	CO4	21.33333333	eGFP	empty	Ctr	0.085967133	0.166086892	1	9
1544	plate1_red_A001	CO2	CO4	21.33333333	eGFP	empty	Ctr	0.09338263	0.168751388	1	10
1545	plate1_red_A001	CO2	CO4	21.33333333	eGFP	empty	Ctr	0.102407894	0.170527718	1	11
1546	plate1_red_A001	CO2	CO4	21.33333333	eGFP	empty	Ctr	0.114033177	0.172304049	1	12
1547	plate1_red_A001	CO2	CO4	21.66666667	eGFP	empty	Ctr	0.114191811	0.173192214	1	1
1548	plate1_red_A001	CO2	CO4	21.66666667	eGFP	empty	Ctr	0.099104239	0.170527718	1	2
1549	plate1_red_A001	CO2	CO4	21.66666667	eGFP	empty	Ctr	0.088054601	0.167863223	1	3
1550	plate1_red_A001	CO2	CO4	21.66666667	eGFP	empty	Ctr	0.080994826	0.165198727	1	4
1551	plate1_red_A001	CO2	CO4	21.66666667	eGFP	empty	Ctr	0.076056769	0.163422397	1	5
1552	plate1_red_A001	CO2	CO4	21.66666667	eGFP	empty	Ctr	0.073817278	0.162534231	1	6
1553	plate1_red_A001	CO2	CO4	21.66666667	eGFP	empty	Ctr	0.073555293	0.162534231	1	7
1554	plate1_red_A001	CO2	CO4	21.66666667	eGFP	empty	Ctr	0.075795986	0.163422397	1	8
1555	plate1_red_A001	CO2	CO4	21.66666667	eGFP	empty	Ctr	0.080442614	0.165198727	1	9
1556	plate1_red_A001	CO2	CO4	21.66666667	eGFP	empty	Ctr	0.087579302	0.167863223	1	10
1557	plate1_red_A001	CO2	CO4	21.66666667	eGFP	empty	Ctr	0.097154974	0.169639553	1	11
1558	plate1_red_A001	CO2	CO4	21.66666667	eGFP	empty	Ctr	0.108601195	0.172304049	1	12
1559	plate1_red_A001	CO2	CO4	22	eGFP	empty	Ctr	0.108860776	0.171415883	1	1
1560	plate1_red_A001	CO2	CO4	22	eGFP	empty	Ctr	0.097916293	0.168751388	1	2
1561	plate1_red_A001	CO2	CO4	22	eGFP	empty	Ctr	0.089094128	0.166086892	1	3
1562	plate1_red_A001	CO2	CO4	22	eGFP	empty	Ctr	0.082967525	0.164310562	1	4
1563	plate1_red_A001	CO2	CO4	22	eGFP	empty	Ctr	0.079072	0.163422397	1	5
1564	plate1_red_A001	CO2	CO4	22	eGFP	empty	Ctr	0.077429186	0.162534231	1	6
1565	plate1_red_A001	CO2	CO4	22	eGFP	empty	Ctr	0.07776508	0.162534231	1	7
1566	plate1_red_A001	CO2	CO4	22	eGFP	empty	Ctr	0.081420852	0.164310562	1	8
1567	plate1_red_A001	CO2	CO4	22	eGFP	empty	Ctr	0.086760899	0.166086892	1	9
1568	plate1_red_A001	CO2	CO4	22	eGFP	empty	Ctr	0.094108497	0.167863223	1	10
1569	plate1_red_A001	CO2	CO4	22	eGFP	empty	Ctr	0.103374714	0.169639553	1	11
1570	plate1_red_A001	CO2	CO4	22	eGFP	empty	Ctr	0.114621442	0.171415883	1	12
1571	plate1_red_A001	CO2	CO4	22.33333333	eGFP	empty	Ctr	0.10970682	0.171415883	1	1
1572	plate1_red_A001	CO2	CO4	22.33333333	eGFP	empty	Ctr	0.098497948	0.168751388	1	2
1573	plate1_red_A001	CO2	CO4	22.33333333	eGFP	empty	Ctr	0.089830811	0.166975057	1	3
1574	plate1_red_A001	CO2	CO4	22.33333333	eGFP	empty	Ctr	0.083354494	0.165198727	1	4
1575	plate1_red_A001	CO2	CO4	22.33333333	eGFP	empty	Ctr	0.078926587	0.163422397	1	5
1576	plate1_red_A001	CO2	CO4	22.33333333	eGFP	empty	Ctr	0.076973717	0.162534231	1	6
1577	plate1_red_A001	CO2	CO4	22.33333333	eGFP	empty	Ctr	0.077593227	0.163422397	1	7
1578	plate1_red_A001	CO2	CO4	22.33333333	eGFP	empty	Ctr	0.081221359	0.164310562	1	8
1579	plate1_red_A001	CO2	CO4	22.33333333	eGFP	empty	Ctr	0.086673771	0.166086892	1	9
1580	plate1_red_A001	CO2	CO4	22.33333333	eGFP	empty	Ctr	0.09408326	0.167863223	1	10
1581	plate1_red_A001	CO2	CO4	22.33333333	eGFP	empty	Ctr	0.103540558	0.170527718	1	11
1582	plate1_red_A001	CO2	CO4	22.33333333	eGFP	empty	Ctr	0.114832953	0.172304049	1	12
1583	plate1_red_A001	CO2	CO4	22.66666667	eGFP	empty	Ctr	0.11278935	0.172304049	1	1
1584	plate1_red_A001	CO2	CO4	22.66666667	eGFP	empty	Ctr	0.101129815	0.170527718	1	2
1585	plate1_red_A001	CO2	CO4	22.66666667	eGFP	empty	Ctr	0.091310185	0.167863223	1	3
1586	plate1_red_A001	CO2	CO4	22.66666667	eGFP	empty	Ctr	0.083611672	0.165198727	1	4
1587	plate1_red_A001	CO2	CO4	22.66666667	eGFP	empty	Ctr	0.078967447	0.164310562	1	5
1588	plate1_red_A001	CO2	CO4	22.66666667	eGFP	empty	Ctr	0.076601169	0.162534231	1	6
1589	plate1_red_A001	CO2	CO4	22.66666667	eGFP	empty	Ctr	0.077082477	0.163422397	1	7
1590	plate1_red_A001	CO2	CO4	22.66666667	eGFP	empty	Ctr	0.080025001	0.164310562	1	8
1591	plate1_red_A001	CO2	CO4	22.66666667	eGFP	empty	Ctr	0.085428141	0.166086892	1	9
1592	plate1_red_A001	CO2	CO4	22.66666667	eGFP	empty	Ctr	0.09264715	0.167863223	1	10
1593	plate1_red_A001	CO2	CO4	22.66666667	eGFP	empty	Ctr	0.102062386	0.170527718	1	11
1594	plate1_red_A001	CO2	CO4	22.66666667	eGFP	empty	Ctr	0.113238209	0.172304049	1	12
1595	plate1_red_A001	CO2	CO4	23	eGFP	empty	Ctr	0.111493245	0.172304049	1	1
1596	plate1_red_A001	CO2	CO4	23	eGFP	empty	Ctr	0.10092912	0.169639553	1	2
1597	plate1_red_A001	CO2	CO4	23	eGFP	empty	Ctr	0.091874414	0.167863223	1	3
1598	plate1_red_A001	CO2	CO4	23	eGFP	empty	Ctr	0.085079629	0.166086892	1	4
1599	plate1_red_A001	CO2	CO4	23	eGFP	empty	Ctr	0.080423987	0.164310562	1	5
1600	plate1_red_A001	CO2	CO4	23	eGFP	empty	Ctr	0.078123206	0.163422397	1	6
1601	plate1_red_A001	CO2	CO4	23	eGFP	empty	Ctr	0.078624943	0.163422397	1	7
1602	plate1_red_A001	CO2	CO4	23	eGFP	empty	Ctr	0.081468923	0.164310562	1	8
1603	plate1_red_A001	CO2	CO4	23	eGFP	empty	Ctr	0.086819786	0.166086892	1	9
1604	plate1_red_A001	CO2	CO4	23	eGFP	empty	Ctr	0.094154164	0.167863223	1	10
1605	plate1_red_A001	CO2	CO4	23	eGFP	empty	Ctr	0.103468452	0.170527718	1	11
1606	plate1_red_A001	CO2	CO4	23	eGFP	empty	Ctr	0.11428014	0.171415883	1	12
1607	plate1_red_A001	CO2	CO4	23.33333333	eGFP	empty	Ctr	0.112577839	0.172304049	1	1
1608	plate1_red_A001	CO2	CO4	23.33333333	eGFP	empty	Ctr	0.102041355	0.169639553	1	2
1609	plate1_red_A001	CO2	CO4	23.33333333	eGFP	empty	Ctr	0.09374977	0.167863223	1	3
1610	plate1_red_A001	CO2	CO4	23.33333333	eGFP	empty	Ctr	0.086372729	0.166086892	1	4
1611	plate1_red_A001	CO2	CO4	23.33333333	eGFP	empty	Ctr	0.081962248	0.165198727	1	5
1612	plate1_red_A001	CO2	CO4	23.33333333	eGFP	empty	Ctr	0.079648247	0.164310562	1	6
1613	plate1_red_A001	CO2	CO4	23.33333333	eGFP	empty	Ctr	0.079997961	0.164310562	1	7
1614	plate1_red_A001	CO2	CO4	23.33333333	eGFP	empty	Ctr	0.0827464	0.165198727	1	8
1615	plate1_red_A001	CO2	CO4	23.33333333	eGFP	empty	Ctr	0.087546254	0.166975057	1	9
1616	plate1_red_A001	CO2	CO4	23.33333333	eGFP	empty	Ctr	0.094478641	0.167863223	1	10
1617	plate1_red_A001	CO2	CO4	23.33333333	eGFP	empty	Ctr	0.103217884	0.169639553	1	11
1618	plate1_red_A001	CO2	CO4	23.33333333	eGFP	empty	Ctr	0.114180995	0.171415883	1	12
1619	plate1_red_A001	CO2	CO4	23.66666667	eGFP	empty	Ctr	0.111934894	0.172304049	1	1
1620	plate1_red_A001	CO2	CO4	23.66666667	eGFP	empty	Ctr	0.099607178	0.169639553	1	2
1621	plate1_red_A001	CO2	CO4	23.66666667	eGFP	empty	Ctr	0.09041547	0.167863223	1	3
1622	plate1_red_A001	CO2	CO4	23.66666667	eGFP	empty	Ctr	0.083945762	0.166086892	1	4
1623	plate1_red_A001	CO2	CO4	23.66666667	eGFP	empty	Ctr	0.079451758	0.164310562	1	5
1624	plate1_red_A001	CO2	CO4	23.66666667	eGFP	empty	Ctr	0.077640096	0.163422397	1	6
1625	plate1_red_A001	CO2	CO4	23.66666667	eGFP	empty	Ctr	0.077634688	0.163422397	1	7
1626	plate1_red_A001	CO2	CO4	23.66666667	eGFP	empty	Ctr	0.079501031	0.164310562	1	8
1627	plate1_red_A001	CO2	CO4	23.66666667	eGFP	empty	Ctr	0.084360973	0.166086892	1	9
1628	plate1_red_A001	CO2	CO4	23.66666667	eGFP	empty	Ctr	0.091354049	0.167863223	1	10
1629	plate1_red_A001	CO2	CO4	23.66666667	eGFP	empty	Ctr	0.100824567	0.169639553	1	11
1630	plate1_red_A001	CO2	CO4	23.66666667	eGFP	empty	Ctr	0.112002193	0.171415883	1	12
1631	plate1_red_A001	CO2	CO4	24	eGFP	empty	Ctr	0.104837864	0.171415883	1	1
1632	plate1_red_A001	CO2	CO4	24	eGFP	empty	Ctr	0.095169056	0.169639553	1	2
1633	plate1_red_A001	CO2	CO4	24	eGFP	empty	Ctr	0.087825664	0.167863223	1	3
1634	plate1_red_A001	CO2	CO4	24	eGFP	empty	Ctr	0.083049846	0.166086892	1	4
1635	plate1_red_A001	CO2	CO4	24	eGFP	empty	Ctr	0.080722025	0.165198727	1	5
1636	plate1_red_A001	CO2	CO4	24	eGFP	empty	Ctr	0.080159599	0.165198727	1	6
1637	plate1_red_A001	CO2	CO4	24	eGFP	empty	Ctr	0.081291662	0.165198727	1	7
1638	plate1_red_A001	CO2	CO4	24	eGFP	empty	Ctr	0.083874858	0.166086892	1	8
1639	plate1_red_A001	CO2	CO4	24	eGFP	empty	Ctr	0.08874802	0.167863223	1	9
1640	plate1_red_A001	CO2	CO4	24	eGFP	empty	Ctr	0.09602231	0.169639553	1	10
1641	plate1_red_A001	CO2	CO4	24	eGFP	empty	Ctr	0.105584762	0.171415883	1	11
1642	plate1_red_A001	CO2	CO4	24	eGFP	empty	Ctr	0.116896385	0.173192214	1	12
1643	plate1_red_A001	CO2	CO4	24.33333333	eGFP	empty	Ctr	0.106249339	0.170527718	1	1
1644	plate1_red_A001	CO2	CO4	24.33333333	eGFP	empty	Ctr	0.096659846	0.168751388	1	2
1645	plate1_red_A001	CO2	CO4	24.33333333	eGFP	empty	Ctr	0.08899979	0.166086892	1	3
1646	plate1_red_A001	CO2	CO4	24.33333333	eGFP	empty	Ctr	0.084002245	0.165198727	1	4
1647	plate1_red_A001	CO2	CO4	24.33333333	eGFP	empty	Ctr	0.081217754	0.163422397	1	5
1648	plate1_red_A001	CO2	CO4	24.33333333	eGFP	empty	Ctr	0.080735244	0.163422397	1	6
1649	plate1_red_A001	CO2	CO4	24.33333333	eGFP	empty	Ctr	0.081842071	0.164310562	1	7
1650	plate1_red_A001	CO2	CO4	24.33333333	eGFP	empty	Ctr	0.084321915	0.165198727	1	8
1651	plate1_red_A001	CO2	CO4	24.33333333	eGFP	empty	Ctr	0.087984898	0.166086892	1	9
1652	plate1_red_A001	CO2	CO4	24.33333333	eGFP	empty	Ctr	0.094014759	0.167863223	1	10
1653	plate1_red_A001	CO2	CO4	24.33333333	eGFP	empty	Ctr	0.102259475	0.169639553	1	11
1654	plate1_red_A001	CO2	CO4	24.33333333	eGFP	empty	Ctr	0.112568826	0.171415883	1	12
1655	plate1_red_A001	CO2	CO4	24.66666667	eGFP	empty	Ctr	0.110475349	0.171415883	1	1
1656	plate1_red_A001	CO2	CO4	24.66666667	eGFP	empty	Ctr	0.099740574	0.168751388	1	2
1657	plate1_red_A001	CO2	CO4	24.66666667	eGFP	empty	Ctr	0.090937637	0.166975057	1	3
1658	plate1_red_A001	CO2	CO4	24.66666667	eGFP	empty	Ctr	0.085119287	0.165198727	1	4
1659	plate1_red_A001	CO2	CO4	24.66666667	eGFP	empty	Ctr	0.08176636	0.164310562	1	5
1660	plate1_red_A001	CO2	CO4	24.66666667	eGFP	empty	Ctr	0.080529142	0.163422397	1	6
1661	plate1_red_A001	CO2	CO4	24.66666667	eGFP	empty	Ctr	0.080684169	0.163422397	1	7
1662	plate1_red_A001	CO2	CO4	24.66666667	eGFP	empty	Ctr	0.081806018	0.164310562	1	8
1663	plate1_red_A001	CO2	CO4	24.66666667	eGFP	empty	Ctr	0.085624029	0.165198727	1	9
1664	plate1_red_A001	CO2	CO4	24.66666667	eGFP	empty	Ctr	0.09262672	0.167863223	1	10
1665	plate1_red_A001	CO2	CO4	24.66666667	eGFP	empty	Ctr	0.102015517	0.169639553	1	11
1666	plate1_red_A001	CO2	CO4	24.66666667	eGFP	empty	Ctr	0.113210569	0.171415883	1	12
1667	plate1_red_A001	CO2	CO4	25	eGFP	empty	Ctr	0.109514537	0.172304049	1	1
1668	plate1_red_A001	CO2	CO4	25	eGFP	empty	Ctr	0.09856104	0.169639553	1	2
1669	plate1_red_A001	CO2	CO4	25	eGFP	empty	Ctr	0.090146875	0.167863223	1	3
1670	plate1_red_A001	CO2	CO4	25	eGFP	empty	Ctr	0.084348955	0.166086892	1	4
1671	plate1_red_A001	CO2	CO4	25	eGFP	empty	Ctr	0.080542962	0.164310562	1	5
1672	plate1_red_A001	CO2	CO4	25	eGFP	empty	Ctr	0.079075005	0.164310562	1	6
1673	plate1_red_A001	CO2	CO4	25	eGFP	empty	Ctr	0.079273897	0.164310562	1	7
1674	plate1_red_A001	CO2	CO4	25	eGFP	empty	Ctr	0.081294066	0.165198727	1	8
1675	plate1_red_A001	CO2	CO4	25	eGFP	empty	Ctr	0.085899834	0.166086892	1	9
1676	plate1_red_A001	CO2	CO4	25	eGFP	empty	Ctr	0.093292498	0.168751388	1	10
1677	plate1_red_A001	CO2	CO4	25	eGFP	empty	Ctr	0.103097106	0.170527718	1	11
1678	plate1_red_A001	CO2	CO4	25	eGFP	empty	Ctr	0.114823339	0.172304049	1	12
1679	plate1_red_A001	CO2	CO4	25.33333333	eGFP	empty	Ctr	0.096248242	0.170527718	1	1
1680	plate1_red_A001	CO2	CO4	25.33333333	eGFP	empty	Ctr	0.086674372	0.167863223	1	2
1681	plate1_red_A001	CO2	CO4	25.33333333	eGFP	empty	Ctr	0.079816494	0.165198727	1	3
1682	plate1_red_A001	CO2	CO4	25.33333333	eGFP	empty	Ctr	0.076081405	0.163422397	1	4
1683	plate1_red_A001	CO2	CO4	25.33333333	eGFP	empty	Ctr	0.074795516	0.163422397	1	5
1684	plate1_red_A001	CO2	CO4	25.33333333	eGFP	empty	Ctr	0.074493872	0.162534231	1	6
1685	plate1_red_A001	CO2	CO4	25.33333333	eGFP	empty	Ctr	0.075932386	0.163422397	1	7
1686	plate1_red_A001	CO2	CO4	25.33333333	eGFP	empty	Ctr	0.079716748	0.165198727	1	8
1687	plate1_red_A001	CO2	CO4	25.33333333	eGFP	empty	Ctr	0.085642055	0.166975057	1	9
1688	plate1_red_A001	CO2	CO4	25.33333333	eGFP	empty	Ctr	0.094445593	0.169639553	1	10
1689	plate1_red_A001	CO2	CO4	25.33333333	eGFP	empty	Ctr	0.105035555	0.171415883	1	11
1690	plate1_red_A001	CO2	CO4	25.33333333	eGFP	empty	Ctr	0.117225669	0.173192214	1	12
1691	plate1_red_A001	CO2	CO4	25.66666667	eGFP	empty	Ctr	0.098821824	0.170527718	1	1
1692	plate1_red_A001	CO2	CO4	25.66666667	eGFP	empty	Ctr	0.089262976	0.167863223	1	2
1693	plate1_red_A001	CO2	CO4	25.66666667	eGFP	empty	Ctr	0.082812497	0.165198727	1	3
1694	plate1_red_A001	CO2	CO4	25.66666667	eGFP	empty	Ctr	0.078082947	0.163422397	1	4
1695	plate1_red_A001	CO2	CO4	25.66666667	eGFP	empty	Ctr	0.075008228	0.162534231	1	5
1696	plate1_red_A001	CO2	CO4	25.66666667	eGFP	empty	Ctr	0.074919899	0.162534231	1	6
1697	plate1_red_A001	CO2	CO4	25.66666667	eGFP	empty	Ctr	0.076315149	0.163422397	1	7
1698	plate1_red_A001	CO2	CO4	25.66666667	eGFP	empty	Ctr	0.079569531	0.164310562	1	8
1699	plate1_red_A001	CO2	CO4	25.66666667	eGFP	empty	Ctr	0.084612743	0.166086892	1	9
1700	plate1_red_A001	CO2	CO4	25.66666667	eGFP	empty	Ctr	0.093016693	0.168751388	1	10
1701	plate1_red_A001	CO2	CO4	25.66666667	eGFP	empty	Ctr	0.103413772	0.170527718	1	11
1702	plate1_red_A001	CO2	CO4	25.66666667	eGFP	empty	Ctr	0.115769729	0.172304049	1	12
1703	plate1_red_A001	CO2	CO4	26	eGFP	empty	Ctr	0.088410924	0.166975057	1	1
1704	plate1_red_A001	CO2	CO4	26	eGFP	empty	Ctr	0.081498366	0.165198727	1	2
1705	plate1_red_A001	CO2	CO4	26	eGFP	empty	Ctr	0.077040415	0.162534231	1	3
1706	plate1_red_A001	CO2	CO4	26	eGFP	empty	Ctr	0.074610444	0.161646066	1	4
1707	plate1_red_A001	CO2	CO4	26	eGFP	empty	Ctr	0.073917626	0.161646066	1	5
1708	plate1_red_A001	CO2	CO4	26	eGFP	empty	Ctr	0.07441035	0.161646066	1	6
1709	plate1_red_A001	CO2	CO4	26	eGFP	empty	Ctr	0.075993076	0.162534231	1	7
1710	plate1_red_A001	CO2	CO4	26	eGFP	empty	Ctr	0.079496224	0.164310562	1	8
1711	plate1_red_A001	CO2	CO4	26	eGFP	empty	Ctr	0.08531878	0.166086892	1	9
1712	plate1_red_A001	CO2	CO4	26	eGFP	empty	Ctr	0.093534654	0.167863223	1	10
1713	plate1_red_A001	CO2	CO4	26	eGFP	empty	Ctr	0.103593436	0.170527718	1	11
1714	plate1_red_A001	CO2	CO4	26	eGFP	empty	Ctr	0.115507744	0.172304049	1	12
1715	plate1_red_A001	CO2	CO4	26.33333333	eGFP	empty	Ctr	0.065526294	0.156317075	1	1
1716	plate1_red_A001	CO2	CO4	26.33333333	eGFP	empty	Ctr	0.061519606	0.150988084	1	2
1717	plate1_red_A001	CO2	CO4	26.33333333	eGFP	empty	Ctr	0.058727303	0.142994597	1	3
1718	plate1_red_A001	CO2	CO4	26.33333333	eGFP	empty	Ctr	0.058717088	0.142994597	1	4
1719	plate1_red_A001	CO2	CO4	26.33333333	eGFP	empty	Ctr	0.059034354	0.144770927	1	5
1720	plate1_red_A001	CO2	CO4	26.33333333	eGFP	empty	Ctr	0.060683778	0.149211753	1	6
1721	plate1_red_A001	CO2	CO4	26.33333333	eGFP	empty	Ctr	0.065233664	0.15542891	1	7
1722	plate1_red_A001	CO2	CO4	26.33333333	eGFP	empty	Ctr	0.072202705	0.159869736	1	8
1723	plate1_red_A001	CO2	CO4	26.33333333	eGFP	empty	Ctr	0.080903492	0.163422397	1	9
1724	plate1_red_A001	CO2	CO4	26.33333333	eGFP	empty	Ctr	0.091056612	0.166975057	1	10
1725	plate1_red_A001	CO2	CO4	26.33333333	eGFP	empty	Ctr	0.102455964	0.168751388	1	11
1726	plate1_red_A001	CO2	CO4	26.33333333	eGFP	empty	Ctr	0.114779474	0.171415883	1	12
1727	plate1_red_A001	CO2	CO4	26.66666667	eGFP	empty	Ctr	0.059750006	0.147435423	1	1
1728	plate1_red_A001	CO2	CO4	26.66666667	eGFP	empty	Ctr	0.057254538	0	1	2
1729	plate1_red_A001	CO2	CO4	26.66666667	eGFP	empty	Ctr	0.057006975	0	1	3
1730	plate1_red_A001	CO2	CO4	26.66666667	eGFP	empty	Ctr	0.057657731	0	1	4
1731	plate1_red_A001	CO2	CO4	26.66666667	eGFP	empty	Ctr	0.05877297	0.143882762	1	5
1732	plate1_red_A001	CO2	CO4	26.66666667	eGFP	empty	Ctr	0.061261827	0.150099919	1	6
1733	plate1_red_A001	CO2	CO4	26.66666667	eGFP	empty	Ctr	0.066684797	0.156317075	1	7
1734	plate1_red_A001	CO2	CO4	26.66666667	eGFP	empty	Ctr	0.073684483	0.159869736	1	8
1735	plate1_red_A001	CO2	CO4	26.66666667	eGFP	empty	Ctr	0.08265807	0.163422397	1	9
1736	plate1_red_A001	CO2	CO4	26.66666667	eGFP	empty	Ctr	0.093010083	0.166975057	1	10
1737	plate1_red_A001	CO2	CO4	26.66666667	eGFP	empty	Ctr	0.103955167	0.168751388	1	11
1738	plate1_red_A001	CO2	CO4	26.66666667	eGFP	empty	Ctr	0.115839432	0.171415883	1	12
1739	plate1_red_A001	CO2	CO4	27	eGFP	empty	Ctr	0.0589977	0.143882762	1	1
1740	plate1_red_A001	CO2	CO4	27	eGFP	empty	Ctr	0.058535621	0.142106432	1	2
1741	plate1_red_A001	CO2	CO4	27	eGFP	empty	Ctr	0.059616009	0.147435423	1	3
1742	plate1_red_A001	CO2	CO4	27	eGFP	empty	Ctr	0.061508189	0.150988084	1	4
1743	plate1_red_A001	CO2	CO4	27	eGFP	empty	Ctr	0.063007993	0.152764414	1	5
1744	plate1_red_A001	CO2	CO4	27	eGFP	empty	Ctr	0.06592528	0.156317075	1	6
1745	plate1_red_A001	CO2	CO4	27	eGFP	empty	Ctr	0.07130078	0.158981571	1	7
1746	plate1_red_A001	CO2	CO4	27	eGFP	empty	Ctr	0.078039683	0.162534231	1	8
1747	plate1_red_A001	CO2	CO4	27	eGFP	empty	Ctr	0.086062073	0.165198727	1	9
1748	plate1_red_A001	CO2	CO4	27	eGFP	empty	Ctr	0.095294039	0.167863223	1	10
1749	plate1_red_A001	CO2	CO4	27	eGFP	empty	Ctr	0.1051341	0.169639553	1	11
1750	plate1_red_A001	CO2	CO4	27	eGFP	empty	Ctr	0.115706036	0.171415883	1	12
1751	plate1_red_A001	CO2	CO4	27.33333333	eGFP	empty	Ctr	0.062110875	0.151876249	1	1
1752	plate1_red_A001	CO2	CO4	27.33333333	eGFP	empty	Ctr	0.058425659	0.142106432	1	2
1753	plate1_red_A001	CO2	CO4	27.33333333	eGFP	empty	Ctr	0.057201661	0	1	3
1754	plate1_red_A001	CO2	CO4	27.33333333	eGFP	empty	Ctr	0.057370509	0	1	4
1755	plate1_red_A001	CO2	CO4	27.33333333	eGFP	empty	Ctr	0.058075946	0.141218267	1	5
1756	plate1_red_A001	CO2	CO4	27.33333333	eGFP	empty	Ctr	0.060089505	0.148323588	1	6
1757	plate1_red_A001	CO2	CO4	27.33333333	eGFP	empty	Ctr	0.064898972	0.154540745	1	7
1758	plate1_red_A001	CO2	CO4	27.33333333	eGFP	empty	Ctr	0.072135407	0.159869736	1	8
1759	plate1_red_A001	CO2	CO4	27.33333333	eGFP	empty	Ctr	0.08142626	0.163422397	1	9
1760	plate1_red_A001	CO2	CO4	27.33333333	eGFP	empty	Ctr	0.091891239	0.166086892	1	10
1761	plate1_red_A001	CO2	CO4	27.33333333	eGFP	empty	Ctr	0.103411969	0.168751388	1	11
1762	plate1_red_A001	CO2	CO4	27.33333333	eGFP	empty	Ctr	0.115686207	0.170527718	1	12
1763	plate1_red_A001	CO2	CO4	27.66666667	eGFP	empty	Ctr	0.076651043	0.162534231	1	1
1764	plate1_red_A001	CO2	CO4	27.66666667	eGFP	empty	Ctr	0.071598217	0.159869736	1	2
1765	plate1_red_A001	CO2	CO4	27.66666667	eGFP	empty	Ctr	0.069427828	0.158093405	1	3
1766	plate1_red_A001	CO2	CO4	27.66666667	eGFP	empty	Ctr	0.068954332	0.158093405	1	4
1767	plate1_red_A001	CO2	CO4	27.66666667	eGFP	empty	Ctr	0.06908893	0.158093405	1	5
1768	plate1_red_A001	CO2	CO4	27.66666667	eGFP	empty	Ctr	0.069445253	0.158093405	1	6
1769	plate1_red_A001	CO2	CO4	27.66666667	eGFP	empty	Ctr	0.072267	0.159869736	1	7
1770	plate1_red_A001	CO2	CO4	27.66666667	eGFP	empty	Ctr	0.077538547	0.162534231	1	8
1771	plate1_red_A001	CO2	CO4	27.66666667	eGFP	empty	Ctr	0.084771977	0.164310562	1	9
1772	plate1_red_A001	CO2	CO4	27.66666667	eGFP	empty	Ctr	0.093335762	0.166975057	1	10
1773	plate1_red_A001	CO2	CO4	27.66666667	eGFP	empty	Ctr	0.103898083	0.168751388	1	11
1774	plate1_red_A001	CO2	CO4	27.66666667	eGFP	empty	Ctr	0.115632728	0.170527718	1	12
1775	plate1_red_A001	CO2	CO4	28	eGFP	empty	Ctr	0.062506857	0.152764414	1	1
1776	plate1_red_A001	CO2	CO4	28	eGFP	empty	Ctr	0.058771167	0.143882762	1	2
1777	plate1_red_A001	CO2	CO4	28	eGFP	empty	Ctr	0.057656529	0.132336615	1	3
1778	plate1_red_A001	CO2	CO4	28	eGFP	empty	Ctr	0.057631292	0.13322478	1	4
1779	plate1_red_A001	CO2	CO4	28	eGFP	empty	Ctr	0.058213548	0.141218267	1	5
1780	plate1_red_A001	CO2	CO4	28	eGFP	empty	Ctr	0.059635237	0.147435423	1	6
1781	plate1_red_A001	CO2	CO4	28	eGFP	empty	Ctr	0.064596127	0.154540745	1	7
1782	plate1_red_A001	CO2	CO4	28	eGFP	empty	Ctr	0.072074117	0.158981571	1	8
1783	plate1_red_A001	CO2	CO4	28	eGFP	empty	Ctr	0.081298873	0.162534231	1	9
1784	plate1_red_A001	CO2	CO4	28	eGFP	empty	Ctr	0.091989183	0.166086892	1	10
1785	plate1_red_A001	CO2	CO4	28	eGFP	empty	Ctr	0.103431197	0.168751388	1	11
1786	plate1_red_A001	CO2	CO4	28	eGFP	empty	Ctr	0.11542963	0.170527718	1	12
1787	plate1_red_A001	CO2	CO4	28.33333333	eGFP	empty	Ctr	0.061942027	0.151876249	1	1
1788	plate1_red_A001	CO2	CO4	28.33333333	eGFP	empty	Ctr	0.059836533	0.147435423	1	2
1789	plate1_red_A001	CO2	CO4	28.33333333	eGFP	empty	Ctr	0.059000104	0.145659093	1	3
1790	plate1_red_A001	CO2	CO4	28.33333333	eGFP	empty	Ctr	0.059840138	0.147435423	1	4
1791	plate1_red_A001	CO2	CO4	28.33333333	eGFP	empty	Ctr	0.060893486	0.150099919	1	5
1792	plate1_red_A001	CO2	CO4	28.33333333	eGFP	empty	Ctr	0.063374532	0.153652579	1	6
1793	plate1_red_A001	CO2	CO4	28.33333333	eGFP	empty	Ctr	0.068184601	0.15720524	1	7
1794	plate1_red_A001	CO2	CO4	28.33333333	eGFP	empty	Ctr	0.074712594	0.160757901	1	8
1795	plate1_red_A001	CO2	CO4	28.33333333	eGFP	empty	Ctr	0.083013192	0.164310562	1	9
1796	plate1_red_A001	CO2	CO4	28.33333333	eGFP	empty	Ctr	0.092839432	0.166975057	1	10
1797	plate1_red_A001	CO2	CO4	28.33333333	eGFP	empty	Ctr	0.103449825	0.168751388	1	11
1798	plate1_red_A001	CO2	CO4	28.33333333	eGFP	empty	Ctr	0.115058885	0.170527718	1	12
1799	plate1_red_A001	CO2	CO4	28.66666667	eGFP	empty	Ctr	0.059750607	0.147435423	1	1
1800	plate1_red_A001	CO2	CO4	28.66666667	eGFP	empty	Ctr	0.058697259	0.142106432	1	2
1801	plate1_red_A001	CO2	CO4	28.66666667	eGFP	empty	Ctr	0.059803484	0.147435423	1	3
1802	plate1_red_A001	CO2	CO4	28.66666667	eGFP	empty	Ctr	0.063464064	0.153652579	1	4
1803	plate1_red_A001	CO2	CO4	28.66666667	eGFP	empty	Ctr	0.066011207	0.156317075	1	5
1804	plate1_red_A001	CO2	CO4	28.66666667	eGFP	empty	Ctr	0.069737282	0.158981571	1	6
1805	plate1_red_A001	CO2	CO4	28.66666667	eGFP	empty	Ctr	0.075110979	0.161646066	1	7
1806	plate1_red_A001	CO2	CO4	28.66666667	eGFP	empty	Ctr	0.081502572	0.164310562	1	8
1807	plate1_red_A001	CO2	CO4	28.66666667	eGFP	empty	Ctr	0.088468609	0.166086892	1	9
1808	plate1_red_A001	CO2	CO4	28.66666667	eGFP	empty	Ctr	0.096652035	0.167863223	1	10
1809	plate1_red_A001	CO2	CO4	28.66666667	eGFP	empty	Ctr	0.105575148	0.169639553	1	11
1810	plate1_red_A001	CO2	CO4	28.66666667	eGFP	empty	Ctr	0.115424823	0.171415883	1	12
1811	plate1_red_A001	CO2	CO4	29	eGFP	empty	Ctr	0.062043576	0.151876249	1	1
1812	plate1_red_A001	CO2	CO4	29	eGFP	empty	Ctr	0.059817305	0.147435423	1	2
1813	plate1_red_A001	CO2	CO4	29	eGFP	empty	Ctr	0.059712751	0.147435423	1	3
1814	plate1_red_A001	CO2	CO4	29	eGFP	empty	Ctr	0.06058343	0.149211753	1	4
1815	plate1_red_A001	CO2	CO4	29	eGFP	empty	Ctr	0.061204743	0.150988084	1	5
1816	plate1_red_A001	CO2	CO4	29	eGFP	empty	Ctr	0.063412989	0.153652579	1	6
1817	plate1_red_A001	CO2	CO4	29	eGFP	empty	Ctr	0.06844298	0.158093405	1	7
1818	plate1_red_A001	CO2	CO4	29	eGFP	empty	Ctr	0.075565848	0.162534231	1	8
1819	plate1_red_A001	CO2	CO4	29	eGFP	empty	Ctr	0.084281656	0.165198727	1	9
1820	plate1_red_A001	CO2	CO4	29	eGFP	empty	Ctr	0.093272068	0.167863223	1	10
1821	plate1_red_A001	CO2	CO4	29	eGFP	empty	Ctr	0.104001435	0.170527718	1	11
1822	plate1_red_A001	CO2	CO4	29	eGFP	empty	Ctr	0.115315462	0.172304049	1	12
1823	plate1_red_A001	CO2	CO4	29.33333333	eGFP	empty	Ctr	0.067867935	0.158093405	1	1
1824	plate1_red_A001	CO2	CO4	29.33333333	eGFP	empty	Ctr	0.065213835	0.15542891	1	2
1825	plate1_red_A001	CO2	CO4	29.33333333	eGFP	empty	Ctr	0.063768711	0.154540745	1	3
1826	plate1_red_A001	CO2	CO4	29.33333333	eGFP	empty	Ctr	0.065040781	0.15542891	1	4
1827	plate1_red_A001	CO2	CO4	29.33333333	eGFP	empty	Ctr	0.066179454	0.156317075	1	5
1828	plate1_red_A001	CO2	CO4	29.33333333	eGFP	empty	Ctr	0.068044595	0.158093405	1	6
1829	plate1_red_A001	CO2	CO4	29.33333333	eGFP	empty	Ctr	0.074398933	0.161646066	1	7
1830	plate1_red_A001	CO2	CO4	29.33333333	eGFP	empty	Ctr	0.080249731	0.164310562	1	8
1831	plate1_red_A001	CO2	CO4	29.33333333	eGFP	empty	Ctr	0.087527025	0.166086892	1	9
1832	plate1_red_A001	CO2	CO4	29.33333333	eGFP	empty	Ctr	0.095973638	0.168751388	1	10
1833	plate1_red_A001	CO2	CO4	29.33333333	eGFP	empty	Ctr	0.105820308	0.170527718	1	11
1834	plate1_red_A001	CO2	CO4	29.33333333	eGFP	empty	Ctr	0.116351384	0.172304049	1	12
1835	plate1_red_A001	CO2	CO4	29.66666667	eGFP	empty	Ctr	0.061334534	0.150988084	1	1
1836	plate1_red_A001	CO2	CO4	29.66666667	eGFP	empty	Ctr	0.059542701	0.146547258	1	2
1837	plate1_red_A001	CO2	CO4	29.66666667	eGFP	empty	Ctr	0.058975467	0.143882762	1	3
1838	plate1_red_A001	CO2	CO4	29.66666667	eGFP	empty	Ctr	0.059683908	0.147435423	1	4
1839	plate1_red_A001	CO2	CO4	29.66666667	eGFP	empty	Ctr	0.060409174	0.149211753	1	5
1840	plate1_red_A001	CO2	CO4	29.66666667	eGFP	empty	Ctr	0.063126367	0.153652579	1	6
1841	plate1_red_A001	CO2	CO4	29.66666667	eGFP	empty	Ctr	0.068741018	0.158981571	1	7
1842	plate1_red_A001	CO2	CO4	29.66666667	eGFP	empty	Ctr	0.076538677	0.162534231	1	8
1843	plate1_red_A001	CO2	CO4	29.66666667	eGFP	empty	Ctr	0.085946703	0.166086892	1	9
1844	plate1_red_A001	CO2	CO4	29.66666667	eGFP	empty	Ctr	0.095742899	0.168751388	1	10
1845	plate1_red_A001	CO2	CO4	29.66666667	eGFP	empty	Ctr	0.105679702	0.170527718	1	11
1846	plate1_red_A001	CO2	CO4	29.66666667	eGFP	empty	Ctr	0.116202365	0.172304049	1	12
1847	plate1_red_A001	CO2	CO4	30	eGFP	empty	Ctr	0.064378608	0.15542891	1	1
1848	plate1_red_A001	CO2	CO4	30	eGFP	empty	Ctr	0.061884342	0.151876249	1	2
1849	plate1_red_A001	CO2	CO4	30	eGFP	empty	Ctr	0.06186932	0.151876249	1	3
1850	plate1_red_A001	CO2	CO4	30	eGFP	empty	Ctr	0.061834469	0.151876249	1	4
1851	plate1_red_A001	CO2	CO4	30	eGFP	empty	Ctr	0.061600124	0.151876249	1	5
1852	plate1_red_A001	CO2	CO4	30	eGFP	empty	Ctr	0.062914857	0.153652579	1	6
1853	plate1_red_A001	CO2	CO4	30	eGFP	empty	Ctr	0.067706899	0.158093405	1	7
1854	plate1_red_A001	CO2	CO4	30	eGFP	empty	Ctr	0.074498079	0.161646066	1	8
1855	plate1_red_A001	CO2	CO4	30	eGFP	empty	Ctr	0.083291401	0.165198727	1	9
1856	plate1_red_A001	CO2	CO4	30	eGFP	empty	Ctr	0.093535856	0.168751388	1	10
1857	plate1_red_A001	CO2	CO4	30	eGFP	empty	Ctr	0.10434454	0.170527718	1	11
1858	plate1_red_A001	CO2	CO4	30	eGFP	empty	Ctr	0.115424823	0.172304049	1	12
1859	plate1_red_A001	CO2	CO4	30.33333333	eGFP	empty	Ctr	0.069348511	0.159869736	1	1
1860	plate1_red_A001	CO2	CO4	0	eGFP	empty	Ctr	0	0	NA	1
1861	plate1_red_A001	CO2	CO4	0	eGFP	empty	Ctr	0	0	NA	2
1862	plate1_red_A001	CO2	CO4	0	eGFP	empty	Ctr	0	0	NA	3
1863	plate1_red_A001	CO2	CO4	0	eGFP	empty	Ctr	0	0	NA	4
1864	plate1_red_A001	CO2	CO4	0	eGFP	empty	Ctr	0	0	NA	5
1865	plate1_red_A001	CO2	CO4	0	eGFP	empty	Ctr	0	0	NA	6
1866	plate1_red_A001	CO2	CO4	0	eGFP	empty	Ctr	0	0	NA	7
1867	plate1_red_A001	CO2	CO4	0	eGFP	empty	Ctr	0	0	NA	8
1868	plate1_red_A001	CO2	CO4	0	eGFP	empty	Ctr	0	0	NA	9
1869	plate1_red_A001	CO2	CO4	0	eGFP	empty	Ctr	0	0	NA	10
1870	plate1_red_A001	CO2	CO4	0	eGFP	empty	Ctr	0	0	NA	11
1871	plate1_red_A001	CO2	CO4	0	eGFP	empty	Ctr	0	0	NA	12
1872	plate1_red_A001	CO2	CO4	0.333333333	eGFP	empty	Ctr	0	0	NA	1
1873	plate1_red_A001	CO2	CO4	0.333333333	eGFP	empty	Ctr	0	0	NA	2
1874	plate1_red_A001	CO2	CO4	0.333333333	eGFP	empty	Ctr	0	0	NA	3
1875	plate1_red_A001	CO2	CO4	0.333333333	eGFP	empty	Ctr	0	0	NA	4
1876	plate1_red_A001	CO2	CO4	0.333333333	eGFP	empty	Ctr	0	0	NA	5
1877	plate1_red_A001	CO2	CO4	0.333333333	eGFP	empty	Ctr	0	0	NA	6
1878	plate1_red_A001	CO2	CO4	0.333333333	eGFP	empty	Ctr	0	0	NA	7
1879	plate1_red_A001	CO2	CO4	0.333333333	eGFP	empty	Ctr	0	0	NA	8
1880	plate1_red_A001	CO2	CO4	0.333333333	eGFP	empty	Ctr	0	0	NA	9
1881	plate1_red_A001	CO2	CO4	0.333333333	eGFP	empty	Ctr	0	0	NA	10
1882	plate1_red_A001	CO2	CO4	0.333333333	eGFP	empty	Ctr	0	0	NA	11
1883	plate1_red_A001	CO2	CO4	0.333333333	eGFP	empty	Ctr	0	0	NA	12
1884	plate1_red_A001	CO2	CO4	0.666666667	eGFP	empty	Ctr	0	0	NA	1
1885	plate1_red_A001	CO2	CO4	0.666666667	eGFP	empty	Ctr	0	0	NA	2
1886	plate1_red_A001	CO2	CO4	0.666666667	eGFP	empty	Ctr	0	0	NA	3
1887	plate1_red_A001	CO2	CO4	0.666666667	eGFP	empty	Ctr	0	0	NA	4
1888	plate1_red_A001	CO2	CO4	0.666666667	eGFP	empty	Ctr	0	0	NA	5
1889	plate1_red_A001	CO2	CO4	0.666666667	eGFP	empty	Ctr	0	0	NA	6
1890	plate1_red_A001	CO2	CO4	0.666666667	eGFP	empty	Ctr	0	0	NA	7
1891	plate1_red_A001	CO2	CO4	0.666666667	eGFP	empty	Ctr	0	0	NA	8
1892	plate1_red_A001	CO2	CO4	0.666666667	eGFP	empty	Ctr	0	0	NA	9
1893	plate1_red_A001	CO2	CO4	0.666666667	eGFP	empty	Ctr	0	0	NA	10
1894	plate1_red_A001	CO2	CO4	0.666666667	eGFP	empty	Ctr	0	0	NA	11
1895	plate1_red_A001	CO2	CO4	0.666666667	eGFP	empty	Ctr	0	0	NA	12
1896	plate1_red_A001	CO2	CO4	1	eGFP	empty	Ctr	0	0	NA	1
1897	plate1_red_A001	CO2	CO4	1	eGFP	empty	Ctr	0	0	NA	2
1898	plate1_red_A001	CO2	CO4	1	eGFP	empty	Ctr	0	0	NA	3
1899	plate1_red_A001	CO2	CO4	1	eGFP	empty	Ctr	0	0	NA	4
1900	plate1_red_A001	CO2	CO4	1	eGFP	empty	Ctr	0	0	NA	5
1901	plate1_red_A001	CO2	CO4	1	eGFP	empty	Ctr	0	0	NA	6
1902	plate1_red_A001	CO2	CO4	1	eGFP	empty	Ctr	0	0	NA	7
1903	plate1_red_A001	CO2	CO4	1	eGFP	empty	Ctr	0	0	NA	8
1904	plate1_red_A001	CO2	CO4	1	eGFP	empty	Ctr	0	0	NA	9
1905	plate1_red_A001	CO2	CO4	1	eGFP	empty	Ctr	0	0	NA	10
1906	plate1_red_A001	CO2	CO4	1	eGFP	empty	Ctr	0	0	NA	11
1907	plate1_red_A001	CO2	CO4	1	eGFP	empty	Ctr	0	0	NA	12
1908	plate1_red_A001	CO2	CO4	1.333333333	eGFP	empty	Ctr	0	0	NA	1
1909	plate1_red_A001	CO2	CO4	1.333333333	eGFP	empty	Ctr	0	0	NA	2
1910	plate1_red_A001	CO2	CO4	1.333333333	eGFP	empty	Ctr	0	0	NA	3
1911	plate1_red_A001	CO2	CO4	1.333333333	eGFP	empty	Ctr	0	0	NA	4
1912	plate1_red_A001	CO2	CO4	1.333333333	eGFP	empty	Ctr	0	0	NA	5
1913	plate1_red_A001	CO2	CO4	1.333333333	eGFP	empty	Ctr	0	0	NA	6
1914	plate1_red_A001	CO2	CO4	1.333333333	eGFP	empty	Ctr	0	0	NA	7
1915	plate1_red_A001	CO2	CO4	1.333333333	eGFP	empty	Ctr	0	0	NA	8
1916	plate1_red_A001	CO2	CO4	1.333333333	eGFP	empty	Ctr	0	0	NA	9
1917	plate1_red_A001	CO2	CO4	1.333333333	eGFP	empty	Ctr	0	0	NA	10
1918	plate1_red_A001	CO2	CO4	1.333333333	eGFP	empty	Ctr	0	0	NA	11
1919	plate1_red_A001	CO2	CO4	1.333333333	eGFP	empty	Ctr	0	0	NA	12
1920	plate1_red_A001	CO2	CO4	1.666666667	eGFP	empty	Ctr	0	0	NA	1
1921	plate1_red_A001	CO2	CO4	1.666666667	eGFP	empty	Ctr	0	0	NA	2
1922	plate1_red_A001	CO2	CO4	1.666666667	eGFP	empty	Ctr	0	0	NA	3
1923	plate1_red_A001	CO2	CO4	1.666666667	eGFP	empty	Ctr	0	0	NA	4
1924	plate1_red_A001	CO2	CO4	1.666666667	eGFP	empty	Ctr	0	0	NA	5
1925	plate1_red_A001	CO2	CO4	1.666666667	eGFP	empty	Ctr	0	0	NA	6
1926	plate1_red_A001	CO2	CO4	1.666666667	eGFP	empty	Ctr	0	0	NA	7
1927	plate1_red_A001	CO2	CO4	1.666666667	eGFP	empty	Ctr	0	0	NA	8
1928	plate1_red_A001	CO2	CO4	1.666666667	eGFP	empty	Ctr	0	0	NA	9
1929	plate1_red_A001	CO2	CO4	1.666666667	eGFP	empty	Ctr	0	0	NA	10
1930	plate1_red_A001	CO2	CO4	1.666666667	eGFP	empty	Ctr	0	0	NA	11
1931	plate1_red_A001	CO2	CO4	1.666666667	eGFP	empty	Ctr	0	0	NA	12
1932	plate1_red_A001	CO2	CO4	2	eGFP	empty	Ctr	0	0	NA	1
1933	plate1_red_A001	CO2	CO4	2	eGFP	empty	Ctr	0	0	NA	2
1934	plate1_red_A001	CO2	CO4	2	eGFP	empty	Ctr	0	0	NA	3
1935	plate1_red_A001	CO2	CO4	2	eGFP	empty	Ctr	0	0	NA	4
1936	plate1_red_A001	CO2	CO4	2	eGFP	empty	Ctr	0	0	NA	5
1937	plate1_red_A001	CO2	CO4	2	eGFP	empty	Ctr	0	0	NA	6
1938	plate1_red_A001	CO2	CO4	2	eGFP	empty	Ctr	0	0	NA	7
1939	plate1_red_A001	CO2	CO4	2	eGFP	empty	Ctr	0	0	NA	8
1940	plate1_red_A001	CO2	CO4	2	eGFP	empty	Ctr	0	0	NA	9
1941	plate1_red_A001	CO2	CO4	2	eGFP	empty	Ctr	0	0	NA	10
1942	plate1_red_A001	CO2	CO4	2	eGFP	empty	Ctr	0	0	NA	11
1943	plate1_red_A001	CO2	CO4	2	eGFP	empty	Ctr	0	0	NA	12
1944	plate1_red_A001	CO2	CO4	2.333333333	eGFP	empty	Ctr	0.08552308	0.165198727	1	1
1945	plate1_red_A001	CO2	CO4	2.333333333	eGFP	empty	Ctr	0.083409174	0.164310562	1	2
1946	plate1_red_A001	CO2	CO4	2.333333333	eGFP	empty	Ctr	0.082886406	0.164310562	1	3
1947	plate1_red_A001	CO2	CO4	2.333333333	eGFP	empty	Ctr	0.083299813	0.164310562	1	4
1948	plate1_red_A001	CO2	CO4	2.333333333	eGFP	empty	Ctr	0.081407032	0.163422397	1	5
1949	plate1_red_A001	CO2	CO4	2.333333333	eGFP	empty	Ctr	0.080459439	0.163422397	1	6
1950	plate1_red_A001	CO2	CO4	2.333333333	eGFP	empty	Ctr	0.081329518	0.163422397	1	7
1951	plate1_red_A001	CO2	CO4	2.333333333	eGFP	empty	Ctr	0.08367176	0.164310562	1	8
1952	plate1_red_A001	CO2	CO4	2.333333333	eGFP	empty	Ctr	0.087022884	0.166086892	1	9
1953	plate1_red_A001	CO2	CO4	2.333333333	eGFP	empty	Ctr	0.090635994	0.166086892	1	10
1954	plate1_red_A001	CO2	CO4	2.333333333	eGFP	empty	Ctr	0.096149096	0.167863223	1	11
1955	plate1_red_A001	CO2	CO4	2.333333333	eGFP	empty	Ctr	0.102653655	0.169639553	1	12
1956	plate1_red_A001	CO2	CO4	2.666666667	eGFP	empty	Ctr	0.086033831	0.165198727	1	1
1957	plate1_red_A001	CO2	CO4	2.666666667	eGFP	empty	Ctr	0.083695795	0.164310562	1	2
1958	plate1_red_A001	CO2	CO4	2.666666667	eGFP	empty	Ctr	0.082873186	0.164310562	1	3
1959	plate1_red_A001	CO2	CO4	2.666666667	eGFP	empty	Ctr	0.082918253	0.163422397	1	4
1960	plate1_red_A001	CO2	CO4	2.666666667	eGFP	empty	Ctr	0.080989418	0.163422397	1	5
1961	plate1_red_A001	CO2	CO4	2.666666667	eGFP	empty	Ctr	0.079386863	0.162534231	1	6
1962	plate1_red_A001	CO2	CO4	2.666666667	eGFP	empty	Ctr	0.080110927	0.163422397	1	7
1963	plate1_red_A001	CO2	CO4	2.666666667	eGFP	empty	Ctr	0.083111136	0.164310562	1	8
1964	plate1_red_A001	CO2	CO4	2.666666667	eGFP	empty	Ctr	0.087117824	0.165198727	1	9
1965	plate1_red_A001	CO2	CO4	2.666666667	eGFP	empty	Ctr	0.092223527	0.166975057	1	10
1966	plate1_red_A001	CO2	CO4	2.666666667	eGFP	empty	Ctr	0.098031062	0.167863223	1	11
1967	plate1_red_A001	CO2	CO4	2.666666667	eGFP	empty	Ctr	0.105016928	0.169639553	1	12
1968	plate1_red_A001	CO2	CO4	3	eGFP	empty	Ctr	0.087472345	0.165198727	1	1
1969	plate1_red_A001	CO2	CO4	3	eGFP	empty	Ctr	0.083878464	0.164310562	1	2
1970	plate1_red_A001	CO2	CO4	3	eGFP	empty	Ctr	0.083141781	0.164310562	1	3
1971	plate1_red_A001	CO2	CO4	3	eGFP	empty	Ctr	0.083213286	0.164310562	1	4
1972	plate1_red_A001	CO2	CO4	3	eGFP	empty	Ctr	0.083278782	0.163422397	1	5
1973	plate1_red_A001	CO2	CO4	3	eGFP	empty	Ctr	0.08118831	0.163422397	1	6
1974	plate1_red_A001	CO2	CO4	3	eGFP	empty	Ctr	0.08221582	0.163422397	1	7
1975	plate1_red_A001	CO2	CO4	3	eGFP	empty	Ctr	0.084375995	0.164310562	1	8
1976	plate1_red_A001	CO2	CO4	3	eGFP	empty	Ctr	0.088058807	0.165198727	1	9
1977	plate1_red_A001	CO2	CO4	3	eGFP	empty	Ctr	0.094286359	0.166975057	1	10
1978	plate1_red_A001	CO2	CO4	3	eGFP	empty	Ctr	0.100745851	0.168751388	1	11
1979	plate1_red_A001	CO2	CO4	3	eGFP	empty	Ctr	0.108307964	0.170527718	1	12
1980	plate1_red_A001	CO2	CO4	3.333333333	eGFP	empty	Ctr	0.090303105	0.166086892	1	1
1981	plate1_red_A001	CO2	CO4	3.333333333	eGFP	empty	Ctr	0.087391827	0.165198727	1	2
1982	plate1_red_A001	CO2	CO4	3.333333333	eGFP	empty	Ctr	0.086260965	0.165198727	1	3
1983	plate1_red_A001	CO2	CO4	3.333333333	eGFP	empty	Ctr	0.086261566	0.165198727	1	4
1984	plate1_red_A001	CO2	CO4	3.333333333	eGFP	empty	Ctr	0.084984689	0.164310562	1	5
1985	plate1_red_A001	CO2	CO4	3.333333333	eGFP	empty	Ctr	0.083727041	0.164310562	1	6
1986	plate1_red_A001	CO2	CO4	3.333333333	eGFP	empty	Ctr	0.084636778	0.164310562	1	7
1987	plate1_red_A001	CO2	CO4	3.333333333	eGFP	empty	Ctr	0.086716434	0.165198727	1	8
1988	plate1_red_A001	CO2	CO4	3.333333333	eGFP	empty	Ctr	0.090600542	0.166086892	1	9
1989	plate1_red_A001	CO2	CO4	3.333333333	eGFP	empty	Ctr	0.096006687	0.166975057	1	10
1990	plate1_red_A001	CO2	CO4	3.333333333	eGFP	empty	Ctr	0.102348406	0.168751388	1	11
1991	plate1_red_A001	CO2	CO4	3.333333333	eGFP	empty	Ctr	0.109358308	0.170527718	1	12
1992	plate1_red_A001	CO2	CO4	3.666666667	eGFP	empty	Ctr	0.089801368	0.166086892	1	1
1993	plate1_red_A001	CO2	CO4	3.666666667	eGFP	empty	Ctr	0.086825194	0.165198727	1	2
1994	plate1_red_A001	CO2	CO4	3.666666667	eGFP	empty	Ctr	0.085836141	0.164310562	1	3
1995	plate1_red_A001	CO2	CO4	3.666666667	eGFP	empty	Ctr	0.085840948	0.164310562	1	4
1996	plate1_red_A001	CO2	CO4	3.666666667	eGFP	empty	Ctr	0.084444495	0.164310562	1	5
1997	plate1_red_A001	CO2	CO4	3.666666667	eGFP	empty	Ctr	0.083314835	0.163422397	1	6
1998	plate1_red_A001	CO2	CO4	3.666666667	eGFP	empty	Ctr	0.084980483	0.164310562	1	7
1999	plate1_red_A001	CO2	CO4	3.666666667	eGFP	empty	Ctr	0.086868458	0.164310562	1	8
2000	plate1_red_A001	CO2	CO4	3.666666667	eGFP	empty	Ctr	0.090977296	0.166086892	1	9
2001	plate1_red_A001	CO2	CO4	3.666666667	eGFP	empty	Ctr	0.096560701	0.167863223	1	10
2002	plate1_red_A001	CO2	CO4	3.666666667	eGFP	empty	Ctr	0.102976329	0.168751388	1	11
2003	plate1_red_A001	CO2	CO4	3.666666667	eGFP	empty	Ctr	0.110948244	0.170527718	1	12
2004	plate1_red_A001	CO2	CO4	4	eGFP	empty	Ctr	0.08932667	0.166086892	1	1
2005	plate1_red_A001	CO2	CO4	4	eGFP	empty	Ctr	0.086325259	0.165198727	1	2
2006	plate1_red_A001	CO2	CO4	4	eGFP	empty	Ctr	0.085048984	0.164310562	1	3
2007	plate1_red_A001	CO2	CO4	4	eGFP	empty	Ctr	0.085884211	0.164310562	1	4
2008	plate1_red_A001	CO2	CO4	4	eGFP	empty	Ctr	0.084524413	0.164310562	1	5
2009	plate1_red_A001	CO2	CO4	4	eGFP	empty	Ctr	0.083645922	0.164310562	1	6
2010	plate1_red_A001	CO2	CO4	4	eGFP	empty	Ctr	0.086093919	0.165198727	1	7
2011	plate1_red_A001	CO2	CO4	4	eGFP	empty	Ctr	0.088002925	0.165198727	1	8
2012	plate1_red_A001	CO2	CO4	4	eGFP	empty	Ctr	0.091902055	0.166086892	1	9
2013	plate1_red_A001	CO2	CO4	4	eGFP	empty	Ctr	0.09762186	0.167863223	1	10
2014	plate1_red_A001	CO2	CO4	4	eGFP	empty	Ctr	0.104673223	0.169639553	1	11
2015	plate1_red_A001	CO2	CO4	4	eGFP	empty	Ctr	0.113011676	0.170527718	1	12
2016	plate1_red_A001	CO2	CO4	4.333333333	eGFP	empty	Ctr	0.090617968	0.166086892	1	1
2017	plate1_red_A001	CO2	CO4	4.333333333	eGFP	empty	Ctr	0.088437363	0.165198727	1	2
2018	plate1_red_A001	CO2	CO4	4.333333333	eGFP	empty	Ctr	0.087673641	0.165198727	1	3
2019	plate1_red_A001	CO2	CO4	4.333333333	eGFP	empty	Ctr	0.088270919	0.165198727	1	4
2020	plate1_red_A001	CO2	CO4	4.333333333	eGFP	empty	Ctr	0.086878072	0.165198727	1	5
2021	plate1_red_A001	CO2	CO4	4.333333333	eGFP	empty	Ctr	0.085426939	0.164310562	1	6
2022	plate1_red_A001	CO2	CO4	4.333333333	eGFP	empty	Ctr	0.087263839	0.165198727	1	7
2023	plate1_red_A001	CO2	CO4	4.333333333	eGFP	empty	Ctr	0.089275595	0.166086892	1	8
2024	plate1_red_A001	CO2	CO4	4.333333333	eGFP	empty	Ctr	0.092319067	0.166086892	1	9
2025	plate1_red_A001	CO2	CO4	4.333333333	eGFP	empty	Ctr	0.097596022	0.167863223	1	10
2026	plate1_red_A001	CO2	CO4	4.333333333	eGFP	empty	Ctr	0.104524804	0.168751388	1	11
2027	plate1_red_A001	CO2	CO4	4.333333333	eGFP	empty	Ctr	0.112744884	0.170527718	1	12
2028	plate1_red_A001	CO2	CO4	4.666666667	eGFP	empty	Ctr	0.088115891	0.166086892	1	1
2029	plate1_red_A001	CO2	CO4	4.666666667	eGFP	empty	Ctr	0.085188989	0.165198727	1	2
2030	plate1_red_A001	CO2	CO4	4.666666667	eGFP	empty	Ctr	0.084546646	0.164310562	1	3
2031	plate1_red_A001	CO2	CO4	4.666666667	eGFP	empty	Ctr	0.0857406	0.165198727	1	4
2032	plate1_red_A001	CO2	CO4	4.666666667	eGFP	empty	Ctr	0.083703006	0.164310562	1	5
2033	plate1_red_A001	CO2	CO4	4.666666667	eGFP	empty	Ctr	0.083218093	0.164310562	1	6
2034	plate1_red_A001	CO2	CO4	4.666666667	eGFP	empty	Ctr	0.084851293	0.164310562	1	7
2035	plate1_red_A001	CO2	CO4	4.666666667	eGFP	empty	Ctr	0.087301694	0.165198727	1	8
2036	plate1_red_A001	CO2	CO4	4.666666667	eGFP	empty	Ctr	0.091727799	0.166975057	1	9
2037	plate1_red_A001	CO2	CO4	4.666666667	eGFP	empty	Ctr	0.097532329	0.167863223	1	10
2038	plate1_red_A001	CO2	CO4	4.666666667	eGFP	empty	Ctr	0.104843272	0.169639553	1	11
2039	plate1_red_A001	CO2	CO4	4.666666667	eGFP	empty	Ctr	0.113149279	0.170527718	1	12
2040	plate1_red_A001	CO2	CO4	5	eGFP	empty	Ctr	0.089376543	0.166086892	1	1
2041	plate1_red_A001	CO2	CO4	5	eGFP	empty	Ctr	0.086229719	0.165198727	1	2
2042	plate1_red_A001	CO2	CO4	5	eGFP	empty	Ctr	0.084993702	0.164310562	1	3
2043	plate1_red_A001	CO2	CO4	5	eGFP	empty	Ctr	0.0854005	0.164310562	1	4
2044	plate1_red_A001	CO2	CO4	5	eGFP	empty	Ctr	0.083968596	0.164310562	1	5
2045	plate1_red_A001	CO2	CO4	5	eGFP	empty	Ctr	0.083850823	0.164310562	1	6
2046	plate1_red_A001	CO2	CO4	5	eGFP	empty	Ctr	0.086134178	0.164310562	1	7
2047	plate1_red_A001	CO2	CO4	5	eGFP	empty	Ctr	0.089089922	0.166086892	1	8
2048	plate1_red_A001	CO2	CO4	5	eGFP	empty	Ctr	0.093216186	0.166975057	1	9
2049	plate1_red_A001	CO2	CO4	5	eGFP	empty	Ctr	0.098530395	0.167863223	1	10
2050	plate1_red_A001	CO2	CO4	5	eGFP	empty	Ctr	0.105612403	0.169639553	1	11
2051	plate1_red_A001	CO2	CO4	5	eGFP	empty	Ctr	0.113697284	0.170527718	1	12
2052	plate1_red_A001	CO2	CO4	5.333333333	eGFP	empty	Ctr	0.089466676	0.166086892	1	1
2053	plate1_red_A001	CO2	CO4	5.333333333	eGFP	empty	Ctr	0.086272982	0.165198727	1	2
2054	plate1_red_A001	CO2	CO4	5.333333333	eGFP	empty	Ctr	0.085367452	0.164310562	1	3
2055	plate1_red_A001	CO2	CO4	5.333333333	eGFP	empty	Ctr	0.085834939	0.164310562	1	4
2056	plate1_red_A001	CO2	CO4	5.333333333	eGFP	empty	Ctr	0.08515534	0.164310562	1	5
2057	plate1_red_A001	CO2	CO4	5.333333333	eGFP	empty	Ctr	0.085014733	0.164310562	1	6
2058	plate1_red_A001	CO2	CO4	5.333333333	eGFP	empty	Ctr	0.087533635	0.165198727	1	7
2059	plate1_red_A001	CO2	CO4	5.333333333	eGFP	empty	Ctr	0.090593331	0.166086892	1	8
2060	plate1_red_A001	CO2	CO4	5.333333333	eGFP	empty	Ctr	0.094660709	0.166975057	1	9
2061	plate1_red_A001	CO2	CO4	5.333333333	eGFP	empty	Ctr	0.099807873	0.167863223	1	10
2062	plate1_red_A001	CO2	CO4	5.333333333	eGFP	empty	Ctr	0.106296208	0.169639553	1	11
2063	plate1_red_A001	CO2	CO4	5.333333333	eGFP	empty	Ctr	0.113581313	0.170527718	1	12
2064	plate1_red_A001	CO2	CO4	5.666666667	eGFP	empty	Ctr	0.090420277	0.166086892	1	1
2065	plate1_red_A001	CO2	CO4	5.666666667	eGFP	empty	Ctr	0.087854507	0.165198727	1	2
2066	plate1_red_A001	CO2	CO4	5.666666667	eGFP	empty	Ctr	0.086766908	0.165198727	1	3
2067	plate1_red_A001	CO2	CO4	5.666666667	eGFP	empty	Ctr	0.087331738	0.165198727	1	4
2068	plate1_red_A001	CO2	CO4	5.666666667	eGFP	empty	Ctr	0.086940564	0.165198727	1	5
2069	plate1_red_A001	CO2	CO4	5.666666667	eGFP	empty	Ctr	0.086004388	0.164310562	1	6
2070	plate1_red_A001	CO2	CO4	5.666666667	eGFP	empty	Ctr	0.088455991	0.165198727	1	7
2071	plate1_red_A001	CO2	CO4	5.666666667	eGFP	empty	Ctr	0.090348772	0.166086892	1	8
2072	plate1_red_A001	CO2	CO4	5.666666667	eGFP	empty	Ctr	0.094073646	0.166975057	1	9
2073	plate1_red_A001	CO2	CO4	5.666666667	eGFP	empty	Ctr	0.099116256	0.167863223	1	10
2074	plate1_red_A001	CO2	CO4	5.666666667	eGFP	empty	Ctr	0.105517463	0.169639553	1	11
2075	plate1_red_A001	CO2	CO4	5.666666667	eGFP	empty	Ctr	0.113532642	0.170527718	1	12
2076	plate1_red_A001	CO2	CO4	6	eGFP	empty	Ctr	0.090662433	0.166975057	1	1
2077	plate1_red_A001	CO2	CO4	6	eGFP	empty	Ctr	0.087462731	0.165198727	1	2
2078	plate1_red_A001	CO2	CO4	6	eGFP	empty	Ctr	0.086660552	0.165198727	1	3
2079	plate1_red_A001	CO2	CO4	6	eGFP	empty	Ctr	0.087589517	0.165198727	1	4
2080	plate1_red_A001	CO2	CO4	6	eGFP	empty	Ctr	0.086091516	0.164310562	1	5
2081	plate1_red_A001	CO2	CO4	6	eGFP	empty	Ctr	0.085772447	0.164310562	1	6
2082	plate1_red_A001	CO2	CO4	6	eGFP	empty	Ctr	0.088239673	0.165198727	1	7
2083	plate1_red_A001	CO2	CO4	6	eGFP	empty	Ctr	0.090446115	0.166086892	1	8
2084	plate1_red_A001	CO2	CO4	6	eGFP	empty	Ctr	0.094684744	0.166975057	1	9
2085	plate1_red_A001	CO2	CO4	6	eGFP	empty	Ctr	0.099582542	0.167863223	1	10
2086	plate1_red_A001	CO2	CO4	6	eGFP	empty	Ctr	0.106133368	0.169639553	1	11
2087	plate1_red_A001	CO2	CO4	6	eGFP	empty	Ctr	0.113738144	0.170527718	1	12
2088	plate1_red_A001	CO2	CO4	6.333333333	eGFP	empty	Ctr	0.091438774	0.166086892	1	1
2089	plate1_red_A001	CO2	CO4	6.333333333	eGFP	empty	Ctr	0.088677115	0.166086892	1	2
2090	plate1_red_A001	CO2	CO4	6.333333333	eGFP	empty	Ctr	0.087790212	0.165198727	1	3
2091	plate1_red_A001	CO2	CO4	6.333333333	eGFP	empty	Ctr	0.087992109	0.165198727	1	4
2092	plate1_red_A001	CO2	CO4	6.333333333	eGFP	empty	Ctr	0.087341953	0.165198727	1	5
2093	plate1_red_A001	CO2	CO4	6.333333333	eGFP	empty	Ctr	0.087498183	0.165198727	1	6
2094	plate1_red_A001	CO2	CO4	6.333333333	eGFP	empty	Ctr	0.089445044	0.165198727	1	7
2095	plate1_red_A001	CO2	CO4	6.333333333	eGFP	empty	Ctr	0.091226662	0.166086892	1	8
2096	plate1_red_A001	CO2	CO4	6.333333333	eGFP	empty	Ctr	0.095044072	0.166975057	1	9
2097	plate1_red_A001	CO2	CO4	6.333333333	eGFP	empty	Ctr	0.100162995	0.167863223	1	10
2098	plate1_red_A001	CO2	CO4	6.333333333	eGFP	empty	Ctr	0.10625054	0.169639553	1	11
2099	plate1_red_A001	CO2	CO4	6.333333333	eGFP	empty	Ctr	0.113501997	0.170527718	1	12
2100	plate1_red_A001	CO2	CO4	6.666666667	eGFP	empty	Ctr	0.092683803	0.166975057	1	1
2101	plate1_red_A001	CO2	CO4	6.666666667	eGFP	empty	Ctr	0.090614362	0.166086892	1	2
2102	plate1_red_A001	CO2	CO4	6.666666667	eGFP	empty	Ctr	0.089606081	0.166086892	1	3
2103	plate1_red_A001	CO2	CO4	6.666666667	eGFP	empty	Ctr	0.090582516	0.166086892	1	4
2104	plate1_red_A001	CO2	CO4	6.666666667	eGFP	empty	Ctr	0.089437833	0.166086892	1	5
2105	plate1_red_A001	CO2	CO4	6.666666667	eGFP	empty	Ctr	0.088607413	0.165198727	1	6
2106	plate1_red_A001	CO2	CO4	6.666666667	eGFP	empty	Ctr	0.090405255	0.166086892	1	7
2107	plate1_red_A001	CO2	CO4	6.666666667	eGFP	empty	Ctr	0.093197558	0.166086892	1	8
2108	plate1_red_A001	CO2	CO4	6.666666667	eGFP	empty	Ctr	0.096155105	0.167863223	1	9
2109	plate1_red_A001	CO2	CO4	6.666666667	eGFP	empty	Ctr	0.100530134	0.168751388	1	10
2110	plate1_red_A001	CO2	CO4	6.666666667	eGFP	empty	Ctr	0.106195259	0.169639553	1	11
2111	plate1_red_A001	CO2	CO4	6.666666667	eGFP	empty	Ctr	0.11355187	0.170527718	1	12
2112	plate1_red_A001	CO2	CO4	7	eGFP	empty	Ctr	0.092815397	0.166975057	1	1
2113	plate1_red_A001	CO2	CO4	7	eGFP	empty	Ctr	0.090574103	0.166086892	1	2
2114	plate1_red_A001	CO2	CO4	7	eGFP	empty	Ctr	0.089708832	0.166086892	1	3
2115	plate1_red_A001	CO2	CO4	7	eGFP	empty	Ctr	0.090250227	0.166086892	1	4
2116	plate1_red_A001	CO2	CO4	7	eGFP	empty	Ctr	0.089261174	0.165198727	1	5
2117	plate1_red_A001	CO2	CO4	7	eGFP	empty	Ctr	0.08956462	0.165198727	1	6
2118	plate1_red_A001	CO2	CO4	7	eGFP	empty	Ctr	0.090943646	0.166086892	1	7
2119	plate1_red_A001	CO2	CO4	7	eGFP	empty	Ctr	0.093556286	0.166086892	1	8
2120	plate1_red_A001	CO2	CO4	7	eGFP	empty	Ctr	0.097099693	0.167863223	1	9
2121	plate1_red_A001	CO2	CO4	7	eGFP	empty	Ctr	0.101540819	0.168751388	1	10
2122	plate1_red_A001	CO2	CO4	7	eGFP	empty	Ctr	0.107098386	0.169639553	1	11
2123	plate1_red_A001	CO2	CO4	7	eGFP	empty	Ctr	0.113670845	0.170527718	1	12
2124	plate1_red_A001	CO2	CO4	7.333333333	eGFP	empty	Ctr	0.096191759	0.167863223	1	1
2125	plate1_red_A001	CO2	CO4	7.333333333	eGFP	empty	Ctr	0.094022571	0.166975057	1	2
2126	plate1_red_A001	CO2	CO4	7.333333333	eGFP	empty	Ctr	0.092966219	0.166975057	1	3
2127	plate1_red_A001	CO2	CO4	7.333333333	eGFP	empty	Ctr	0.093580321	0.166975057	1	4
2128	plate1_red_A001	CO2	CO4	7.333333333	eGFP	empty	Ctr	0.09237495	0.166086892	1	5
2129	plate1_red_A001	CO2	CO4	7.333333333	eGFP	empty	Ctr	0.09156556	0.166086892	1	6
2130	plate1_red_A001	CO2	CO4	7.333333333	eGFP	empty	Ctr	0.093370613	0.166975057	1	7
2131	plate1_red_A001	CO2	CO4	7.333333333	eGFP	empty	Ctr	0.095742899	0.166975057	1	8
2132	plate1_red_A001	CO2	CO4	7.333333333	eGFP	empty	Ctr	0.098803797	0.167863223	1	9
2133	plate1_red_A001	CO2	CO4	7.333333333	eGFP	empty	Ctr	0.102338792	0.168751388	1	10
2134	plate1_red_A001	CO2	CO4	7.333333333	eGFP	empty	Ctr	0.107694462	0.169639553	1	11
2135	plate1_red_A001	CO2	CO4	7.333333333	eGFP	empty	Ctr	0.113309113	0.170527718	1	12
2136	plate1_red_A001	CO2	CO4	7.666666667	eGFP	empty	Ctr	0.096856936	0.168751388	1	1
2137	plate1_red_A001	CO2	CO4	7.666666667	eGFP	empty	Ctr	0.094447395	0.167863223	1	2
2138	plate1_red_A001	CO2	CO4	7.666666667	eGFP	empty	Ctr	0.093716121	0.166975057	1	3
2139	plate1_red_A001	CO2	CO4	7.666666667	eGFP	empty	Ctr	0.094451	0.166975057	1	4
2140	plate1_red_A001	CO2	CO4	7.666666667	eGFP	empty	Ctr	0.093475166	0.166975057	1	5
2141	plate1_red_A001	CO2	CO4	7.666666667	eGFP	empty	Ctr	0.092818401	0.166975057	1	6
2142	plate1_red_A001	CO2	CO4	7.666666667	eGFP	empty	Ctr	0.095346316	0.167863223	1	7
2143	plate1_red_A001	CO2	CO4	7.666666667	eGFP	empty	Ctr	0.097026385	0.167863223	1	8
2144	plate1_red_A001	CO2	CO4	7.666666667	eGFP	empty	Ctr	0.099461764	0.168751388	1	9
2145	plate1_red_A001	CO2	CO4	7.666666667	eGFP	empty	Ctr	0.102996759	0.168751388	1	10
2146	plate1_red_A001	CO2	CO4	7.666666667	eGFP	empty	Ctr	0.107627163	0.169639553	1	11
2147	plate1_red_A001	CO2	CO4	7.666666667	eGFP	empty	Ctr	0.113582515	0.171415883	1	12
2148	plate1_red_A001	CO2	CO4	8	eGFP	empty	Ctr	0.09707085	0.168751388	1	1
2149	plate1_red_A001	CO2	CO4	8	eGFP	empty	Ctr	0.094301381	0.167863223	1	2
2150	plate1_red_A001	CO2	CO4	8	eGFP	empty	Ctr	0.092945788	0.167863223	1	3
2151	plate1_red_A001	CO2	CO4	8	eGFP	empty	Ctr	0.09256603	0.166975057	1	4
2152	plate1_red_A001	CO2	CO4	8	eGFP	empty	Ctr	0.09210275	0.166975057	1	5
2153	plate1_red_A001	CO2	CO4	8	eGFP	empty	Ctr	0.092019828	0.166975057	1	6
2154	plate1_red_A001	CO2	CO4	8	eGFP	empty	Ctr	0.094803118	0.167863223	1	7
2155	plate1_red_A001	CO2	CO4	8	eGFP	empty	Ctr	0.096624394	0.167863223	1	8
2156	plate1_red_A001	CO2	CO4	8	eGFP	empty	Ctr	0.099977923	0.168751388	1	9
2157	plate1_red_A001	CO2	CO4	8	eGFP	empty	Ctr	0.104230973	0.169639553	1	10
2158	plate1_red_A001	CO2	CO4	8	eGFP	empty	Ctr	0.108073019	0.170527718	1	11
2159	plate1_red_A001	CO2	CO4	8	eGFP	empty	Ctr	0.11331392	0.171415883	1	12
2160	plate1_red_A001	CO2	CO4	8.333333333	eGFP	empty	Ctr	0.095613108	0.168751388	1	1
2161	plate1_red_A001	CO2	CO4	8.333333333	eGFP	empty	Ctr	0.091832352	0.167863223	1	2
2162	plate1_red_A001	CO2	CO4	8.333333333	eGFP	empty	Ctr	0.089024426	0.166086892	1	3
2163	plate1_red_A001	CO2	CO4	8.333333333	eGFP	empty	Ctr	0.08884356	0.166975057	1	4
2164	plate1_red_A001	CO2	CO4	8.333333333	eGFP	empty	Ctr	0.088106877	0.166086892	1	5
2165	plate1_red_A001	CO2	CO4	8.333333333	eGFP	empty	Ctr	0.087527025	0.166086892	1	6
2166	plate1_red_A001	CO2	CO4	8.333333333	eGFP	empty	Ctr	0.091875015	0.167863223	1	7
2167	plate1_red_A001	CO2	CO4	8.333333333	eGFP	empty	Ctr	0.094746034	0.167863223	1	8
2168	plate1_red_A001	CO2	CO4	8.333333333	eGFP	empty	Ctr	0.099014106	0.168751388	1	9
2169	plate1_red_A001	CO2	CO4	8.333333333	eGFP	empty	Ctr	0.104209341	0.170527718	1	10
2170	plate1_red_A001	CO2	CO4	8.333333333	eGFP	empty	Ctr	0.108587375	0.170527718	1	11
2171	plate1_red_A001	CO2	CO4	8.333333333	eGFP	empty	Ctr	0.113834285	0.171415883	1	12
2172	plate1_red_A001	CO2	CO4	8.666666667	eGFP	empty	Ctr	0.091513884	0.167863223	1	1
2173	plate1_red_A001	CO2	CO4	8.666666667	eGFP	empty	Ctr	0.086336075	0.166086892	1	2
2174	plate1_red_A001	CO2	CO4	8.666666667	eGFP	empty	Ctr	0.083219295	0.165198727	1	3
2175	plate1_red_A001	CO2	CO4	8.666666667	eGFP	empty	Ctr	0.081391409	0.164310562	1	4
2176	plate1_red_A001	CO2	CO4	8.666666667	eGFP	empty	Ctr	0.081975467	0.164310562	1	5
2177	plate1_red_A001	CO2	CO4	8.666666667	eGFP	empty	Ctr	0.083239124	0.165198727	1	6
2178	plate1_red_A001	CO2	CO4	8.666666667	eGFP	empty	Ctr	0.087247615	0.166086892	1	7
2179	plate1_red_A001	CO2	CO4	8.666666667	eGFP	empty	Ctr	0.091557148	0.167863223	1	8
2180	plate1_red_A001	CO2	CO4	8.666666667	eGFP	empty	Ctr	0.096154504	0.168751388	1	9
2181	plate1_red_A001	CO2	CO4	8.666666667	eGFP	empty	Ctr	0.101751128	0.169639553	1	10
2182	plate1_red_A001	CO2	CO4	8.666666667	eGFP	empty	Ctr	0.107418056	0.170527718	1	11
2183	plate1_red_A001	CO2	CO4	8.666666667	eGFP	empty	Ctr	0.113683464	0.171415883	1	12
2184	plate1_red_A001	CO2	CO4	9	eGFP	empty	Ctr	0.086071086	0.166975057	1	1
2185	plate1_red_A001	CO2	CO4	9	eGFP	empty	Ctr	0.077832379	0.163422397	1	2
2186	plate1_red_A001	CO2	CO4	9	eGFP	empty	Ctr	0.072700838	0.160757901	1	3
2187	plate1_red_A001	CO2	CO4	9	eGFP	empty	Ctr	0.070764792	0.159869736	1	4
2188	plate1_red_A001	CO2	CO4	9	eGFP	empty	Ctr	0.07034838	0.159869736	1	5
2189	plate1_red_A001	CO2	CO4	9	eGFP	empty	Ctr	0.073758392	0.161646066	1	6
2190	plate1_red_A001	CO2	CO4	9	eGFP	empty	Ctr	0.07950764	0.164310562	1	7
2191	plate1_red_A001	CO2	CO4	9	eGFP	empty	Ctr	0.08743509	0.166975057	1	8
2192	plate1_red_A001	CO2	CO4	9	eGFP	empty	Ctr	0.095646157	0.168751388	1	9
2193	plate1_red_A001	CO2	CO4	9	eGFP	empty	Ctr	0.101749927	0.169639553	1	10
2194	plate1_red_A001	CO2	CO4	9	eGFP	empty	Ctr	0.107711287	0.171415883	1	11
2195	plate1_red_A001	CO2	CO4	9	eGFP	empty	Ctr	0.114575174	0.172304049	1	12
2196	plate1_red_A001	CO2	CO4	9.333333333	eGFP	empty	Ctr	0.072754316	0.161646066	1	1
2197	plate1_red_A001	CO2	CO4	9.333333333	eGFP	empty	Ctr	0.066101339	0.15720524	1	2
2198	plate1_red_A001	CO2	CO4	9.333333333	eGFP	empty	Ctr	0.061240196	0.150988084	1	3
2199	plate1_red_A001	CO2	CO4	9.333333333	eGFP	empty	Ctr	0.058871515	0.142106432	1	4
2200	plate1_red_A001	CO2	CO4	9.333333333	eGFP	empty	Ctr	0.059189382	0.144770927	1	5
2201	plate1_red_A001	CO2	CO4	9.333333333	eGFP	empty	Ctr	0.063176241	0.153652579	1	6
2202	plate1_red_A001	CO2	CO4	9.333333333	eGFP	empty	Ctr	0.06670763	0.15720524	1	7
2203	plate1_red_A001	CO2	CO4	9.333333333	eGFP	empty	Ctr	0.072351724	0.160757901	1	8
2204	plate1_red_A001	CO2	CO4	9.333333333	eGFP	empty	Ctr	0.080953966	0.164310562	1	9
2205	plate1_red_A001	CO2	CO4	9.333333333	eGFP	empty	Ctr	0.094422158	0.168751388	1	10
2206	plate1_red_A001	CO2	CO4	9.333333333	eGFP	empty	Ctr	0.10646145	0.171415883	1	11
2207	plate1_red_A001	CO2	CO4	9.333333333	eGFP	empty	Ctr	0.115043262	0.172304049	1	12
2208	plate1_red_A001	CO2	CO4	9.666666667	eGFP	empty	Ctr	0.066971418	0.158093405	1	1
2209	plate1_red_A001	CO2	CO4	9.666666667	eGFP	empty	Ctr	0.059390678	0.144770927	1	2
2210	plate1_red_A001	CO2	CO4	9.666666667	eGFP	empty	Ctr	0.05405063	0	1	3
2211	plate1_red_A001	CO2	CO4	9.666666667	eGFP	empty	Ctr	0.052585677	0	1	4
2212	plate1_red_A001	CO2	CO4	9.666666667	eGFP	empty	Ctr	0.053398071	0	1	5
2213	plate1_red_A001	CO2	CO4	9.666666667	eGFP	empty	Ctr	0.055834051	0	1	6
2214	plate1_red_A001	CO2	CO4	9.666666667	eGFP	empty	Ctr	0.059205005	0.144770927	1	7
2215	plate1_red_A001	CO2	CO4	9.666666667	eGFP	empty	Ctr	0.064418867	0.15542891	1	8
2216	plate1_red_A001	CO2	CO4	9.666666667	eGFP	empty	Ctr	0.074551557	0.161646066	1	9
2217	plate1_red_A001	CO2	CO4	9.666666667	eGFP	empty	Ctr	0.086983226	0.166975057	1	10
2218	plate1_red_A001	CO2	CO4	9.666666667	eGFP	empty	Ctr	0.101841261	0.170527718	1	11
2219	plate1_red_A001	CO2	CO4	9.666666667	eGFP	empty	Ctr	0.115359927	0.172304049	1	12
2220	plate1_red_A001	CO2	CO4	10	eGFP	empty	Ctr	0.066565221	0.158093405	1	1
2221	plate1_red_A001	CO2	CO4	10	eGFP	empty	Ctr	0.059352221	0.144770927	1	2
2222	plate1_red_A001	CO2	CO4	10	eGFP	empty	Ctr	0.055029469	0	1	3
2223	plate1_red_A001	CO2	CO4	10	eGFP	empty	Ctr	0.053784439	0	1	4
2224	plate1_red_A001	CO2	CO4	10	eGFP	empty	Ctr	0.053565718	0	1	5
2225	plate1_red_A001	CO2	CO4	10	eGFP	empty	Ctr	0.056907228	0	1	6
2226	plate1_red_A001	CO2	CO4	10	eGFP	empty	Ctr	0.062038168	0.151876249	1	7
2227	plate1_red_A001	CO2	CO4	10	eGFP	empty	Ctr	0.066859654	0.15720524	1	8
2228	plate1_red_A001	CO2	CO4	10	eGFP	empty	Ctr	0.074882043	0.161646066	1	9
2229	plate1_red_A001	CO2	CO4	10	eGFP	empty	Ctr	0.086175639	0.166086892	1	10
2230	plate1_red_A001	CO2	CO4	10	eGFP	empty	Ctr	0.100176214	0.169639553	1	11
2231	plate1_red_A001	CO2	CO4	10	eGFP	empty	Ctr	0.114532511	0.172304049	1	12
2232	plate1_red_A001	CO2	CO4	10.33333333	eGFP	empty	Ctr	0.065488439	0.15720524	1	1
2233	plate1_red_A001	CO2	CO4	10.33333333	eGFP	empty	Ctr	0.057931133	0	1	2
2234	plate1_red_A001	CO2	CO4	10.33333333	eGFP	empty	Ctr	0.05340408	0	1	3
2235	plate1_red_A001	CO2	CO4	10.33333333	eGFP	empty	Ctr	0.051760064	0	1	4
2236	plate1_red_A001	CO2	CO4	10.33333333	eGFP	empty	Ctr	0.051163387	0	1	5
2237	plate1_red_A001	CO2	CO4	10.33333333	eGFP	empty	Ctr	0.056158528	0	1	6
2238	plate1_red_A001	CO2	CO4	10.33333333	eGFP	empty	Ctr	0.063724847	0.154540745	1	7
2239	plate1_red_A001	CO2	CO4	10.33333333	eGFP	empty	Ctr	0.069867073	0.158981571	1	8
2240	plate1_red_A001	CO2	CO4	10.33333333	eGFP	empty	Ctr	0.078805809	0.164310562	1	9
2241	plate1_red_A001	CO2	CO4	10.33333333	eGFP	empty	Ctr	0.088073228	0.166975057	1	10
2242	plate1_red_A001	CO2	CO4	10.33333333	eGFP	empty	Ctr	0.099859549	0.169639553	1	11
2243	plate1_red_A001	CO2	CO4	10.33333333	eGFP	empty	Ctr	0.114002532	0.172304049	1	12
2244	plate1_red_A001	CO2	CO4	10.66666667	eGFP	empty	Ctr	0.062102463	0.152764414	1	1
2245	plate1_red_A001	CO2	CO4	10.66666667	eGFP	empty	Ctr	0.055013245	0	1	2
2246	plate1_red_A001	CO2	CO4	10.66666667	eGFP	empty	Ctr	0.050259058	0	1	3
2247	plate1_red_A001	CO2	CO4	10.66666667	eGFP	empty	Ctr	0.047123651	0	1	4
2248	plate1_red_A001	CO2	CO4	10.66666667	eGFP	empty	Ctr	0.0467487	0	1	5
2249	plate1_red_A001	CO2	CO4	10.66666667	eGFP	empty	Ctr	0.053172139	0	1	6
2250	plate1_red_A001	CO2	CO4	10.66666667	eGFP	empty	Ctr	0.061882539	0.151876249	1	7
2251	plate1_red_A001	CO2	CO4	10.66666667	eGFP	empty	Ctr	0.069460275	0.158981571	1	8
2252	plate1_red_A001	CO2	CO4	10.66666667	eGFP	empty	Ctr	0.077722417	0.163422397	1	9
2253	plate1_red_A001	CO2	CO4	10.66666667	eGFP	empty	Ctr	0.087320922	0.166975057	1	10
2254	plate1_red_A001	CO2	CO4	10.66666667	eGFP	empty	Ctr	0.098961829	0.169639553	1	11
2255	plate1_red_A001	CO2	CO4	10.66666667	eGFP	empty	Ctr	0.113260442	0.172304049	1	12
2256	plate1_red_A001	CO2	CO4	11	eGFP	empty	Ctr	0.061702875	0.151876249	1	1
2257	plate1_red_A001	CO2	CO4	11	eGFP	empty	Ctr	0.05424111	0	1	2
2258	plate1_red_A001	CO2	CO4	11	eGFP	empty	Ctr	0.05002892	0	1	3
2259	plate1_red_A001	CO2	CO4	11	eGFP	empty	Ctr	0.04881754	0	1	4
2260	plate1_red_A001	CO2	CO4	11	eGFP	empty	Ctr	0.048282153	0	1	5
2261	plate1_red_A001	CO2	CO4	11	eGFP	empty	Ctr	0.054793322	0	1	6
2262	plate1_red_A001	CO2	CO4	11	eGFP	empty	Ctr	0.061983488	0.151876249	1	7
2263	plate1_red_A001	CO2	CO4	11	eGFP	empty	Ctr	0.06903485	0.158981571	1	8
2264	plate1_red_A001	CO2	CO4	11	eGFP	empty	Ctr	0.077820962	0.163422397	1	9
2265	plate1_red_A001	CO2	CO4	11	eGFP	empty	Ctr	0.087405647	0.166975057	1	10
2266	plate1_red_A001	CO2	CO4	11	eGFP	empty	Ctr	0.099002089	0.169639553	1	11
2267	plate1_red_A001	CO2	CO4	11	eGFP	empty	Ctr	0.112474487	0.172304049	1	12
2268	plate1_red_A001	CO2	CO4	11.33333333	eGFP	empty	Ctr	0.060560597	0.149211753	1	1
2269	plate1_red_A001	CO2	CO4	11.33333333	eGFP	empty	Ctr	0.053008699	0	1	2
2270	plate1_red_A001	CO2	CO4	11.33333333	eGFP	empty	Ctr	0.048165582	0	1	3
2271	plate1_red_A001	CO2	CO4	11.33333333	eGFP	empty	Ctr	0.045977166	0	1	4
2272	plate1_red_A001	CO2	CO4	11.33333333	eGFP	empty	Ctr	0.046975232	0	1	5
2273	plate1_red_A001	CO2	CO4	11.33333333	eGFP	empty	Ctr	0.052618726	0	1	6
2274	plate1_red_A001	CO2	CO4	11.33333333	eGFP	empty	Ctr	0.060792538	0.150099919	1	7
2275	plate1_red_A001	CO2	CO4	11.33333333	eGFP	empty	Ctr	0.067042322	0.158093405	1	8
2276	plate1_red_A001	CO2	CO4	11.33333333	eGFP	empty	Ctr	0.075829635	0.162534231	1	9
2277	plate1_red_A001	CO2	CO4	11.33333333	eGFP	empty	Ctr	0.086953182	0.166975057	1	10
2278	plate1_red_A001	CO2	CO4	11.33333333	eGFP	empty	Ctr	0.099076598	0.169639553	1	11
2279	plate1_red_A001	CO2	CO4	11.33333333	eGFP	empty	Ctr	0.112520755	0.172304049	1	12
2280	plate1_red_A001	CO2	CO4	11.66666667	eGFP	empty	Ctr	0.062033361	0.151876249	1	1
2281	plate1_red_A001	CO2	CO4	11.66666667	eGFP	empty	Ctr	0.057011181	0	1	2
2282	plate1_red_A001	CO2	CO4	11.66666667	eGFP	empty	Ctr	0.054736238	0	1	3
2283	plate1_red_A001	CO2	CO4	11.66666667	eGFP	empty	Ctr	0.052007027	0	1	4
2284	plate1_red_A001	CO2	CO4	11.66666667	eGFP	empty	Ctr	0.052497347	0	1	5
2285	plate1_red_A001	CO2	CO4	11.66666667	eGFP	empty	Ctr	0.056284112	0	1	6
2286	plate1_red_A001	CO2	CO4	11.66666667	eGFP	empty	Ctr	0.063076494	0.153652579	1	7
2287	plate1_red_A001	CO2	CO4	11.66666667	eGFP	empty	Ctr	0.069380959	0.158981571	1	8
2288	plate1_red_A001	CO2	CO4	11.66666667	eGFP	empty	Ctr	0.07718703	0.163422397	1	9
2289	plate1_red_A001	CO2	CO4	11.66666667	eGFP	empty	Ctr	0.087524622	0.166975057	1	10
2290	plate1_red_A001	CO2	CO4	11.66666667	eGFP	empty	Ctr	0.099655849	0.169639553	1	11
2291	plate1_red_A001	CO2	CO4	11.66666667	eGFP	empty	Ctr	0.111912661	0.172304049	1	12
2292	plate1_red_A001	CO2	CO4	12	eGFP	empty	Ctr	0.066275595	0.158093405	1	1
2293	plate1_red_A001	CO2	CO4	12	eGFP	empty	Ctr	0.061246204	0.150988084	1	2
2294	plate1_red_A001	CO2	CO4	12	eGFP	empty	Ctr	0.057616871	0	1	3
2295	plate1_red_A001	CO2	CO4	12	eGFP	empty	Ctr	0.056827311	0	1	4
2296	plate1_red_A001	CO2	CO4	12	eGFP	empty	Ctr	0.06018144	0.149211753	1	5
2297	plate1_red_A001	CO2	CO4	12	eGFP	empty	Ctr	0.063893094	0.15542891	1	6
2298	plate1_red_A001	CO2	CO4	12	eGFP	empty	Ctr	0.068900252	0.159869736	1	7
2299	plate1_red_A001	CO2	CO4	12	eGFP	empty	Ctr	0.073378634	0.162534231	1	8
2300	plate1_red_A001	CO2	CO4	12	eGFP	empty	Ctr	0.081973064	0.166086892	1	9
2301	plate1_red_A001	CO2	CO4	12	eGFP	empty	Ctr	0.090554274	0.168751388	1	10
2302	plate1_red_A001	CO2	CO4	12	eGFP	empty	Ctr	0.099922641	0.171415883	1	11
2303	plate1_red_A001	CO2	CO4	12	eGFP	empty	Ctr	0.110867726	0.173192214	1	12
2304	plate1_red_A001	CO2	CO4	12.33333333	eGFP	empty	Ctr	0.100313215	0.172304049	1	1
2305	plate1_red_A001	CO2	CO4	12.33333333	eGFP	empty	Ctr	0.093329753	0.170527718	1	2
2306	plate1_red_A001	CO2	CO4	12.33333333	eGFP	empty	Ctr	0.087448911	0.168751388	1	3
2307	plate1_red_A001	CO2	CO4	12.33333333	eGFP	empty	Ctr	0.084933614	0.167863223	1	4
2308	plate1_red_A001	CO2	CO4	12.33333333	eGFP	empty	Ctr	0.087005459	0.168751388	1	5
2309	plate1_red_A001	CO2	CO4	12.33333333	eGFP	empty	Ctr	0.089273792	0.169639553	1	6
2310	plate1_red_A001	CO2	CO4	12.33333333	eGFP	empty	Ctr	0.089947382	0.169639553	1	7
2311	plate1_red_A001	CO2	CO4	12.33333333	eGFP	empty	Ctr	0.093449328	0.170527718	1	8
2312	plate1_red_A001	CO2	CO4	12.33333333	eGFP	empty	Ctr	0.097155575	0.171415883	1	9
2313	plate1_red_A001	CO2	CO4	12.33333333	eGFP	empty	Ctr	0.100333645	0.172304049	1	10
2314	plate1_red_A001	CO2	CO4	12.33333333	eGFP	empty	Ctr	0.103949158	0.173192214	1	11
2315	plate1_red_A001	CO2	CO4	12.33333333	eGFP	empty	Ctr	0.106823182	0.173192214	1	12
2316	plate1_red_A001	CO2	CO4	12.66666667	eGFP	empty	Ctr	0.102449354	0.173192214	1	1
2317	plate1_red_A001	CO2	CO4	12.66666667	eGFP	empty	Ctr	0.099360816	0.172304049	1	2
2318	plate1_red_A001	CO2	CO4	12.66666667	eGFP	empty	Ctr	0.095481515	0.170527718	1	3
2319	plate1_red_A001	CO2	CO4	12.66666667	eGFP	empty	Ctr	0.090751364	0.169639553	1	4
2320	plate1_red_A001	CO2	CO4	12.66666667	eGFP	empty	Ctr	0.090655823	0.169639553	1	5
2321	plate1_red_A001	CO2	CO4	12.66666667	eGFP	empty	Ctr	0.088487236	0.168751388	1	6
2322	plate1_red_A001	CO2	CO4	12.66666667	eGFP	empty	Ctr	0.08738762	0.168751388	1	7
2323	plate1_red_A001	CO2	CO4	12.66666667	eGFP	empty	Ctr	0.087462731	0.168751388	1	8
2324	plate1_red_A001	CO2	CO4	12.66666667	eGFP	empty	Ctr	0.089021421	0.169639553	1	9
2325	plate1_red_A001	CO2	CO4	12.66666667	eGFP	empty	Ctr	0.091704364	0.169639553	1	10
2326	plate1_red_A001	CO2	CO4	12.66666667	eGFP	empty	Ctr	0.095069309	0.170527718	1	11
2327	plate1_red_A001	CO2	CO4	12.66666667	eGFP	empty	Ctr	0.098175273	0.171415883	1	12
2328	plate1_red_A001	CO2	CO4	13	eGFP	empty	Ctr	0.1018677	0.172304049	1	1
2329	plate1_red_A001	CO2	CO4	13	eGFP	empty	Ctr	0.099450347	0.171415883	1	2
2330	plate1_red_A001	CO2	CO4	13	eGFP	empty	Ctr	0.097465631	0.170527718	1	3
2331	plate1_red_A001	CO2	CO4	13	eGFP	empty	Ctr	0.096384041	0.170527718	1	4
2332	plate1_red_A001	CO2	CO4	13	eGFP	empty	Ctr	0.096438722	0.170527718	1	5
2333	plate1_red_A001	CO2	CO4	13	eGFP	empty	Ctr	0.095984454	0.170527718	1	6
2334	plate1_red_A001	CO2	CO4	13	eGFP	empty	Ctr	0.095441857	0.170527718	1	7
2335	plate1_red_A001	CO2	CO4	13	eGFP	empty	Ctr	0.095711653	0.170527718	1	8
2336	plate1_red_A001	CO2	CO4	13	eGFP	empty	Ctr	0.096325155	0.170527718	1	9
2337	plate1_red_A001	CO2	CO4	13	eGFP	empty	Ctr	0.098128405	0.171415883	1	10
2338	plate1_red_A001	CO2	CO4	13	eGFP	empty	Ctr	0.100553568	0.171415883	1	11
2339	plate1_red_A001	CO2	CO4	13	eGFP	empty	Ctr	0.103859026	0.172304049	1	12
2340	plate1_red_A001	CO2	CO4	13.33333333	eGFP	empty	Ctr	0.114328211	0.174968544	1	1
2341	plate1_red_A001	CO2	CO4	13.33333333	eGFP	empty	Ctr	0.11257183	0.174080379	1	2
2342	plate1_red_A001	CO2	CO4	13.33333333	eGFP	empty	Ctr	0.110210961	0.173192214	1	3
2343	plate1_red_A001	CO2	CO4	13.33333333	eGFP	empty	Ctr	0.10816916	0.173192214	1	4
2344	plate1_red_A001	CO2	CO4	13.33333333	eGFP	empty	Ctr	0.106087701	0.173192214	1	5
2345	plate1_red_A001	CO2	CO4	13.33333333	eGFP	empty	Ctr	0.104210543	0.172304049	1	6
2346	plate1_red_A001	CO2	CO4	13.33333333	eGFP	empty	Ctr	0.104471927	0.172304049	1	7
2347	plate1_red_A001	CO2	CO4	13.33333333	eGFP	empty	Ctr	0.103359091	0.172304049	1	8
2348	plate1_red_A001	CO2	CO4	13.33333333	eGFP	empty	Ctr	0.101422445	0.172304049	1	9
2349	plate1_red_A001	CO2	CO4	13.33333333	eGFP	empty	Ctr	0.10021407	0.172304049	1	10
2350	plate1_red_A001	CO2	CO4	13.33333333	eGFP	empty	Ctr	0.099783837	0.171415883	1	11
2351	plate1_red_A001	CO2	CO4	13.33333333	eGFP	empty	Ctr	0.099241841	0.171415883	1	12
2352	plate1_red_A001	CO2	CO4	13.66666667	eGFP	empty	Ctr	0.1091492	0.174080379	1	1
2353	plate1_red_A001	CO2	CO4	13.66666667	eGFP	empty	Ctr	0.10620968	0.173192214	1	2
2354	plate1_red_A001	CO2	CO4	13.66666667	eGFP	empty	Ctr	0.102311151	0.172304049	1	3
2355	plate1_red_A001	CO2	CO4	13.66666667	eGFP	empty	Ctr	0.098250985	0.171415883	1	4
2356	plate1_red_A001	CO2	CO4	13.66666667	eGFP	empty	Ctr	0.096817278	0.171415883	1	5
2357	plate1_red_A001	CO2	CO4	13.66666667	eGFP	empty	Ctr	0.094840373	0.170527718	1	6
2358	plate1_red_A001	CO2	CO4	13.66666667	eGFP	empty	Ctr	0.089420408	0.168751388	1	7
2359	plate1_red_A001	CO2	CO4	13.66666667	eGFP	empty	Ctr	0.092112364	0.169639553	1	8
2360	plate1_red_A001	CO2	CO4	13.66666667	eGFP	empty	Ctr	0.091015752	0.169639553	1	9
2361	plate1_red_A001	CO2	CO4	13.66666667	eGFP	empty	Ctr	0.090598138	0.169639553	1	10
2362	plate1_red_A001	CO2	CO4	13.66666667	eGFP	empty	Ctr	0.09147002	0.169639553	1	11
2363	plate1_red_A001	CO2	CO4	13.66666667	eGFP	empty	Ctr	0.092796769	0.170527718	1	12
2364	plate1_red_A001	CO2	CO4	14	eGFP	empty	Ctr	0.112200484	0.174080379	1	1
2365	plate1_red_A001	CO2	CO4	14	eGFP	empty	Ctr	0.109244741	0.173192214	1	2
2366	plate1_red_A001	CO2	CO4	14	eGFP	empty	Ctr	0.104920185	0.172304049	1	3
2367	plate1_red_A001	CO2	CO4	14	eGFP	empty	Ctr	0.102069596	0.171415883	1	4
2368	plate1_red_A001	CO2	CO4	14	eGFP	empty	Ctr	0.101018051	0.171415883	1	5
2369	plate1_red_A001	CO2	CO4	14	eGFP	empty	Ctr	0.099528462	0.171415883	1	6
2370	plate1_red_A001	CO2	CO4	14	eGFP	empty	Ctr	0.09867641	0.171415883	1	7
2371	plate1_red_A001	CO2	CO4	14	eGFP	empty	Ctr	0.097947539	0.171415883	1	8
2372	plate1_red_A001	CO2	CO4	14	eGFP	empty	Ctr	0.095182876	0.170527718	1	9
2373	plate1_red_A001	CO2	CO4	14	eGFP	empty	Ctr	0.092800976	0.169639553	1	10
2374	plate1_red_A001	CO2	CO4	14	eGFP	empty	Ctr	0.091308983	0.169639553	1	11
2375	plate1_red_A001	CO2	CO4	14	eGFP	empty	Ctr	0.090697284	0.169639553	1	12
2376	plate1_red_A001	CO2	CO4	14.33333333	eGFP	empty	Ctr	0.104791596	0.173192214	1	1
2377	plate1_red_A001	CO2	CO4	14.33333333	eGFP	empty	Ctr	0.103937742	0.172304049	1	2
2378	plate1_red_A001	CO2	CO4	14.33333333	eGFP	empty	Ctr	0.101590092	0.171415883	1	3
2379	plate1_red_A001	CO2	CO4	14.33333333	eGFP	empty	Ctr	0.100978393	0.171415883	1	4
2380	plate1_red_A001	CO2	CO4	14.33333333	eGFP	empty	Ctr	0.100966976	0.171415883	1	5
2381	plate1_red_A001	CO2	CO4	14.33333333	eGFP	empty	Ctr	0.097158579	0.170527718	1	6
2382	plate1_red_A001	CO2	CO4	14.33333333	eGFP	empty	Ctr	0.095925567	0.170527718	1	7
2383	plate1_red_A001	CO2	CO4	14.33333333	eGFP	empty	Ctr	0.096137679	0.170527718	1	8
2384	plate1_red_A001	CO2	CO4	14.33333333	eGFP	empty	Ctr	0.096051753	0.170527718	1	9
2385	plate1_red_A001	CO2	CO4	14.33333333	eGFP	empty	Ctr	0.096107635	0.170527718	1	10
2386	plate1_red_A001	CO2	CO4	14.33333333	eGFP	empty	Ctr	0.095801185	0.170527718	1	11
2387	plate1_red_A001	CO2	CO4	14.33333333	eGFP	empty	Ctr	0.095964024	0.170527718	1	12
2388	plate1_red_A001	CO2	CO4	14.66666667	eGFP	empty	Ctr	0.093004074	0.170527718	1	1
2389	plate1_red_A001	CO2	CO4	14.66666667	eGFP	empty	Ctr	0.091969954	0.169639553	1	2
2390	plate1_red_A001	CO2	CO4	14.66666667	eGFP	empty	Ctr	0.091232671	0.169639553	1	3
2391	plate1_red_A001	CO2	CO4	14.66666667	eGFP	empty	Ctr	0.08974188	0.168751388	1	4
2392	plate1_red_A001	CO2	CO4	14.66666667	eGFP	empty	Ctr	0.090813856	0.169639553	1	5
2393	plate1_red_A001	CO2	CO4	14.66666667	eGFP	empty	Ctr	0.09093944	0.169639553	1	6
2394	plate1_red_A001	CO2	CO4	14.66666667	eGFP	empty	Ctr	0.09072853	0.169639553	1	7
2395	plate1_red_A001	CO2	CO4	14.66666667	eGFP	empty	Ctr	0.093315932	0.169639553	1	8
2396	plate1_red_A001	CO2	CO4	14.66666667	eGFP	empty	Ctr	0.095700837	0.170527718	1	9
2397	plate1_red_A001	CO2	CO4	14.66666667	eGFP	empty	Ctr	0.098639756	0.171415883	1	10
2398	plate1_red_A001	CO2	CO4	14.66666667	eGFP	empty	Ctr	0.100825769	0.171415883	1	11
2399	plate1_red_A001	CO2	CO4	14.66666667	eGFP	empty	Ctr	0.102526267	0.171415883	1	12
2400	plate1_red_A001	CO2	CO4	15	eGFP	empty	Ctr	0.106138776	0.172304049	1	1
2401	plate1_red_A001	CO2	CO4	15	eGFP	empty	Ctr	0.104789193	0.172304049	1	2
2402	plate1_red_A001	CO2	CO4	15	eGFP	empty	Ctr	0.102326173	0.171415883	1	3
2403	plate1_red_A001	CO2	CO4	15	eGFP	empty	Ctr	0.099828904	0.171415883	1	4
2404	plate1_red_A001	CO2	CO4	15	eGFP	empty	Ctr	0.099303732	0.171415883	1	5
2405	plate1_red_A001	CO2	CO4	15	eGFP	empty	Ctr	0.098031662	0.170527718	1	6
2406	plate1_red_A001	CO2	CO4	15	eGFP	empty	Ctr	0.097269743	0.170527718	1	7
2407	plate1_red_A001	CO2	CO4	15	eGFP	empty	Ctr	0.09712493	0.170527718	1	8
2408	plate1_red_A001	CO2	CO4	15	eGFP	empty	Ctr	0.097093684	0.170527718	1	9
2409	plate1_red_A001	CO2	CO4	15	eGFP	empty	Ctr	0.097204247	0.170527718	1	10
2410	plate1_red_A001	CO2	CO4	15	eGFP	empty	Ctr	0.097328629	0.170527718	1	11
2411	plate1_red_A001	CO2	CO4	15	eGFP	empty	Ctr	0.096855133	0.170527718	1	12
2412	plate1_red_A001	CO2	CO4	15.33333333	eGFP	empty	Ctr	0.103229902	0.172304049	1	1
2413	plate1_red_A001	CO2	CO4	15.33333333	eGFP	empty	Ctr	0.106356296	0.172304049	1	2
2414	plate1_red_A001	CO2	CO4	15.33333333	eGFP	empty	Ctr	0.106885073	0.172304049	1	3
2415	plate1_red_A001	CO2	CO4	15.33333333	eGFP	empty	Ctr	0.104476734	0.171415883	1	4
2416	plate1_red_A001	CO2	CO4	15.33333333	eGFP	empty	Ctr	0.102151917	0.171415883	1	5
2417	plate1_red_A001	CO2	CO4	15.33333333	eGFP	empty	Ctr	0.098236564	0.170527718	1	6
2418	plate1_red_A001	CO2	CO4	15.33333333	eGFP	empty	Ctr	0.093357393	0.169639553	1	7
2419	plate1_red_A001	CO2	CO4	15.33333333	eGFP	empty	Ctr	0.092304646	0.169639553	1	8
2420	plate1_red_A001	CO2	CO4	15.33333333	eGFP	empty	Ctr	0.091519893	0.169639553	1	9
2421	plate1_red_A001	CO2	CO4	15.33333333	eGFP	empty	Ctr	0.090465944	0.168751388	1	10
2422	plate1_red_A001	CO2	CO4	15.33333333	eGFP	empty	Ctr	0.08974188	0.168751388	1	11
2423	plate1_red_A001	CO2	CO4	15.33333333	eGFP	empty	Ctr	0.089271389	0.168751388	1	12
2424	plate1_red_A001	CO2	CO4	15.66666667	eGFP	empty	Ctr	0.108454579	0.173192214	1	1
2425	plate1_red_A001	CO2	CO4	15.66666667	eGFP	empty	Ctr	0.10748175	0.172304049	1	2
2426	plate1_red_A001	CO2	CO4	15.66666667	eGFP	empty	Ctr	0.104200328	0.172304049	1	3
2427	plate1_red_A001	CO2	CO4	15.66666667	eGFP	empty	Ctr	0.100770487	0.171415883	1	4
2428	plate1_red_A001	CO2	CO4	15.66666667	eGFP	empty	Ctr	0.099140892	0.170527718	1	5
2429	plate1_red_A001	CO2	CO4	15.66666667	eGFP	empty	Ctr	0.097470438	0.170527718	1	6
2430	plate1_red_A001	CO2	CO4	15.66666667	eGFP	empty	Ctr	0.093413876	0.169639553	1	7
2431	plate1_red_A001	CO2	CO4	15.66666667	eGFP	empty	Ctr	0.09221211	0.169639553	1	8
2432	plate1_red_A001	CO2	CO4	15.66666667	eGFP	empty	Ctr	0.090166704	0.169639553	1	9
2433	plate1_red_A001	CO2	CO4	15.66666667	eGFP	empty	Ctr	0.089615695	0.168751388	1	10
2434	plate1_red_A001	CO2	CO4	15.66666667	eGFP	empty	Ctr	0.088523289	0.168751388	1	11
2435	plate1_red_A001	CO2	CO4	15.66666667	eGFP	empty	Ctr	0.087211562	0.168751388	1	12
2436	plate1_red_A001	CO2	CO4	16	eGFP	empty	Ctr	0.085290539	0.166975057	1	1
2437	plate1_red_A001	CO2	CO4	16	eGFP	empty	Ctr	0.079552106	0.165198727	1	2
2438	plate1_red_A001	CO2	CO4	16	eGFP	empty	Ctr	0.074501684	0.162534231	1	3
2439	plate1_red_A001	CO2	CO4	16	eGFP	empty	Ctr	0.066868066	0.158093405	1	4
2440	plate1_red_A001	CO2	CO4	16	eGFP	empty	Ctr	0.066355513	0.15720524	1	5
2441	plate1_red_A001	CO2	CO4	16	eGFP	empty	Ctr	0.071849987	0.161646066	1	6
2442	plate1_red_A001	CO2	CO4	16	eGFP	empty	Ctr	0.079279305	0.164310562	1	7
2443	plate1_red_A001	CO2	CO4	16	eGFP	empty	Ctr	0.08726504	0.167863223	1	8
2444	plate1_red_A001	CO2	CO4	16	eGFP	empty	Ctr	0.094134335	0.168751388	1	9
2445	plate1_red_A001	CO2	CO4	16	eGFP	empty	Ctr	0.099071791	0.170527718	1	10
2446	plate1_red_A001	CO2	CO4	16	eGFP	empty	Ctr	0.104244793	0.171415883	1	11
2447	plate1_red_A001	CO2	CO4	16	eGFP	empty	Ctr	0.109031427	0.172304049	1	12
2448	plate1_red_A001	CO2	CO4	16.33333333	eGFP	empty	Ctr	0.109536169	0.173192214	1	1
2449	plate1_red_A001	CO2	CO4	16.33333333	eGFP	empty	Ctr	0.108219033	0.173192214	1	2
2450	plate1_red_A001	CO2	CO4	16.33333333	eGFP	empty	Ctr	0.103289389	0.172304049	1	3
2451	plate1_red_A001	CO2	CO4	16.33333333	eGFP	empty	Ctr	0.098477518	0.170527718	1	4
2452	plate1_red_A001	CO2	CO4	16.33333333	eGFP	empty	Ctr	0.097271545	0.170527718	1	5
2453	plate1_red_A001	CO2	CO4	16.33333333	eGFP	empty	Ctr	0.093668651	0.169639553	1	6
2454	plate1_red_A001	CO2	CO4	16.33333333	eGFP	empty	Ctr	0.088677716	0.168751388	1	7
2455	plate1_red_A001	CO2	CO4	16.33333333	eGFP	empty	Ctr	0.085937089	0.167863223	1	8
2456	plate1_red_A001	CO2	CO4	16.33333333	eGFP	empty	Ctr	0.084750946	0.167863223	1	9
2457	plate1_red_A001	CO2	CO4	16.33333333	eGFP	empty	Ctr	0.083411577	0.166975057	1	10
2458	plate1_red_A001	CO2	CO4	16.33333333	eGFP	empty	Ctr	0.081856492	0.166975057	1	11
2459	plate1_red_A001	CO2	CO4	16.33333333	eGFP	empty	Ctr	0.080445619	0.166086892	1	12
2460	plate1_red_A001	CO2	CO4	16.66666667	eGFP	empty	Ctr	0.107643387	0.173192214	1	1
2461	plate1_red_A001	CO2	CO4	16.66666667	eGFP	empty	Ctr	0.104656398	0.172304049	1	2
2462	plate1_red_A001	CO2	CO4	16.66666667	eGFP	empty	Ctr	0.10032343	0.171415883	1	3
2463	plate1_red_A001	CO2	CO4	16.66666667	eGFP	empty	Ctr	0.097345454	0.170527718	1	4
2464	plate1_red_A001	CO2	CO4	16.66666667	eGFP	empty	Ctr	0.095470699	0.169639553	1	5
2465	plate1_red_A001	CO2	CO4	16.66666667	eGFP	empty	Ctr	0.093614571	0.169639553	1	6
2466	plate1_red_A001	CO2	CO4	16.66666667	eGFP	empty	Ctr	0.09189184	0.168751388	1	7
2467	plate1_red_A001	CO2	CO4	16.66666667	eGFP	empty	Ctr	0.090504401	0.168751388	1	8
2468	plate1_red_A001	CO2	CO4	16.66666667	eGFP	empty	Ctr	0.087953051	0.167863223	1	9
2469	plate1_red_A001	CO2	CO4	16.66666667	eGFP	empty	Ctr	0.086167227	0.167863223	1	10
2470	plate1_red_A001	CO2	CO4	16.66666667	eGFP	empty	Ctr	0.085830132	0.167863223	1	11
2471	plate1_red_A001	CO2	CO4	16.66666667	eGFP	empty	Ctr	0.086010397	0.167863223	1	12
2472	plate1_red_A001	CO2	CO4	17	eGFP	empty	Ctr	0.10238506	0.172304049	1	1
2473	plate1_red_A001	CO2	CO4	17	eGFP	empty	Ctr	0.099704521	0.171415883	1	2
2474	plate1_red_A001	CO2	CO4	17	eGFP	empty	Ctr	0.100354075	0.171415883	1	3
2475	plate1_red_A001	CO2	CO4	17	eGFP	empty	Ctr	0.10056138	0.171415883	1	4
2476	plate1_red_A001	CO2	CO4	17	eGFP	empty	Ctr	0.098297854	0.171415883	1	5
2477	plate1_red_A001	CO2	CO4	17	eGFP	empty	Ctr	0.098866289	0.171415883	1	6
2478	plate1_red_A001	CO2	CO4	17	eGFP	empty	Ctr	0.09809115	0.170527718	1	7
2479	plate1_red_A001	CO2	CO4	17	eGFP	empty	Ctr	0.098926978	0.171415883	1	8
2480	plate1_red_A001	CO2	CO4	17	eGFP	empty	Ctr	0.099659455	0.171415883	1	9
2481	plate1_red_A001	CO2	CO4	17	eGFP	empty	Ctr	0.101487942	0.171415883	1	10
2482	plate1_red_A001	CO2	CO4	17	eGFP	empty	Ctr	0.104223762	0.172304049	1	11
2483	plate1_red_A001	CO2	CO4	17	eGFP	empty	Ctr	0.107410245	0.172304049	1	12
2484	plate1_red_A001	CO2	CO4	17.33333333	eGFP	empty	Ctr	0.102294928	0.172304049	1	1
2485	plate1_red_A001	CO2	CO4	17.33333333	eGFP	empty	Ctr	0.099526659	0.171415883	1	2
2486	plate1_red_A001	CO2	CO4	17.33333333	eGFP	empty	Ctr	0.097303392	0.170527718	1	3
2487	plate1_red_A001	CO2	CO4	17.33333333	eGFP	empty	Ctr	0.096623193	0.170527718	1	4
2488	plate1_red_A001	CO2	CO4	17.33333333	eGFP	empty	Ctr	0.094959348	0.170527718	1	5
2489	plate1_red_A001	CO2	CO4	17.33333333	eGFP	empty	Ctr	0.094061027	0.170527718	1	6
2490	plate1_red_A001	CO2	CO4	17.33333333	eGFP	empty	Ctr	0.092352717	0.169639553	1	7
2491	plate1_red_A001	CO2	CO4	17.33333333	eGFP	empty	Ctr	0.089783341	0.168751388	1	8
2492	plate1_red_A001	CO2	CO4	17.33333333	eGFP	empty	Ctr	0.089561014	0.168751388	1	9
2493	plate1_red_A001	CO2	CO4	17.33333333	eGFP	empty	Ctr	0.090101809	0.168751388	1	10
2494	plate1_red_A001	CO2	CO4	17.33333333	eGFP	empty	Ctr	0.091988582	0.169639553	1	11
2495	plate1_red_A001	CO2	CO4	17.33333333	eGFP	empty	Ctr	0.095203306	0.170527718	1	12
2496	plate1_red_A001	CO2	CO4	17.66666667	eGFP	empty	Ctr	0.099414895	0.170527718	1	1
2497	plate1_red_A001	CO2	CO4	17.66666667	eGFP	empty	Ctr	0.09904415	0.170527718	1	2
2498	plate1_red_A001	CO2	CO4	17.66666667	eGFP	empty	Ctr	0.102369437	0.170527718	1	3
2499	plate1_red_A001	CO2	CO4	17.66666667	eGFP	empty	Ctr	0.102427122	0.170527718	1	4
2500	plate1_red_A001	CO2	CO4	17.66666667	eGFP	empty	Ctr	0.099134884	0.170527718	1	5
2501	plate1_red_A001	CO2	CO4	17.66666667	eGFP	empty	Ctr	0.095364944	0.169639553	1	6
2502	plate1_red_A001	CO2	CO4	17.66666667	eGFP	empty	Ctr	0.091027169	0.168751388	1	7
2503	plate1_red_A001	CO2	CO4	17.66666667	eGFP	empty	Ctr	0.090249626	0.167863223	1	8
2504	plate1_red_A001	CO2	CO4	17.66666667	eGFP	empty	Ctr	0.090432295	0.168751388	1	9
2505	plate1_red_A001	CO2	CO4	17.66666667	eGFP	empty	Ctr	0.090652218	0.168751388	1	10
2506	plate1_red_A001	CO2	CO4	17.66666667	eGFP	empty	Ctr	0.091322203	0.168751388	1	11
2507	plate1_red_A001	CO2	CO4	17.66666667	eGFP	empty	Ctr	0.092882095	0.168751388	1	12
2508	plate1_red_A001	CO2	CO4	18	eGFP	empty	Ctr	0.10174512	0.172304049	1	1
2509	plate1_red_A001	CO2	CO4	18	eGFP	empty	Ctr	0.100563183	0.171415883	1	2
2510	plate1_red_A001	CO2	CO4	18	eGFP	empty	Ctr	0.102744388	0.171415883	1	3
2511	plate1_red_A001	CO2	CO4	18	eGFP	empty	Ctr	0.099986335	0.170527718	1	4
2512	plate1_red_A001	CO2	CO4	18	eGFP	empty	Ctr	0.096972306	0.170527718	1	5
2513	plate1_red_A001	CO2	CO4	18	eGFP	empty	Ctr	0.093421087	0.169639553	1	6
2514	plate1_red_A001	CO2	CO4	18	eGFP	empty	Ctr	0.08701327	0.167863223	1	7
2515	plate1_red_A001	CO2	CO4	18	eGFP	empty	Ctr	0.085333802	0.167863223	1	8
2516	plate1_red_A001	CO2	CO4	18	eGFP	empty	Ctr	0.083806358	0.166975057	1	9
2517	plate1_red_A001	CO2	CO4	18	eGFP	empty	Ctr	0.083146588	0.166975057	1	10
2518	plate1_red_A001	CO2	CO4	18	eGFP	empty	Ctr	0.083568408	0.166975057	1	11
2519	plate1_red_A001	CO2	CO4	18	eGFP	empty	Ctr	0.084646392	0.167863223	1	12
2520	plate1_red_A001	CO2	CO4	18.33333333	eGFP	empty	Ctr	0.098316481	0.170527718	1	1
2521	plate1_red_A001	CO2	CO4	18.33333333	eGFP	empty	Ctr	0.095892519	0.169639553	1	2
2522	plate1_red_A001	CO2	CO4	18.33333333	eGFP	empty	Ctr	0.096216395	0.169639553	1	3
2523	plate1_red_A001	CO2	CO4	18.33333333	eGFP	empty	Ctr	0.095123989	0.169639553	1	4
2524	plate1_red_A001	CO2	CO4	18.33333333	eGFP	empty	Ctr	0.094877027	0.169639553	1	5
2525	plate1_red_A001	CO2	CO4	18.33333333	eGFP	empty	Ctr	0.095834834	0.169639553	1	6
2526	plate1_red_A001	CO2	CO4	18.33333333	eGFP	empty	Ctr	0.091969354	0.168751388	1	7
2527	plate1_red_A001	CO2	CO4	18.33333333	eGFP	empty	Ctr	0.092940381	0.169639553	1	8
2528	plate1_red_A001	CO2	CO4	18.33333333	eGFP	empty	Ctr	0.091299369	0.168751388	1	9
2529	plate1_red_A001	CO2	CO4	18.33333333	eGFP	empty	Ctr	0.085487027	0.166975057	1	10
2530	plate1_red_A001	CO2	CO4	18.33333333	eGFP	empty	Ctr	0.085136713	0.166975057	1	11
2531	plate1_red_A001	CO2	CO4	18.33333333	eGFP	empty	Ctr	0.087363585	0.167863223	1	12
2532	plate1_red_A001	CO2	CO4	18.66666667	eGFP	empty	Ctr	0.108603598	0.172304049	1	1
2533	plate1_red_A001	CO2	CO4	18.66666667	eGFP	empty	Ctr	0.1049298	0.171415883	1	2
2534	plate1_red_A001	CO2	CO4	18.66666667	eGFP	empty	Ctr	0.102355016	0.170527718	1	3
2535	plate1_red_A001	CO2	CO4	18.66666667	eGFP	empty	Ctr	0.098948009	0.170527718	1	4
2536	plate1_red_A001	CO2	CO4	18.66666667	eGFP	empty	Ctr	0.094618046	0.168751388	1	5
2537	plate1_red_A001	CO2	CO4	18.66666667	eGFP	empty	Ctr	0.093496197	0.168751388	1	6
2538	plate1_red_A001	CO2	CO4	18.66666667	eGFP	empty	Ctr	0.092854454	0.168751388	1	7
2539	plate1_red_A001	CO2	CO4	18.66666667	eGFP	empty	Ctr	0.093526842	0.168751388	1	8
2540	plate1_red_A001	CO2	CO4	18.66666667	eGFP	empty	Ctr	0.092663373	0.168751388	1	9
2541	plate1_red_A001	CO2	CO4	18.66666667	eGFP	empty	Ctr	0.09258646	0.168751388	1	10
2542	plate1_red_A001	CO2	CO4	18.66666667	eGFP	empty	Ctr	0.093677063	0.168751388	1	11
2543	plate1_red_A001	CO2	CO4	18.66666667	eGFP	empty	Ctr	0.096191158	0.169639553	1	12
2544	plate1_red_A001	CO2	CO4	19	eGFP	empty	Ctr	0.106203672	0.173192214	1	1
2545	plate1_red_A001	CO2	CO4	19	eGFP	empty	Ctr	0.101103376	0.171415883	1	2
2546	plate1_red_A001	CO2	CO4	19	eGFP	empty	Ctr	0.098877706	0.171415883	1	3
2547	plate1_red_A001	CO2	CO4	19	eGFP	empty	Ctr	0.097191628	0.170527718	1	4
2548	plate1_red_A001	CO2	CO4	19	eGFP	empty	Ctr	0.094867412	0.170527718	1	5
2549	plate1_red_A001	CO2	CO4	19	eGFP	empty	Ctr	0.092492723	0.169639553	1	6
2550	plate1_red_A001	CO2	CO4	19	eGFP	empty	Ctr	0.091826944	0.169639553	1	7
2551	plate1_red_A001	CO2	CO4	19	eGFP	empty	Ctr	0.092886301	0.169639553	1	8
2552	plate1_red_A001	CO2	CO4	19	eGFP	empty	Ctr	0.095075318	0.170527718	1	9
2553	plate1_red_A001	CO2	CO4	19	eGFP	empty	Ctr	0.098395798	0.170527718	1	10
2554	plate1_red_A001	CO2	CO4	19	eGFP	empty	Ctr	0.103035816	0.171415883	1	11
2555	plate1_red_A001	CO2	CO4	19	eGFP	empty	Ctr	0.108629436	0.172304049	1	12
2556	plate1_red_A001	CO2	CO4	19.33333333	eGFP	empty	Ctr	0.112985237	0.173192214	1	1
2557	plate1_red_A001	CO2	CO4	19.33333333	eGFP	empty	Ctr	0.107032289	0.172304049	1	2
2558	plate1_red_A001	CO2	CO4	19.33333333	eGFP	empty	Ctr	0.102423516	0.171415883	1	3
2559	plate1_red_A001	CO2	CO4	19.33333333	eGFP	empty	Ctr	0.098400004	0.170527718	1	4
2560	plate1_red_A001	CO2	CO4	19.33333333	eGFP	empty	Ctr	0.095894322	0.169639553	1	5
2561	plate1_red_A001	CO2	CO4	19.33333333	eGFP	empty	Ctr	0.091655092	0.168751388	1	6
2562	plate1_red_A001	CO2	CO4	19.33333333	eGFP	empty	Ctr	0.090430492	0.168751388	1	7
2563	plate1_red_A001	CO2	CO4	19.33333333	eGFP	empty	Ctr	0.091130521	0.168751388	1	8
2564	plate1_red_A001	CO2	CO4	19.33333333	eGFP	empty	Ctr	0.093428298	0.169639553	1	9
2565	plate1_red_A001	CO2	CO4	19.33333333	eGFP	empty	Ctr	0.096591346	0.170527718	1	10
2566	plate1_red_A001	CO2	CO4	19.33333333	eGFP	empty	Ctr	0.100958564	0.171415883	1	11
2567	plate1_red_A001	CO2	CO4	19.33333333	eGFP	empty	Ctr	0.106761291	0.172304049	1	12
2568	plate1_red_A001	CO2	CO4	19.66666667	eGFP	empty	Ctr	0.110382212	0.174968544	1	1
2569	plate1_red_A001	CO2	CO4	19.66666667	eGFP	empty	Ctr	0.105999371	0.173192214	1	2
2570	plate1_red_A001	CO2	CO4	39.66666667	eGFP	empty	Ctr	0.107127229	0.169639553	1	11
2571	plate1_red_A001	CO2	CO4	39.66666667	eGFP	empty	Ctr	0.115175456	0.171415883	1	12
2572	plate1_red_A001	CO2	CO4	40	eGFP	empty	Ctr	0.07453954	0.160757901	1	1
2573	plate1_red_A001	CO2	CO4	40	eGFP	empty	Ctr	0.074891657	0.160757901	1	2
2574	plate1_red_A001	CO2	CO4	40	eGFP	empty	Ctr	0.07462847	0.160757901	1	3
2575	plate1_red_A001	CO2	CO4	40	eGFP	empty	Ctr	0.074808134	0.160757901	1	4
2576	plate1_red_A001	CO2	CO4	40	eGFP	empty	Ctr	0.075101966	0.160757901	1	5
2577	plate1_red_A001	CO2	CO4	40	eGFP	empty	Ctr	0.076306737	0.161646066	1	6
2578	plate1_red_A001	CO2	CO4	40	eGFP	empty	Ctr	0.08017402	0.162534231	1	7
2579	plate1_red_A001	CO2	CO4	40	eGFP	empty	Ctr	0.085426338	0.164310562	1	8
2580	plate1_red_A001	CO2	CO4	40	eGFP	empty	Ctr	0.091348041	0.166086892	1	9
2581	plate1_red_A001	CO2	CO4	40	eGFP	empty	Ctr	0.098464298	0.167863223	1	10
2582	plate1_red_A001	CO2	CO4	40	eGFP	empty	Ctr	0.106541368	0.168751388	1	11
2583	plate1_red_A001	CO2	CO4	40	eGFP	empty	Ctr	0.114788487	0.170527718	1	12
2584	plate1_red_A001	CO2	CO4	40.33333333	eGFP	empty	Ctr	0.070806253	0.158981571	1	1
2585	plate1_red_A001	CO2	CO4	40.33333333	eGFP	empty	Ctr	0.070181936	0.158093405	1	2
2586	plate1_red_A001	CO2	CO4	40.33333333	eGFP	empty	Ctr	0.072241162	0.159869736	1	3
2587	plate1_red_A001	CO2	CO4	40.33333333	eGFP	empty	Ctr	0.074020377	0.159869736	1	4
2588	plate1_red_A001	CO2	CO4	40.33333333	eGFP	empty	Ctr	0.076382448	0.161646066	1	5
2589	plate1_red_A001	CO2	CO4	30.33333333	eGFP	empty	Ctr	0.067056142	0.158093405	1	2
2590	plate1_red_A001	CO2	CO4	30.33333333	eGFP	empty	Ctr	0.066456461	0.15720524	1	3
2591	plate1_red_A001	CO2	CO4	30.33333333	eGFP	empty	Ctr	0.066260573	0.15720524	1	4
2592	plate1_red_A001	CO2	CO4	30.33333333	eGFP	empty	Ctr	0.066080909	0.15720524	1	5
2593	plate1_red_A001	CO2	CO4	30.33333333	eGFP	empty	Ctr	0.067230999	0.158093405	1	6
2594	plate1_red_A001	CO2	CO4	30.33333333	eGFP	empty	Ctr	0.071295973	0.159869736	1	7
2595	plate1_red_A001	CO2	CO4	30.33333333	eGFP	empty	Ctr	0.077753663	0.163422397	1	8
2596	plate1_red_A001	CO2	CO4	30.33333333	eGFP	empty	Ctr	0.085922668	0.166086892	1	9
2597	plate1_red_A001	CO2	CO4	30.33333333	eGFP	empty	Ctr	0.095334899	0.168751388	1	10
2598	plate1_red_A001	CO2	CO4	30.33333333	eGFP	empty	Ctr	0.105530683	0.170527718	1	11
2599	plate1_red_A001	CO2	CO4	30.33333333	eGFP	empty	Ctr	0.115635132	0.172304049	1	12
2600	plate1_red_A001	CO2	CO4	30.66666667	eGFP	empty	Ctr	0.073418893	0.161646066	1	1
2601	plate1_red_A001	CO2	CO4	30.66666667	eGFP	empty	Ctr	0.070454737	0.159869736	1	2
2602	plate1_red_A001	CO2	CO4	30.66666667	eGFP	empty	Ctr	0.06982381	0.159869736	1	3
2603	plate1_red_A001	CO2	CO4	30.66666667	eGFP	empty	Ctr	0.069017425	0.158981571	1	4
2604	plate1_red_A001	CO2	CO4	30.66666667	eGFP	empty	Ctr	0.068120306	0.158093405	1	5
2605	plate1_red_A001	CO2	CO4	30.66666667	eGFP	empty	Ctr	0.068149749	0.158093405	1	6
2606	plate1_red_A001	CO2	CO4	30.66666667	eGFP	empty	Ctr	0.070426495	0.159869736	1	7
2607	plate1_red_A001	CO2	CO4	30.66666667	eGFP	empty	Ctr	0.074297384	0.161646066	1	8
2608	plate1_red_A001	CO2	CO4	30.66666667	eGFP	empty	Ctr	0.080854219	0.164310562	1	9
2609	plate1_red_A001	CO2	CO4	30.66666667	eGFP	empty	Ctr	0.089568225	0.166975057	1	10
2610	plate1_red_A001	CO2	CO4	30.66666667	eGFP	empty	Ctr	0.101114793	0.169639553	1	11
2611	plate1_red_A001	CO2	CO4	30.66666667	eGFP	empty	Ctr	0.113011075	0.172304049	1	12
2612	plate1_red_A001	CO2	CO4	31	eGFP	empty	Ctr	0.077120332	0.163422397	1	1
2613	plate1_red_A001	CO2	CO4	31	eGFP	empty	Ctr	0.074368889	0.161646066	1	2
2614	plate1_red_A001	CO2	CO4	31	eGFP	empty	Ctr	0.073213992	0.161646066	1	3
2615	plate1_red_A001	CO2	CO4	31	eGFP	empty	Ctr	0.073169526	0.161646066	1	4
2616	plate1_red_A001	CO2	CO4	31	eGFP	empty	Ctr	0.073027117	0.161646066	1	5
2617	plate1_red_A001	CO2	CO4	31	eGFP	empty	Ctr	0.074189225	0.161646066	1	6
2618	plate1_red_A001	CO2	CO4	31	eGFP	empty	Ctr	0.07603033	0.162534231	1	7
2619	plate1_red_A001	CO2	CO4	31	eGFP	empty	Ctr	0.079639835	0.164310562	1	8
2620	plate1_red_A001	CO2	CO4	31	eGFP	empty	Ctr	0.085218433	0.166086892	1	9
2621	plate1_red_A001	CO2	CO4	31	eGFP	empty	Ctr	0.092805182	0.167863223	1	10
2622	plate1_red_A001	CO2	CO4	31	eGFP	empty	Ctr	0.102090026	0.169639553	1	11
2623	plate1_red_A001	CO2	CO4	31	eGFP	empty	Ctr	0.112524961	0.171415883	1	12
2624	plate1_red_A001	CO2	CO4	31.33333333	eGFP	empty	Ctr	0.072864278	0.161646066	1	1
2625	plate1_red_A001	CO2	CO4	31.33333333	eGFP	empty	Ctr	0.070216186	0.159869736	1	2
2626	plate1_red_A001	CO2	CO4	31.33333333	eGFP	empty	Ctr	0.069033648	0.158981571	1	3
2627	plate1_red_A001	CO2	CO4	31.33333333	eGFP	empty	Ctr	0.069430231	0.158981571	1	4
2628	plate1_red_A001	CO2	CO4	31.33333333	eGFP	empty	Ctr	0.069267993	0.158981571	1	5
2629	plate1_red_A001	CO2	CO4	31.33333333	eGFP	empty	Ctr	0.069434437	0.158981571	1	6
2630	plate1_red_A001	CO2	CO4	31.33333333	eGFP	empty	Ctr	0.072515766	0.160757901	1	7
2631	plate1_red_A001	CO2	CO4	31.33333333	eGFP	empty	Ctr	0.078399612	0.163422397	1	8
2632	plate1_red_A001	CO2	CO4	31.33333333	eGFP	empty	Ctr	0.08753724	0.166086892	1	9
2633	plate1_red_A001	CO2	CO4	31.33333333	eGFP	empty	Ctr	0.09568942	0.168751388	1	10
2634	plate1_red_A001	CO2	CO4	31.33333333	eGFP	empty	Ctr	0.104225565	0.170527718	1	11
2635	plate1_red_A001	CO2	CO4	31.33333333	eGFP	empty	Ctr	0.114144341	0.171415883	1	12
2636	plate1_red_A001	CO2	CO4	31.66666667	eGFP	empty	Ctr	0.071467225	0.159869736	1	1
2637	plate1_red_A001	CO2	CO4	31.66666667	eGFP	empty	Ctr	0.068662904	0.158093405	1	2
2638	plate1_red_A001	CO2	CO4	31.66666667	eGFP	empty	Ctr	0.067808448	0.15720524	1	3
2639	plate1_red_A001	CO2	CO4	31.66666667	eGFP	empty	Ctr	0.067848106	0.15720524	1	4
2640	plate1_red_A001	CO2	CO4	31.66666667	eGFP	empty	Ctr	0.06797309	0.15720524	1	5
2641	plate1_red_A001	CO2	CO4	31.66666667	eGFP	empty	Ctr	0.068586591	0.158093405	1	6
2642	plate1_red_A001	CO2	CO4	31.66666667	eGFP	empty	Ctr	0.071492462	0.159869736	1	7
2643	plate1_red_A001	CO2	CO4	31.66666667	eGFP	empty	Ctr	0.076857145	0.161646066	1	8
2644	plate1_red_A001	CO2	CO4	31.66666667	eGFP	empty	Ctr	0.084546646	0.164310562	1	9
2645	plate1_red_A001	CO2	CO4	31.66666667	eGFP	empty	Ctr	0.09394686	0.166975057	1	10
2646	plate1_red_A001	CO2	CO4	31.66666667	eGFP	empty	Ctr	0.104548239	0.169639553	1	11
2647	plate1_red_A001	CO2	CO4	31.66666667	eGFP	empty	Ctr	0.115745694	0.171415883	1	12
2648	plate1_red_A001	CO2	CO4	32	eGFP	empty	Ctr	0.072223736	0.160757901	1	1
2649	plate1_red_A001	CO2	CO4	32	eGFP	empty	Ctr	0.069459674	0.158981571	1	2
2650	plate1_red_A001	CO2	CO4	32	eGFP	empty	Ctr	0.068276536	0.15720524	1	3
2651	plate1_red_A001	CO2	CO4	32	eGFP	empty	Ctr	0.06779643	0.15720524	1	4
2652	plate1_red_A001	CO2	CO4	32	eGFP	empty	Ctr	0.068235075	0.15720524	1	5
2653	plate1_red_A001	CO2	CO4	32	eGFP	empty	Ctr	0.06873561	0.158093405	1	6
2654	plate1_red_A001	CO2	CO4	32	eGFP	empty	Ctr	0.071271938	0.158981571	1	7
2655	plate1_red_A001	CO2	CO4	32	eGFP	empty	Ctr	0.077087284	0.161646066	1	8
2656	plate1_red_A001	CO2	CO4	32	eGFP	empty	Ctr	0.084537632	0.164310562	1	9
2657	plate1_red_A001	CO2	CO4	32	eGFP	empty	Ctr	0.093935443	0.166975057	1	10
2658	plate1_red_A001	CO2	CO4	32	eGFP	empty	Ctr	0.104008045	0.168751388	1	11
2659	plate1_red_A001	CO2	CO4	32	eGFP	empty	Ctr	0.115525771	0.171415883	1	12
2660	plate1_red_A001	CO2	CO4	32.33333333	eGFP	empty	Ctr	0.075620528	0.161646066	1	1
2661	plate1_red_A001	CO2	CO4	32.33333333	eGFP	empty	Ctr	0.072819211	0.160757901	1	2
2662	plate1_red_A001	CO2	CO4	32.33333333	eGFP	empty	Ctr	0.07105562	0.158981571	1	3
2663	plate1_red_A001	CO2	CO4	32.33333333	eGFP	empty	Ctr	0.070242024	0.158981571	1	4
2664	plate1_red_A001	CO2	CO4	32.33333333	eGFP	empty	Ctr	0.069774537	0.158981571	1	5
2665	plate1_red_A001	CO2	CO4	32.33333333	eGFP	empty	Ctr	0.071315201	0.158981571	1	6
2666	plate1_red_A001	CO2	CO4	32.33333333	eGFP	empty	Ctr	0.073420695	0.159869736	1	7
2667	plate1_red_A001	CO2	CO4	32.33333333	eGFP	empty	Ctr	0.07802406	0.162534231	1	8
2668	plate1_red_A001	CO2	CO4	32.33333333	eGFP	empty	Ctr	0.083663347	0.164310562	1	9
2669	plate1_red_A001	CO2	CO4	32.33333333	eGFP	empty	Ctr	0.091010945	0.166086892	1	10
2670	plate1_red_A001	CO2	CO4	32.33333333	eGFP	empty	Ctr	0.100868431	0.168751388	1	11
2671	plate1_red_A001	CO2	CO4	32.33333333	eGFP	empty	Ctr	0.111076833	0.170527718	1	12
2672	plate1_red_A001	CO2	CO4	32.66666667	eGFP	empty	Ctr	0.08399203	0.165198727	1	1
2673	plate1_red_A001	CO2	CO4	32.66666667	eGFP	empty	Ctr	0.080339863	0.163422397	1	2
2674	plate1_red_A001	CO2	CO4	32.66666667	eGFP	empty	Ctr	0.078770958	0.162534231	1	3
2675	plate1_red_A001	CO2	CO4	32.66666667	eGFP	empty	Ctr	0.077953156	0.162534231	1	4
2676	plate1_red_A001	CO2	CO4	32.66666667	eGFP	empty	Ctr	0.076417299	0.161646066	1	5
2677	plate1_red_A001	CO2	CO4	32.66666667	eGFP	empty	Ctr	0.075194502	0.160757901	1	6
2678	plate1_red_A001	CO2	CO4	32.66666667	eGFP	empty	Ctr	0.076251455	0.161646066	1	7
2679	plate1_red_A001	CO2	CO4	32.66666667	eGFP	empty	Ctr	0.079697519	0.162534231	1	8
2680	plate1_red_A001	CO2	CO4	32.66666667	eGFP	empty	Ctr	0.084811635	0.164310562	1	9
2681	plate1_red_A001	CO2	CO4	32.66666667	eGFP	empty	Ctr	0.089681191	0.166086892	1	10
2682	plate1_red_A001	CO2	CO4	32.66666667	eGFP	empty	Ctr	0.097590614	0.167863223	1	11
2683	plate1_red_A001	CO2	CO4	32.66666667	eGFP	empty	Ctr	0.107637379	0.169639553	1	12
2684	plate1_red_A001	CO2	CO4	33	eGFP	empty	Ctr	0.084335135	0.165198727	1	1
2685	plate1_red_A001	CO2	CO4	33	eGFP	empty	Ctr	0.080847009	0.163422397	1	2
2686	plate1_red_A001	CO2	CO4	33	eGFP	empty	Ctr	0.078841862	0.162534231	1	3
2687	plate1_red_A001	CO2	CO4	33	eGFP	empty	Ctr	0.077474252	0.161646066	1	4
2688	plate1_red_A001	CO2	CO4	33	eGFP	empty	Ctr	0.076767013	0.161646066	1	5
2689	plate1_red_A001	CO2	CO4	33	eGFP	empty	Ctr	0.076471379	0.161646066	1	6
2690	plate1_red_A001	CO2	CO4	33	eGFP	empty	Ctr	0.077000156	0.161646066	1	7
2691	plate1_red_A001	CO2	CO4	33	eGFP	empty	Ctr	0.081166678	0.163422397	1	8
2692	plate1_red_A001	CO2	CO4	33	eGFP	empty	Ctr	0.085649867	0.164310562	1	9
2693	plate1_red_A001	CO2	CO4	33	eGFP	empty	Ctr	0.090434698	0.166086892	1	10
2694	plate1_red_A001	CO2	CO4	33	eGFP	empty	Ctr	0.097248111	0.166975057	1	11
2695	plate1_red_A001	CO2	CO4	33	eGFP	empty	Ctr	0.106724036	0.169639553	1	12
2696	plate1_red_A001	CO2	CO4	33.33333333	eGFP	empty	Ctr	0.076449747	0.161646066	1	1
2697	plate1_red_A001	CO2	CO4	33.33333333	eGFP	empty	Ctr	0.074900069	0.160757901	1	2
2698	plate1_red_A001	CO2	CO4	33.33333333	eGFP	empty	Ctr	0.075183686	0.161646066	1	3
2699	plate1_red_A001	CO2	CO4	33.33333333	eGFP	empty	Ctr	0.075515374	0.160757901	1	4
2700	plate1_red_A001	CO2	CO4	33.33333333	eGFP	empty	Ctr	0.074696971	0.160757901	1	5
2701	plate1_red_A001	CO2	CO4	33.33333333	eGFP	empty	Ctr	0.075649371	0.161646066	1	6
2702	plate1_red_A001	CO2	CO4	33.33333333	eGFP	empty	Ctr	0.077630482	0.161646066	1	7
2703	plate1_red_A001	CO2	CO4	33.33333333	eGFP	empty	Ctr	0.082917652	0.163422397	1	8
2704	plate1_red_A001	CO2	CO4	33.33333333	eGFP	empty	Ctr	0.088841157	0.165198727	1	9
2705	plate1_red_A001	CO2	CO4	33.33333333	eGFP	empty	Ctr	0.096481384	0.167863223	1	10
2706	plate1_red_A001	CO2	CO4	33.33333333	eGFP	empty	Ctr	0.10459691	0.168751388	1	11
2707	plate1_red_A001	CO2	CO4	33.33333333	eGFP	empty	Ctr	0.114107687	0.170527718	1	12
2708	plate1_red_A001	CO2	CO4	33.66666667	eGFP	empty	Ctr	0.085479817	0.165198727	1	1
2709	plate1_red_A001	CO2	CO4	33.66666667	eGFP	empty	Ctr	0.081715285	0.164310562	1	2
2710	plate1_red_A001	CO2	CO4	33.66666667	eGFP	empty	Ctr	0.079672282	0.163422397	1	3
2711	plate1_red_A001	CO2	CO4	33.66666667	eGFP	empty	Ctr	0.077190635	0.161646066	1	4
2712	plate1_red_A001	CO2	CO4	33.66666667	eGFP	empty	Ctr	0.074876635	0.160757901	1	5
2713	plate1_red_A001	CO2	CO4	33.66666667	eGFP	empty	Ctr	0.075011834	0.160757901	1	6
2714	plate1_red_A001	CO2	CO4	33.66666667	eGFP	empty	Ctr	0.075613318	0.161646066	1	7
2715	plate1_red_A001	CO2	CO4	33.66666667	eGFP	empty	Ctr	0.075927579	0.160757901	1	8
2716	plate1_red_A001	CO2	CO4	33.66666667	eGFP	empty	Ctr	0.080250332	0.162534231	1	9
2717	plate1_red_A001	CO2	CO4	33.66666667	eGFP	empty	Ctr	0.086592051	0.164310562	1	10
2718	plate1_red_A001	CO2	CO4	33.66666667	eGFP	empty	Ctr	0.095153433	0.166975057	1	11
2719	plate1_red_A001	CO2	CO4	33.66666667	eGFP	empty	Ctr	0.105709145	0.168751388	1	12
2720	plate1_red_A001	CO2	CO4	34	eGFP	empty	Ctr	0.089667371	0.166086892	1	1
2721	plate1_red_A001	CO2	CO4	34	eGFP	empty	Ctr	0.085767039	0.165198727	1	2
2722	plate1_red_A001	CO2	CO4	34	eGFP	empty	Ctr	0.082864173	0.164310562	1	3
2723	plate1_red_A001	CO2	CO4	34	eGFP	empty	Ctr	0.080727433	0.163422397	1	4
2724	plate1_red_A001	CO2	CO4	34	eGFP	empty	Ctr	0.079604383	0.162534231	1	5
2725	plate1_red_A001	CO2	CO4	34	eGFP	empty	Ctr	0.079100242	0.162534231	1	6
2726	plate1_red_A001	CO2	CO4	34	eGFP	empty	Ctr	0.078967447	0.162534231	1	7
2727	plate1_red_A001	CO2	CO4	34	eGFP	empty	Ctr	0.081763355	0.163422397	1	8
2728	plate1_red_A001	CO2	CO4	34	eGFP	empty	Ctr	0.086185854	0.165198727	1	9
2729	plate1_red_A001	CO2	CO4	34	eGFP	empty	Ctr	0.092174856	0.166086892	1	10
2730	plate1_red_A001	CO2	CO4	34	eGFP	empty	Ctr	0.0992821	0.167863223	1	11
2731	plate1_red_A001	CO2	CO4	34	eGFP	empty	Ctr	0.107729314	0.169639553	1	12
2732	plate1_red_A001	CO2	CO4	34.33333333	eGFP	empty	Ctr	0.088798494	0.166086892	1	1
2733	plate1_red_A001	CO2	CO4	34.33333333	eGFP	empty	Ctr	0.084797214	0.165198727	1	2
2734	plate1_red_A001	CO2	CO4	34.33333333	eGFP	empty	Ctr	0.082178566	0.164310562	1	3
2735	plate1_red_A001	CO2	CO4	34.33333333	eGFP	empty	Ctr	0.080719622	0.163422397	1	4
2736	plate1_red_A001	CO2	CO4	34.33333333	eGFP	empty	Ctr	0.079946285	0.163422397	1	5
2737	plate1_red_A001	CO2	CO4	34.33333333	eGFP	empty	Ctr	0.079049768	0.162534231	1	6
2738	plate1_red_A001	CO2	CO4	34.33333333	eGFP	empty	Ctr	0.08052133	0.163422397	1	7
2739	plate1_red_A001	CO2	CO4	34.33333333	eGFP	empty	Ctr	0.084184313	0.164310562	1	8
2740	plate1_red_A001	CO2	CO4	34.33333333	eGFP	empty	Ctr	0.089645739	0.166086892	1	9
2741	plate1_red_A001	CO2	CO4	34.33333333	eGFP	empty	Ctr	0.096052955	0.167863223	1	10
2742	plate1_red_A001	CO2	CO4	34.33333333	eGFP	empty	Ctr	0.104311491	0.168751388	1	11
2743	plate1_red_A001	CO2	CO4	34.33333333	eGFP	empty	Ctr	0.113009273	0.170527718	1	12
2744	plate1_red_A001	CO2	CO4	34.66666667	eGFP	empty	Ctr	0.088531101	0.166086892	1	1
2745	plate1_red_A001	CO2	CO4	34.66666667	eGFP	empty	Ctr	0.083464455	0.164310562	1	2
2746	plate1_red_A001	CO2	CO4	34.66666667	eGFP	empty	Ctr	0.079919846	0.163422397	1	3
2747	plate1_red_A001	CO2	CO4	34.66666667	eGFP	empty	Ctr	0.079108053	0.162534231	1	4
2748	plate1_red_A001	CO2	CO4	34.66666667	eGFP	empty	Ctr	0.079297331	0.162534231	1	5
2749	plate1_red_A001	CO2	CO4	34.66666667	eGFP	empty	Ctr	0.079156124	0.162534231	1	6
2750	plate1_red_A001	CO2	CO4	34.66666667	eGFP	empty	Ctr	0.080048435	0.163422397	1	7
2751	plate1_red_A001	CO2	CO4	34.66666667	eGFP	empty	Ctr	0.082844945	0.164310562	1	8
2752	plate1_red_A001	CO2	CO4	34.66666667	eGFP	empty	Ctr	0.087893564	0.165198727	1	9
2753	plate1_red_A001	CO2	CO4	34.66666667	eGFP	empty	Ctr	0.094347649	0.166975057	1	10
2754	plate1_red_A001	CO2	CO4	34.66666667	eGFP	empty	Ctr	0.102163935	0.168751388	1	11
2755	plate1_red_A001	CO2	CO4	34.66666667	eGFP	empty	Ctr	0.110927814	0.170527718	1	12
2756	plate1_red_A001	CO2	CO4	35	eGFP	empty	Ctr	0.090598739	0.166975057	1	1
2757	plate1_red_A001	CO2	CO4	35	eGFP	empty	Ctr	0.085007523	0.164310562	1	2
2758	plate1_red_A001	CO2	CO4	35	eGFP	empty	Ctr	0.081728504	0.163422397	1	3
2759	plate1_red_A001	CO2	CO4	35	eGFP	empty	Ctr	0.080666143	0.163422397	1	4
2760	plate1_red_A001	CO2	CO4	35	eGFP	empty	Ctr	0.080676959	0.163422397	1	5
2761	plate1_red_A001	CO2	CO4	35	eGFP	empty	Ctr	0.080679362	0.163422397	1	6
2762	plate1_red_A001	CO2	CO4	35	eGFP	empty	Ctr	0.081155262	0.163422397	1	7
2763	plate1_red_A001	CO2	CO4	35	eGFP	empty	Ctr	0.083534158	0.163422397	1	8
2764	plate1_red_A001	CO2	CO4	35	eGFP	empty	Ctr	0.087277058	0.165198727	1	9
2765	plate1_red_A001	CO2	CO4	35	eGFP	empty	Ctr	0.092648952	0.166086892	1	10
2766	plate1_red_A001	CO2	CO4	35	eGFP	empty	Ctr	0.099812079	0.167863223	1	11
2767	plate1_red_A001	CO2	CO4	35	eGFP	empty	Ctr	0.108435351	0.169639553	1	12
2768	plate1_red_A001	CO2	CO4	35.33333333	eGFP	empty	Ctr	0.086908116	0.165198727	1	1
2769	plate1_red_A001	CO2	CO4	35.33333333	eGFP	empty	Ctr	0.083974004	0.164310562	1	2
2770	plate1_red_A001	CO2	CO4	35.33333333	eGFP	empty	Ctr	0.081606525	0.163422397	1	3
2771	plate1_red_A001	CO2	CO4	35.33333333	eGFP	empty	Ctr	0.078975859	0.162534231	1	4
2772	plate1_red_A001	CO2	CO4	35.33333333	eGFP	empty	Ctr	0.077698983	0.161646066	1	5
2773	plate1_red_A001	CO2	CO4	35.33333333	eGFP	empty	Ctr	0.07784019	0.161646066	1	6
2774	plate1_red_A001	CO2	CO4	35.33333333	eGFP	empty	Ctr	0.079279906	0.162534231	1	7
2775	plate1_red_A001	CO2	CO4	35.33333333	eGFP	empty	Ctr	0.081828251	0.163422397	1	8
2776	plate1_red_A001	CO2	CO4	35.33333333	eGFP	empty	Ctr	0.085983357	0.164310562	1	9
2777	plate1_red_A001	CO2	CO4	35.33333333	eGFP	empty	Ctr	0.091999398	0.166086892	1	10
2778	plate1_red_A001	CO2	CO4	35.33333333	eGFP	empty	Ctr	0.099899207	0.167863223	1	11
2779	plate1_red_A001	CO2	CO4	35.33333333	eGFP	empty	Ctr	0.109310838	0.169639553	1	12
2780	plate1_red_A001	CO2	CO4	35.66666667	eGFP	empty	Ctr	0.093058154	0.166975057	1	1
2781	plate1_red_A001	CO2	CO4	35.66666667	eGFP	empty	Ctr	0.088315384	0.165198727	1	2
2782	plate1_red_A001	CO2	CO4	35.66666667	eGFP	empty	Ctr	0.085006321	0.164310562	1	3
2783	plate1_red_A001	CO2	CO4	35.66666667	eGFP	empty	Ctr	0.082232645	0.163422397	1	4
2784	plate1_red_A001	CO2	CO4	35.66666667	eGFP	empty	Ctr	0.080103716	0.162534231	1	5
2785	plate1_red_A001	CO2	CO4	35.66666667	eGFP	empty	Ctr	0.077417168	0.161646066	1	6
2786	plate1_red_A001	CO2	CO4	35.66666667	eGFP	empty	Ctr	0.074980588	0.160757901	1	7
2787	plate1_red_A001	CO2	CO4	35.66666667	eGFP	empty	Ctr	0.077784308	0.161646066	1	8
2788	plate1_red_A001	CO2	CO4	35.66666667	eGFP	empty	Ctr	0.081036888	0.162534231	1	9
2789	plate1_red_A001	CO2	CO4	35.66666667	eGFP	empty	Ctr	0.086597459	0.164310562	1	10
2790	plate1_red_A001	CO2	CO4	35.66666667	eGFP	empty	Ctr	0.093261853	0.166086892	1	11
2791	plate1_red_A001	CO2	CO4	35.66666667	eGFP	empty	Ctr	0.101572666	0.167863223	1	12
2792	plate1_red_A001	CO2	CO4	36	eGFP	empty	Ctr	0.098955821	0.167863223	1	1
2793	plate1_red_A001	CO2	CO4	36	eGFP	empty	Ctr	0.088385687	0.164310562	1	2
2794	plate1_red_A001	CO2	CO4	36	eGFP	empty	Ctr	0.081697258	0.162534231	1	3
2795	plate1_red_A001	CO2	CO4	36	eGFP	empty	Ctr	0.078638163	0.161646066	1	4
2796	plate1_red_A001	CO2	CO4	36	eGFP	empty	Ctr	0.077682759	0.160757901	1	5
2797	plate1_red_A001	CO2	CO4	36	eGFP	empty	Ctr	0.076561511	0.160757901	1	6
2798	plate1_red_A001	CO2	CO4	36	eGFP	empty	Ctr	0.077012774	0.160757901	1	7
2799	plate1_red_A001	CO2	CO4	36	eGFP	empty	Ctr	0.079293726	0.161646066	1	8
2800	plate1_red_A001	CO2	CO4	36	eGFP	empty	Ctr	0.082806488	0.162534231	1	9
2801	plate1_red_A001	CO2	CO4	36	eGFP	empty	Ctr	0.087813647	0.164310562	1	10
2802	plate1_red_A001	CO2	CO4	36	eGFP	empty	Ctr	0.092954802	0.166086892	1	11
2803	plate1_red_A001	CO2	CO4	36	eGFP	empty	Ctr	0.099075396	0.166975057	1	12
2804	plate1_red_A001	CO2	CO4	36.33333333	eGFP	empty	Ctr	0.084122422	0.162534231	1	1
2805	plate1_red_A001	CO2	CO4	36.33333333	eGFP	empty	Ctr	0.079681897	0.160757901	1	2
2806	plate1_red_A001	CO2	CO4	36.33333333	eGFP	empty	Ctr	0.077693575	0.160757901	1	3
2807	plate1_red_A001	CO2	CO4	36.33333333	eGFP	empty	Ctr	0.075630743	0.158981571	1	4
2808	plate1_red_A001	CO2	CO4	36.33333333	eGFP	empty	Ctr	0.07102197	0.15720524	1	5
2809	plate1_red_A001	CO2	CO4	36.33333333	eGFP	empty	Ctr	0.064923608	0.153652579	1	6
2810	plate1_red_A001	CO2	CO4	36.33333333	eGFP	empty	Ctr	0.06638075	0.154540745	1	7
2811	plate1_red_A001	CO2	CO4	36.33333333	eGFP	empty	Ctr	0.076177547	0.159869736	1	8
2812	plate1_red_A001	CO2	CO4	36.33333333	eGFP	empty	Ctr	0.084213155	0.162534231	1	9
2813	plate1_red_A001	CO2	CO4	36.33333333	eGFP	empty	Ctr	0.095004414	0.165198727	1	10
2814	plate1_red_A001	CO2	CO4	36.33333333	eGFP	empty	Ctr	0.10415406	0.166975057	1	11
2815	plate1_red_A001	CO2	CO4	36.33333333	eGFP	empty	Ctr	0.114256105	0.168751388	1	12
2816	plate1_red_A001	CO2	CO4	36.66666667	eGFP	empty	Ctr	0.09067385	0.165198727	1	1
2817	plate1_red_A001	CO2	CO4	36.66666667	eGFP	empty	Ctr	0.086458655	0.163422397	1	2
2818	plate1_red_A001	CO2	CO4	36.66666667	eGFP	empty	Ctr	0.084145857	0.162534231	1	3
2819	plate1_red_A001	CO2	CO4	36.66666667	eGFP	empty	Ctr	0.081313895	0.161646066	1	4
2820	plate1_red_A001	CO2	CO4	36.66666667	eGFP	empty	Ctr	0.077468844	0.160757901	1	5
2821	plate1_red_A001	CO2	CO4	36.66666667	eGFP	empty	Ctr	0.073870156	0.158981571	1	6
2822	plate1_red_A001	CO2	CO4	36.66666667	eGFP	empty	Ctr	0.075138019	0.159869736	1	7
2823	plate1_red_A001	CO2	CO4	36.66666667	eGFP	empty	Ctr	0.081470725	0.161646066	1	8
2824	plate1_red_A001	CO2	CO4	36.66666667	eGFP	empty	Ctr	0.088634453	0.164310562	1	9
2825	plate1_red_A001	CO2	CO4	36.66666667	eGFP	empty	Ctr	0.096421897	0.166086892	1	10
2826	plate1_red_A001	CO2	CO4	36.66666667	eGFP	empty	Ctr	0.104967054	0.167863223	1	11
2827	plate1_red_A001	CO2	CO4	36.66666667	eGFP	empty	Ctr	0.114230267	0.169639553	1	12
2828	plate1_red_A001	CO2	CO4	37	eGFP	empty	Ctr	0.09263393	0.166975057	1	1
2829	plate1_red_A001	CO2	CO4	37	eGFP	empty	Ctr	0.089359118	0.166086892	1	2
2830	plate1_red_A001	CO2	CO4	37	eGFP	empty	Ctr	0.087900775	0.166086892	1	3
2831	plate1_red_A001	CO2	CO4	37	eGFP	empty	Ctr	0.087110613	0.165198727	1	4
2832	plate1_red_A001	CO2	CO4	37	eGFP	empty	Ctr	0.08688348	0.165198727	1	5
2833	plate1_red_A001	CO2	CO4	37	eGFP	empty	Ctr	0.086447239	0.165198727	1	6
2834	plate1_red_A001	CO2	CO4	37	eGFP	empty	Ctr	0.087743944	0.166086892	1	7
2835	plate1_red_A001	CO2	CO4	37	eGFP	empty	Ctr	0.08957844	0.166086892	1	8
2836	plate1_red_A001	CO2	CO4	37	eGFP	empty	Ctr	0.092546802	0.166975057	1	9
2837	plate1_red_A001	CO2	CO4	37	eGFP	empty	Ctr	0.097290173	0.167863223	1	10
2838	plate1_red_A001	CO2	CO4	37	eGFP	empty	Ctr	0.103350078	0.169639553	1	11
2839	plate1_red_A001	CO2	CO4	37	eGFP	empty	Ctr	0.110636386	0.170527718	1	12
2840	plate1_red_A001	CO2	CO4	37.33333333	eGFP	empty	Ctr	0.089075501	0.166086892	1	1
2841	plate1_red_A001	CO2	CO4	37.33333333	eGFP	empty	Ctr	0.085926874	0.165198727	1	2
2842	plate1_red_A001	CO2	CO4	37.33333333	eGFP	empty	Ctr	0.084263029	0.164310562	1	3
2843	plate1_red_A001	CO2	CO4	37.33333333	eGFP	empty	Ctr	0.083051048	0.164310562	1	4
2844	plate1_red_A001	CO2	CO4	37.33333333	eGFP	empty	Ctr	0.081810224	0.163422397	1	5
2845	plate1_red_A001	CO2	CO4	37.33333333	eGFP	empty	Ctr	0.080901689	0.163422397	1	6
2846	plate1_red_A001	CO2	CO4	37.33333333	eGFP	empty	Ctr	0.079678892	0.162534231	1	7
2847	plate1_red_A001	CO2	CO4	37.33333333	eGFP	empty	Ctr	0.080902891	0.163422397	1	8
2848	plate1_red_A001	CO2	CO4	37.33333333	eGFP	empty	Ctr	0.084587506	0.164310562	1	9
2849	plate1_red_A001	CO2	CO4	37.33333333	eGFP	empty	Ctr	0.090416071	0.166086892	1	10
2850	plate1_red_A001	CO2	CO4	37.33333333	eGFP	empty	Ctr	0.098257594	0.167863223	1	11
2851	plate1_red_A001	CO2	CO4	37.33333333	eGFP	empty	Ctr	0.10740003	0.169639553	1	12
2852	plate1_red_A001	CO2	CO4	37.66666667	eGFP	empty	Ctr	0.093783419	0.166975057	1	1
2853	plate1_red_A001	CO2	CO4	37.66666667	eGFP	empty	Ctr	0.086210491	0.164310562	1	2
2854	plate1_red_A001	CO2	CO4	37.66666667	eGFP	empty	Ctr	0.083060061	0.163422397	1	3
2855	plate1_red_A001	CO2	CO4	37.66666667	eGFP	empty	Ctr	0.082591372	0.163422397	1	4
2856	plate1_red_A001	CO2	CO4	37.66666667	eGFP	empty	Ctr	0.081416646	0.162534231	1	5
2857	plate1_red_A001	CO2	CO4	37.66666667	eGFP	empty	Ctr	0.080959975	0.162534231	1	6
2858	plate1_red_A001	CO2	CO4	37.66666667	eGFP	empty	Ctr	0.081685241	0.162534231	1	7
2859	plate1_red_A001	CO2	CO4	37.66666667	eGFP	empty	Ctr	0.083159807	0.163422397	1	8
2860	plate1_red_A001	CO2	CO4	37.66666667	eGFP	empty	Ctr	0.086358308	0.164310562	1	9
2861	plate1_red_A001	CO2	CO4	37.66666667	eGFP	empty	Ctr	0.090793425	0.165198727	1	10
2862	plate1_red_A001	CO2	CO4	37.66666667	eGFP	empty	Ctr	0.096090209	0.166975057	1	11
2863	plate1_red_A001	CO2	CO4	37.66666667	eGFP	empty	Ctr	0.102390468	0.167863223	1	12
2864	plate1_red_A001	CO2	CO4	38	eGFP	empty	Ctr	0.077194842	0.161646066	1	1
2865	plate1_red_A001	CO2	CO4	38	eGFP	empty	Ctr	0.074472842	0.160757901	1	2
2866	plate1_red_A001	CO2	CO4	38	eGFP	empty	Ctr	0.073476578	0.159869736	1	3
2867	plate1_red_A001	CO2	CO4	38	eGFP	empty	Ctr	0.073000678	0.159869736	1	4
2868	plate1_red_A001	CO2	CO4	38	eGFP	empty	Ctr	0.073122657	0.159869736	1	5
2869	plate1_red_A001	CO2	CO4	38	eGFP	empty	Ctr	0.07375058	0.159869736	1	6
2870	plate1_red_A001	CO2	CO4	38	eGFP	empty	Ctr	0.076620398	0.160757901	1	7
2871	plate1_red_A001	CO2	CO4	38	eGFP	empty	Ctr	0.081077748	0.162534231	1	8
2872	plate1_red_A001	CO2	CO4	38	eGFP	empty	Ctr	0.086724846	0.164310562	1	9
2873	plate1_red_A001	CO2	CO4	38	eGFP	empty	Ctr	0.093993728	0.166086892	1	10
2874	plate1_red_A001	CO2	CO4	38	eGFP	empty	Ctr	0.103067663	0.168751388	1	11
2875	plate1_red_A001	CO2	CO4	38	eGFP	empty	Ctr	0.112511141	0.170527718	1	12
2876	plate1_red_A001	CO2	CO4	38.33333333	eGFP	empty	Ctr	0.091294562	0.166086892	1	1
2877	plate1_red_A001	CO2	CO4	38.33333333	eGFP	empty	Ctr	0.087458525	0.165198727	1	2
2878	plate1_red_A001	CO2	CO4	38.33333333	eGFP	empty	Ctr	0.085592783	0.164310562	1	3
2879	plate1_red_A001	CO2	CO4	38.33333333	eGFP	empty	Ctr	0.085608406	0.164310562	1	4
2880	plate1_red_A001	CO2	CO4	38.33333333	eGFP	empty	Ctr	0.085453979	0.164310562	1	5
2881	plate1_red_A001	CO2	CO4	38.33333333	eGFP	empty	Ctr	0.085962927	0.164310562	1	6
2882	plate1_red_A001	CO2	CO4	38.33333333	eGFP	empty	Ctr	0.086491704	0.164310562	1	7
2883	plate1_red_A001	CO2	CO4	38.33333333	eGFP	empty	Ctr	0.088125505	0.165198727	1	8
2884	plate1_red_A001	CO2	CO4	38.33333333	eGFP	empty	Ctr	0.090920813	0.166086892	1	9
2885	plate1_red_A001	CO2	CO4	38.33333333	eGFP	empty	Ctr	0.096751181	0.166975057	1	10
2886	plate1_red_A001	CO2	CO4	38.33333333	eGFP	empty	Ctr	0.104573476	0.168751388	1	11
2887	plate1_red_A001	CO2	CO4	38.33333333	eGFP	empty	Ctr	0.113860724	0.170527718	1	12
2888	plate1_red_A001	CO2	CO4	38.66666667	eGFP	empty	Ctr	0.090810851	0.166975057	1	1
2889	plate1_red_A001	CO2	CO4	38.66666667	eGFP	empty	Ctr	0.086044647	0.165198727	1	2
2890	plate1_red_A001	CO2	CO4	38.66666667	eGFP	empty	Ctr	0.083543171	0.164310562	1	3
2891	plate1_red_A001	CO2	CO4	38.66666667	eGFP	empty	Ctr	0.082631631	0.164310562	1	4
2892	plate1_red_A001	CO2	CO4	38.66666667	eGFP	empty	Ctr	0.083092509	0.164310562	1	5
2893	plate1_red_A001	CO2	CO4	38.66666667	eGFP	empty	Ctr	0.08395057	0.164310562	1	6
2894	plate1_red_A001	CO2	CO4	38.66666667	eGFP	empty	Ctr	0.08520942	0.165198727	1	7
2895	plate1_red_A001	CO2	CO4	38.66666667	eGFP	empty	Ctr	0.088133917	0.166086892	1	8
2896	plate1_red_A001	CO2	CO4	38.66666667	eGFP	empty	Ctr	0.092194685	0.166975057	1	9
2897	plate1_red_A001	CO2	CO4	38.66666667	eGFP	empty	Ctr	0.098094755	0.167863223	1	10
2898	plate1_red_A001	CO2	CO4	38.66666667	eGFP	empty	Ctr	0.10543334	0.169639553	1	11
2899	plate1_red_A001	CO2	CO4	38.66666667	eGFP	empty	Ctr	0.114012147	0.170527718	1	12
2900	plate1_red_A001	CO2	CO4	39	eGFP	empty	Ctr	0.085343416	0.165198727	1	1
2901	plate1_red_A001	CO2	CO4	39	eGFP	empty	Ctr	0.082213417	0.163422397	1	2
2902	plate1_red_A001	CO2	CO4	39	eGFP	empty	Ctr	0.079855552	0.162534231	1	3
2903	plate1_red_A001	CO2	CO4	39	eGFP	empty	Ctr	0.077067454	0.160757901	1	4
2904	plate1_red_A001	CO2	CO4	39	eGFP	empty	Ctr	0.0752612	0.160757901	1	5
2905	plate1_red_A001	CO2	CO4	39	eGFP	empty	Ctr	0.074120724	0.159869736	1	6
2906	plate1_red_A001	CO2	CO4	39	eGFP	empty	Ctr	0.074661519	0.159869736	1	7
2907	plate1_red_A001	CO2	CO4	39	eGFP	empty	Ctr	0.077504296	0.161646066	1	8
2908	plate1_red_A001	CO2	CO4	39	eGFP	empty	Ctr	0.081131827	0.162534231	1	9
2909	plate1_red_A001	CO2	CO4	39	eGFP	empty	Ctr	0.086002585	0.164310562	1	10
2910	plate1_red_A001	CO2	CO4	39	eGFP	empty	Ctr	0.093380828	0.166086892	1	11
2911	plate1_red_A001	CO2	CO4	39	eGFP	empty	Ctr	0.101565456	0.167863223	1	12
2912	plate1_red_A001	CO2	CO4	39.33333333	eGFP	empty	Ctr	0.073149697	0.160757901	1	1
2913	plate1_red_A001	CO2	CO4	39.33333333	eGFP	empty	Ctr	0.073394857	0.160757901	1	2
2914	plate1_red_A001	CO2	CO4	39.33333333	eGFP	empty	Ctr	0.075194502	0.161646066	1	3
2915	plate1_red_A001	CO2	CO4	39.33333333	eGFP	empty	Ctr	0.075994878	0.161646066	1	4
2916	plate1_red_A001	CO2	CO4	39.33333333	eGFP	empty	Ctr	0.076371031	0.161646066	1	5
2917	plate1_red_A001	CO2	CO4	39.33333333	eGFP	empty	Ctr	0.078002428	0.162534231	1	6
2918	plate1_red_A001	CO2	CO4	39.33333333	eGFP	empty	Ctr	0.081420251	0.163422397	1	7
2919	plate1_red_A001	CO2	CO4	39.33333333	eGFP	empty	Ctr	0.086194868	0.165198727	1	8
2920	plate1_red_A001	CO2	CO4	39.33333333	eGFP	empty	Ctr	0.091507875	0.166975057	1	9
2921	plate1_red_A001	CO2	CO4	39.33333333	eGFP	empty	Ctr	0.097790107	0.167863223	1	10
2922	plate1_red_A001	CO2	CO4	39.33333333	eGFP	empty	Ctr	0.104918984	0.169639553	1	11
2923	plate1_red_A001	CO2	CO4	39.33333333	eGFP	empty	Ctr	0.112332678	0.170527718	1	12
2924	plate1_red_A001	CO2	CO4	39.66666667	eGFP	empty	Ctr	0.071669121	0.159869736	1	1
2925	plate1_red_A001	CO2	CO4	39.66666667	eGFP	empty	Ctr	0.07281801	0.160757901	1	2
2926	plate1_red_A001	CO2	CO4	39.66666667	eGFP	empty	Ctr	0.074053425	0.161646066	1	3
2927	plate1_red_A001	CO2	CO4	39.66666667	eGFP	empty	Ctr	0.074290173	0.160757901	1	4
2928	plate1_red_A001	CO2	CO4	39.66666667	eGFP	empty	Ctr	0.074801525	0.161646066	1	5
2929	plate1_red_A001	CO2	CO4	39.66666667	eGFP	empty	Ctr	0.077579407	0.162534231	1	6
2930	plate1_red_A001	CO2	CO4	39.66666667	eGFP	empty	Ctr	0.081983879	0.164310562	1	7
2931	plate1_red_A001	CO2	CO4	39.66666667	eGFP	empty	Ctr	0.086787338	0.165198727	1	8
2932	plate1_red_A001	CO2	CO4	39.66666667	eGFP	empty	Ctr	0.092731874	0.166975057	1	9
2933	plate1_red_A001	CO2	CO4	39.66666667	eGFP	empty	Ctr	0.099627608	0.168751388	1	10
2934	plate1_red_A001	CO2	CO4	40.66666667	eGFP	empty	Ctr	0.063771716	0.153652579	1	1
2935	plate1_red_A001	CO2	CO4	40.66666667	eGFP	empty	Ctr	0.064567285	0.154540745	1	2
2936	plate1_red_A001	CO2	CO4	40.66666667	eGFP	empty	Ctr	0.065752827	0.15542891	1	3
2937	plate1_red_A001	CO2	CO4	40.66666667	eGFP	empty	Ctr	0.067916607	0.15720524	1	4
2938	plate1_red_A001	CO2	CO4	40.66666667	eGFP	empty	Ctr	0.069620711	0.158093405	1	5
2939	plate1_red_A001	CO2	CO4	40.66666667	eGFP	empty	Ctr	0.071666718	0.158981571	1	6
2940	plate1_red_A001	CO2	CO4	40.33333333	eGFP	empty	Ctr	0.079543093	0.162534231	1	6
2941	plate1_red_A001	CO2	CO4	40.33333333	eGFP	empty	Ctr	0.082969328	0.163422397	1	7
2942	plate1_red_A001	CO2	CO4	40.33333333	eGFP	empty	Ctr	0.087370195	0.164310562	1	8
2943	plate1_red_A001	CO2	CO4	40.33333333	eGFP	empty	Ctr	0.092357524	0.166086892	1	9
2944	plate1_red_A001	CO2	CO4	40.33333333	eGFP	empty	Ctr	0.098482325	0.166975057	1	10
2945	plate1_red_A001	CO2	CO4	40.33333333	eGFP	empty	Ctr	0.105024739	0.168751388	1	11
2946	plate1_red_A001	CO2	CO4	40.33333333	eGFP	empty	Ctr	0.112374139	0.169639553	1	12
2947	plate1_red_A001	CO2	CO4	40.66666667	eGFP	empty	Ctr	0.089268384	0.166086892	1	9
2948	plate1_red_A001	CO2	CO4	40.66666667	eGFP	empty	Ctr	0.097278155	0.167863223	1	10
2949	plate1_red_A001	CO2	CO4	40.66666667	eGFP	empty	Ctr	0.076107243	0.161646066	1	7
2950	plate1_red_A001	CO2	CO4	40.66666667	eGFP	empty	Ctr	0.082435143	0.163422397	1	8
2951	plate1_red_A001	CO2	CO4	40.66666667	eGFP	empty	Ctr	0.106061262	0.169639553	1	11
2952	plate1_red_A001	CO2	CO4	40.66666667	eGFP	empty	Ctr	0.113193744	0.170527718	1	12
2953	plate1_red_A001	CO4	CO2	0	eGFP	empty	Ctr	NA	NA	NA	1
2954	plate1_red_A001	CO4	CO2	0	eGFP	empty	Ctr	NA	NA	NA	2
2955	plate1_red_A001	CO4	CO2	0	eGFP	empty	Ctr	NA	NA	NA	5
2956	plate1_red_A001	CO4	CO2	0	eGFP	empty	Ctr	NA	NA	NA	6
2957	plate1_red_A001	CO4	CO2	0	eGFP	empty	Ctr	NA	NA	NA	3
2958	plate1_red_A001	CO4	CO2	0	eGFP	empty	Ctr	NA	NA	NA	4
2959	plate1_red_A001	CO4	CO2	0.333333333	eGFP	empty	Ctr	NA	NA	NA	1
2960	plate1_red_A001	CO4	CO2	0.333333333	eGFP	empty	Ctr	NA	NA	NA	2
2961	plate1_red_A001	CO4	CO2	0.333333333	eGFP	empty	Ctr	NA	NA	NA	3
2962	plate1_red_A001	CO4	CO2	0.333333333	eGFP	empty	Ctr	NA	NA	NA	4
2963	plate1_red_A001	CO4	CO2	0.333333333	eGFP	empty	Ctr	NA	NA	NA	5
2964	plate1_red_A001	CO4	CO2	0.333333333	eGFP	empty	Ctr	NA	NA	NA	6
2965	plate1_red_A001	CO4	CO2	0.333333333	eGFP	empty	Ctr	NA	NA	NA	7
2966	plate1_red_A001	CO4	CO2	0	eGFP	empty	Ctr	NA	NA	NA	7
2967	plate1_red_A001	CO4	CO2	0	eGFP	empty	Ctr	NA	NA	NA	8
2968	plate1_red_A001	CO4	CO2	0	eGFP	empty	Ctr	NA	NA	NA	9
2969	plate1_red_A001	CO4	CO2	0	eGFP	empty	Ctr	NA	NA	NA	10
2970	plate1_red_A001	CO4	CO2	0	eGFP	empty	Ctr	NA	NA	NA	11
2971	plate1_red_A001	CO4	CO2	0	eGFP	empty	Ctr	NA	NA	NA	12
2972	plate1_red_A001	CO4	CO2	1	eGFP	empty	Ctr	NA	NA	NA	3
2973	plate1_red_A001	CO4	CO2	1	eGFP	empty	Ctr	NA	NA	NA	4
2974	plate1_red_A001	CO4	CO2	1	eGFP	empty	Ctr	NA	NA	NA	5
2975	plate1_red_A001	CO4	CO2	1	eGFP	empty	Ctr	NA	NA	NA	6
2976	plate1_red_A001	CO4	CO2	1	eGFP	empty	Ctr	NA	NA	NA	7
2977	plate1_red_A001	CO4	CO2	1	eGFP	empty	Ctr	NA	NA	NA	8
2978	plate1_red_A001	CO4	CO2	1	eGFP	empty	Ctr	NA	NA	NA	9
2979	plate1_red_A001	CO4	CO2	1	eGFP	empty	Ctr	NA	NA	NA	10
2980	plate1_red_A001	CO4	CO2	1	eGFP	empty	Ctr	NA	NA	NA	11
2981	plate1_red_A001	CO4	CO2	1	eGFP	empty	Ctr	NA	NA	NA	12
2982	plate1_red_A001	CO4	CO2	1.333333333	eGFP	empty	Ctr	NA	NA	NA	1
2983	plate1_red_A001	CO4	CO2	1.333333333	eGFP	empty	Ctr	NA	NA	NA	2
2984	plate1_red_A001	CO4	CO2	1.333333333	eGFP	empty	Ctr	NA	NA	NA	3
2985	plate1_red_A001	CO4	CO2	1.333333333	eGFP	empty	Ctr	NA	NA	NA	4
2986	plate1_red_A001	CO4	CO2	1.333333333	eGFP	empty	Ctr	NA	NA	NA	5
2987	plate1_red_A001	CO4	CO2	1.333333333	eGFP	empty	Ctr	NA	NA	NA	6
2988	plate1_red_A001	CO4	CO2	1.333333333	eGFP	empty	Ctr	NA	NA	NA	7
2989	plate1_red_A001	CO4	CO2	1.333333333	eGFP	empty	Ctr	NA	NA	NA	8
2990	plate1_red_A001	CO4	CO2	1.333333333	eGFP	empty	Ctr	NA	NA	NA	9
2991	plate1_red_A001	CO4	CO2	1.333333333	eGFP	empty	Ctr	NA	NA	NA	10
2992	plate1_red_A001	CO4	CO2	1.333333333	eGFP	empty	Ctr	NA	NA	NA	11
2993	plate1_red_A001	CO4	CO2	1.333333333	eGFP	empty	Ctr	NA	NA	NA	12
2994	plate1_red_A001	CO4	CO2	1.666666667	eGFP	empty	Ctr	NA	NA	NA	1
2995	plate1_red_A001	CO4	CO2	1.666666667	eGFP	empty	Ctr	NA	NA	NA	2
2996	plate1_red_A001	CO4	CO2	1.666666667	eGFP	empty	Ctr	NA	NA	NA	3
2997	plate1_red_A001	CO4	CO2	1.666666667	eGFP	empty	Ctr	NA	NA	NA	4
2998	plate1_red_A001	CO4	CO2	1.666666667	eGFP	empty	Ctr	NA	NA	NA	5
2999	plate1_red_A001	CO4	CO2	1.666666667	eGFP	empty	Ctr	NA	NA	NA	6
3000	plate1_red_A001	CO4	CO2	1.666666667	eGFP	empty	Ctr	NA	NA	NA	7
3001	plate1_red_A001	CO4	CO2	1.666666667	eGFP	empty	Ctr	NA	NA	NA	8
3002	plate1_red_A001	CO4	CO2	1.666666667	eGFP	empty	Ctr	NA	NA	NA	9
3003	plate1_red_A001	CO4	CO2	1.666666667	eGFP	empty	Ctr	NA	NA	NA	10
3004	plate1_red_A001	CO4	CO2	1.666666667	eGFP	empty	Ctr	NA	NA	NA	11
3005	plate1_red_A001	CO4	CO2	1.666666667	eGFP	empty	Ctr	NA	NA	NA	12
3006	plate1_red_A001	CO4	CO2	2	eGFP	empty	Ctr	NA	NA	NA	1
3007	plate1_red_A001	CO4	CO2	2	eGFP	empty	Ctr	NA	NA	NA	2
3008	plate1_red_A001	CO4	CO2	2	eGFP	empty	Ctr	NA	NA	NA	3
3009	plate1_red_A001	CO4	CO2	2	eGFP	empty	Ctr	NA	NA	NA	4
3010	plate1_red_A001	CO4	CO2	2	eGFP	empty	Ctr	NA	NA	NA	5
3011	plate1_red_A001	CO4	CO2	2	eGFP	empty	Ctr	NA	NA	NA	6
3012	plate1_red_A001	CO4	CO2	2	eGFP	empty	Ctr	NA	NA	NA	7
3013	plate1_red_A001	CO4	CO2	2	eGFP	empty	Ctr	NA	NA	NA	8
3014	plate1_red_A001	CO4	CO2	2	eGFP	empty	Ctr	NA	NA	NA	9
3015	plate1_red_A001	CO4	CO2	2	eGFP	empty	Ctr	NA	NA	NA	10
3016	plate1_red_A001	CO4	CO2	2	eGFP	empty	Ctr	NA	NA	NA	11
3017	plate1_red_A001	CO4	CO2	2	eGFP	empty	Ctr	NA	NA	NA	12
3018	plate1_red_A001	CO4	CO2	2.333333333	eGFP	empty	Ctr	NA	NA	NA	1
3019	plate1_red_A001	CO4	CO2	2.333333333	eGFP	empty	Ctr	NA	NA	NA	2
3020	plate1_red_A001	CO4	CO2	2.333333333	eGFP	empty	Ctr	NA	NA	NA	3
3021	plate1_red_A001	CO4	CO2	2.333333333	eGFP	empty	Ctr	NA	NA	NA	4
3022	plate1_red_A001	CO4	CO2	2.333333333	eGFP	empty	Ctr	NA	NA	NA	5
3023	plate1_red_A001	CO4	CO2	2.333333333	eGFP	empty	Ctr	NA	NA	NA	6
3024	plate1_red_A001	CO4	CO2	2.333333333	eGFP	empty	Ctr	NA	NA	NA	7
3025	plate1_red_A001	CO4	CO2	2.333333333	eGFP	empty	Ctr	NA	NA	NA	8
3026	plate1_red_A001	CO4	CO2	2.333333333	eGFP	empty	Ctr	NA	NA	NA	9
3027	plate1_red_A001	CO4	CO2	2.333333333	eGFP	empty	Ctr	NA	NA	NA	10
3028	plate1_red_A001	CO4	CO2	2.333333333	eGFP	empty	Ctr	NA	NA	NA	11
3029	plate1_red_A001	CO4	CO2	2.333333333	eGFP	empty	Ctr	NA	NA	NA	12
3030	plate1_red_A001	CO4	CO2	2.666666667	eGFP	empty	Ctr	NA	NA	NA	1
3031	plate1_red_A001	CO4	CO2	2.666666667	eGFP	empty	Ctr	NA	NA	NA	2
3032	plate1_red_A001	CO4	CO2	2.666666667	eGFP	empty	Ctr	NA	NA	NA	3
3033	plate1_red_A001	CO4	CO2	2.666666667	eGFP	empty	Ctr	NA	NA	NA	4
3034	plate1_red_A001	CO4	CO2	2.666666667	eGFP	empty	Ctr	NA	NA	NA	5
3035	plate1_red_A001	CO4	CO2	2.666666667	eGFP	empty	Ctr	NA	NA	NA	6
3036	plate1_red_A001	CO4	CO2	2.666666667	eGFP	empty	Ctr	NA	NA	NA	7
3037	plate1_red_A001	CO4	CO2	2.666666667	eGFP	empty	Ctr	NA	NA	NA	8
3038	plate1_red_A001	CO4	CO2	2.666666667	eGFP	empty	Ctr	NA	NA	NA	9
3039	plate1_red_A001	CO4	CO2	2.666666667	eGFP	empty	Ctr	NA	NA	NA	10
3040	plate1_red_A001	CO4	CO2	2.666666667	eGFP	empty	Ctr	NA	NA	NA	11
3041	plate1_red_A001	CO4	CO2	2.666666667	eGFP	empty	Ctr	NA	NA	NA	12
3042	plate1_red_A001	CO4	CO2	3	eGFP	empty	Ctr	NA	NA	NA	1
3043	plate1_red_A001	CO4	CO2	3	eGFP	empty	Ctr	NA	NA	NA	2
3044	plate1_red_A001	CO4	CO2	3	eGFP	empty	Ctr	NA	NA	NA	3
3045	plate1_red_A001	CO4	CO2	3	eGFP	empty	Ctr	NA	NA	NA	4
3046	plate1_red_A001	CO4	CO2	3	eGFP	empty	Ctr	NA	NA	NA	5
3047	plate1_red_A001	CO4	CO2	3	eGFP	empty	Ctr	NA	NA	NA	6
3048	plate1_red_A001	CO4	CO2	3	eGFP	empty	Ctr	NA	NA	NA	7
3049	plate1_red_A001	CO4	CO2	3	eGFP	empty	Ctr	NA	NA	NA	8
3050	plate1_red_A001	CO4	CO2	3	eGFP	empty	Ctr	NA	NA	NA	9
3051	plate1_red_A001	CO4	CO2	3	eGFP	empty	Ctr	NA	NA	NA	10
3052	plate1_red_A001	CO4	CO2	3	eGFP	empty	Ctr	NA	NA	NA	11
3053	plate1_red_A001	CO4	CO2	3	eGFP	empty	Ctr	NA	NA	NA	12
3054	plate1_red_A001	CO4	CO2	3.333333333	eGFP	empty	Ctr	NA	NA	NA	1
3055	plate1_red_A001	CO4	CO2	3.333333333	eGFP	empty	Ctr	NA	NA	NA	2
3056	plate1_red_A001	CO4	CO2	3.333333333	eGFP	empty	Ctr	NA	NA	NA	3
3057	plate1_red_A001	CO4	CO2	3.333333333	eGFP	empty	Ctr	NA	NA	NA	4
3058	plate1_red_A001	CO4	CO2	3.333333333	eGFP	empty	Ctr	NA	NA	NA	5
3059	plate1_red_A001	CO4	CO2	3.333333333	eGFP	empty	Ctr	NA	NA	NA	6
3060	plate1_red_A001	CO4	CO2	3.333333333	eGFP	empty	Ctr	NA	NA	NA	7
3061	plate1_red_A001	CO4	CO2	3.333333333	eGFP	empty	Ctr	NA	NA	NA	8
3062	plate1_red_A001	CO4	CO2	3.333333333	eGFP	empty	Ctr	NA	NA	NA	9
3063	plate1_red_A001	CO4	CO2	3.333333333	eGFP	empty	Ctr	NA	NA	NA	10
3064	plate1_red_A001	CO4	CO2	3.333333333	eGFP	empty	Ctr	NA	NA	NA	11
3065	plate1_red_A001	CO4	CO2	3.333333333	eGFP	empty	Ctr	NA	NA	NA	12
3066	plate1_red_A001	CO4	CO2	3.666666667	eGFP	empty	Ctr	NA	NA	NA	1
3067	plate1_red_A001	CO4	CO2	3.666666667	eGFP	empty	Ctr	NA	NA	NA	2
3068	plate1_red_A001	CO4	CO2	3.666666667	eGFP	empty	Ctr	NA	NA	NA	3
3069	plate1_red_A001	CO4	CO2	3.666666667	eGFP	empty	Ctr	NA	NA	NA	4
3070	plate1_red_A001	CO4	CO2	3.666666667	eGFP	empty	Ctr	NA	NA	NA	5
3071	plate1_red_A001	CO4	CO2	3.666666667	eGFP	empty	Ctr	NA	NA	NA	6
3072	plate1_red_A001	CO4	CO2	3.666666667	eGFP	empty	Ctr	NA	NA	NA	7
3073	plate1_red_A001	CO4	CO2	3.666666667	eGFP	empty	Ctr	NA	NA	NA	8
3074	plate1_red_A001	CO4	CO2	3.666666667	eGFP	empty	Ctr	NA	NA	NA	9
3075	plate1_red_A001	CO4	CO2	3.666666667	eGFP	empty	Ctr	NA	NA	NA	10
3076	plate1_red_A001	CO4	CO2	3.666666667	eGFP	empty	Ctr	NA	NA	NA	11
3077	plate1_red_A001	CO4	CO2	3.666666667	eGFP	empty	Ctr	NA	NA	NA	12
3078	plate1_red_A001	CO4	CO2	4	eGFP	empty	Ctr	NA	NA	NA	1
3079	plate1_red_A001	CO4	CO2	4	eGFP	empty	Ctr	NA	NA	NA	2
3080	plate1_red_A001	CO4	CO2	4	eGFP	empty	Ctr	NA	NA	NA	3
3081	plate1_red_A001	CO4	CO2	4	eGFP	empty	Ctr	NA	NA	NA	4
3082	plate1_red_A001	CO4	CO2	4	eGFP	empty	Ctr	NA	NA	NA	5
3083	plate1_red_A001	CO4	CO2	4	eGFP	empty	Ctr	NA	NA	NA	6
3084	plate1_red_A001	CO4	CO2	4	eGFP	empty	Ctr	NA	NA	NA	7
3085	plate1_red_A001	CO4	CO2	4	eGFP	empty	Ctr	NA	NA	NA	8
3086	plate1_red_A001	CO4	CO2	4	eGFP	empty	Ctr	NA	NA	NA	9
3087	plate1_red_A001	CO4	CO2	4	eGFP	empty	Ctr	NA	NA	NA	10
3088	plate1_red_A001	CO4	CO2	4	eGFP	empty	Ctr	NA	NA	NA	11
3089	plate1_red_A001	CO4	CO2	4	eGFP	empty	Ctr	NA	NA	NA	12
3090	plate1_red_A001	CO4	CO2	4.333333333	eGFP	empty	Ctr	NA	NA	NA	1
3091	plate1_red_A001	CO4	CO2	4.333333333	eGFP	empty	Ctr	NA	NA	NA	2
3092	plate1_red_A001	CO4	CO2	4.333333333	eGFP	empty	Ctr	NA	NA	NA	3
3093	plate1_red_A001	CO4	CO2	4.333333333	eGFP	empty	Ctr	NA	NA	NA	4
3094	plate1_red_A001	CO4	CO2	4.333333333	eGFP	empty	Ctr	NA	NA	NA	5
3095	plate1_red_A001	CO4	CO2	4.333333333	eGFP	empty	Ctr	NA	NA	NA	6
3096	plate1_red_A001	CO4	CO2	4.333333333	eGFP	empty	Ctr	NA	NA	NA	7
3097	plate1_red_A001	CO4	CO2	4.333333333	eGFP	empty	Ctr	NA	NA	NA	8
3098	plate1_red_A001	CO4	CO2	4.333333333	eGFP	empty	Ctr	NA	NA	NA	9
3099	plate1_red_A001	CO4	CO2	4.333333333	eGFP	empty	Ctr	NA	NA	NA	10
3100	plate1_red_A001	CO4	CO2	4.333333333	eGFP	empty	Ctr	NA	NA	NA	11
3101	plate1_red_A001	CO4	CO2	4.333333333	eGFP	empty	Ctr	NA	NA	NA	12
3102	plate1_red_A001	CO4	CO2	4.666666667	eGFP	empty	Ctr	NA	NA	NA	1
3103	plate1_red_A001	CO4	CO2	4.666666667	eGFP	empty	Ctr	NA	NA	NA	2
3104	plate1_red_A001	CO4	CO2	4.666666667	eGFP	empty	Ctr	NA	NA	NA	3
3105	plate1_red_A001	CO4	CO2	4.666666667	eGFP	empty	Ctr	NA	NA	NA	4
3106	plate1_red_A001	CO4	CO2	4.666666667	eGFP	empty	Ctr	NA	NA	NA	5
3107	plate1_red_A001	CO4	CO2	4.666666667	eGFP	empty	Ctr	NA	NA	NA	6
3108	plate1_red_A001	CO4	CO2	4.666666667	eGFP	empty	Ctr	NA	NA	NA	7
3109	plate1_red_A001	CO4	CO2	4.666666667	eGFP	empty	Ctr	NA	NA	NA	8
3110	plate1_red_A001	CO4	CO2	4.666666667	eGFP	empty	Ctr	NA	NA	NA	9
3111	plate1_red_A001	CO4	CO2	4.666666667	eGFP	empty	Ctr	NA	NA	NA	10
3112	plate1_red_A001	CO4	CO2	4.666666667	eGFP	empty	Ctr	NA	NA	NA	11
3113	plate1_red_A001	CO4	CO2	4.666666667	eGFP	empty	Ctr	NA	NA	NA	12
3114	plate1_red_A001	CO4	CO2	5	eGFP	empty	Ctr	NA	NA	NA	1
3115	plate1_red_A001	CO4	CO2	5	eGFP	empty	Ctr	NA	NA	NA	2
3116	plate1_red_A001	CO4	CO2	5	eGFP	empty	Ctr	NA	NA	NA	3
3117	plate1_red_A001	CO4	CO2	5	eGFP	empty	Ctr	NA	NA	NA	4
3118	plate1_red_A001	CO4	CO2	5	eGFP	empty	Ctr	NA	NA	NA	5
3119	plate1_red_A001	CO4	CO2	5	eGFP	empty	Ctr	NA	NA	NA	6
3120	plate1_red_A001	CO4	CO2	5	eGFP	empty	Ctr	NA	NA	NA	7
3121	plate1_red_A001	CO4	CO2	5	eGFP	empty	Ctr	NA	NA	NA	8
3122	plate1_red_A001	CO4	CO2	5	eGFP	empty	Ctr	NA	NA	NA	9
3123	plate1_red_A001	CO4	CO2	5	eGFP	empty	Ctr	NA	NA	NA	10
3124	plate1_red_A001	CO4	CO2	5	eGFP	empty	Ctr	NA	NA	NA	11
3125	plate1_red_A001	CO4	CO2	5	eGFP	empty	Ctr	NA	NA	NA	12
3126	plate1_red_A001	CO4	CO2	5.333333333	eGFP	empty	Ctr	NA	NA	NA	1
3127	plate1_red_A001	CO4	CO2	5.333333333	eGFP	empty	Ctr	NA	NA	NA	2
3128	plate1_red_A001	CO4	CO2	5.333333333	eGFP	empty	Ctr	NA	NA	NA	3
3129	plate1_red_A001	CO4	CO2	5.333333333	eGFP	empty	Ctr	NA	NA	NA	4
3130	plate1_red_A001	CO4	CO2	5.333333333	eGFP	empty	Ctr	NA	NA	NA	5
3131	plate1_red_A001	CO4	CO2	5.333333333	eGFP	empty	Ctr	NA	NA	NA	6
3132	plate1_red_A001	CO4	CO2	5.333333333	eGFP	empty	Ctr	NA	NA	NA	7
3133	plate1_red_A001	CO4	CO2	5.333333333	eGFP	empty	Ctr	NA	NA	NA	8
3134	plate1_red_A001	CO4	CO2	5.333333333	eGFP	empty	Ctr	NA	NA	NA	9
3135	plate1_red_A001	CO4	CO2	5.333333333	eGFP	empty	Ctr	NA	NA	NA	10
3136	plate1_red_A001	CO4	CO2	5.333333333	eGFP	empty	Ctr	NA	NA	NA	11
3137	plate1_red_A001	CO4	CO2	5.333333333	eGFP	empty	Ctr	NA	NA	NA	12
3138	plate1_red_A001	CO4	CO2	5.666666667	eGFP	empty	Ctr	NA	NA	NA	1
3139	plate1_red_A001	CO4	CO2	5.666666667	eGFP	empty	Ctr	NA	NA	NA	2
3140	plate1_red_A001	CO4	CO2	5.666666667	eGFP	empty	Ctr	NA	NA	NA	3
3141	plate1_red_A001	CO4	CO2	5.666666667	eGFP	empty	Ctr	NA	NA	NA	4
3142	plate1_red_A001	CO4	CO2	5.666666667	eGFP	empty	Ctr	NA	NA	NA	5
3143	plate1_red_A001	CO4	CO2	5.666666667	eGFP	empty	Ctr	NA	NA	NA	6
3144	plate1_red_A001	CO4	CO2	5.666666667	eGFP	empty	Ctr	NA	NA	NA	7
3145	plate1_red_A001	CO4	CO2	5.666666667	eGFP	empty	Ctr	NA	NA	NA	8
3146	plate1_red_A001	CO4	CO2	5.666666667	eGFP	empty	Ctr	NA	NA	NA	9
3147	plate1_red_A001	CO4	CO2	5.666666667	eGFP	empty	Ctr	NA	NA	NA	10
3148	plate1_red_A001	CO4	CO2	5.666666667	eGFP	empty	Ctr	NA	NA	NA	11
3149	plate1_red_A001	CO4	CO2	5.666666667	eGFP	empty	Ctr	NA	NA	NA	12
3150	plate1_red_A001	CO4	CO2	6	eGFP	empty	Ctr	NA	NA	NA	1
3151	plate1_red_A001	CO4	CO2	6	eGFP	empty	Ctr	NA	NA	NA	2
3152	plate1_red_A001	CO4	CO2	6	eGFP	empty	Ctr	NA	NA	NA	3
3153	plate1_red_A001	CO4	CO2	6	eGFP	empty	Ctr	NA	NA	NA	4
3154	plate1_red_A001	CO4	CO2	6	eGFP	empty	Ctr	NA	NA	NA	5
3155	plate1_red_A001	CO4	CO2	6	eGFP	empty	Ctr	NA	NA	NA	6
3156	plate1_red_A001	CO4	CO2	6	eGFP	empty	Ctr	NA	NA	NA	7
3157	plate1_red_A001	CO4	CO2	6	eGFP	empty	Ctr	NA	NA	NA	8
3158	plate1_red_A001	CO4	CO2	6	eGFP	empty	Ctr	NA	NA	NA	9
3159	plate1_red_A001	CO4	CO2	6	eGFP	empty	Ctr	NA	NA	NA	10
3160	plate1_red_A001	CO4	CO2	6	eGFP	empty	Ctr	NA	NA	NA	11
3161	plate1_red_A001	CO4	CO2	6	eGFP	empty	Ctr	NA	NA	NA	12
3162	plate1_red_A001	CO4	CO2	6.333333333	eGFP	empty	Ctr	NA	NA	NA	1
3163	plate1_red_A001	CO4	CO2	6.333333333	eGFP	empty	Ctr	NA	NA	NA	2
3164	plate1_red_A001	CO4	CO2	6.333333333	eGFP	empty	Ctr	NA	NA	NA	3
3165	plate1_red_A001	CO4	CO2	6.333333333	eGFP	empty	Ctr	NA	NA	NA	4
3166	plate1_red_A001	CO4	CO2	6.333333333	eGFP	empty	Ctr	NA	NA	NA	5
3167	plate1_red_A001	CO4	CO2	6.333333333	eGFP	empty	Ctr	NA	NA	NA	6
3168	plate1_red_A001	CO4	CO2	6.333333333	eGFP	empty	Ctr	NA	NA	NA	7
3169	plate1_red_A001	CO4	CO2	6.333333333	eGFP	empty	Ctr	NA	NA	NA	8
3170	plate1_red_A001	CO4	CO2	6.333333333	eGFP	empty	Ctr	NA	NA	NA	9
3171	plate1_red_A001	CO4	CO2	6.333333333	eGFP	empty	Ctr	NA	NA	NA	10
3172	plate1_red_A001	CO4	CO2	6.333333333	eGFP	empty	Ctr	NA	NA	NA	11
3173	plate1_red_A001	CO4	CO2	6.333333333	eGFP	empty	Ctr	NA	NA	NA	12
3174	plate1_red_A001	CO4	CO2	6.666666667	eGFP	empty	Ctr	NA	NA	NA	1
3175	plate1_red_A001	CO4	CO2	6.666666667	eGFP	empty	Ctr	NA	NA	NA	2
3176	plate1_red_A001	CO4	CO2	6.666666667	eGFP	empty	Ctr	NA	NA	NA	3
3177	plate1_red_A001	CO4	CO2	6.666666667	eGFP	empty	Ctr	NA	NA	NA	4
3178	plate1_red_A001	CO4	CO2	6.666666667	eGFP	empty	Ctr	NA	NA	NA	5
3179	plate1_red_A001	CO4	CO2	6.666666667	eGFP	empty	Ctr	NA	NA	NA	6
3180	plate1_red_A001	CO4	CO2	6.666666667	eGFP	empty	Ctr	NA	NA	NA	7
3181	plate1_red_A001	CO4	CO2	6.666666667	eGFP	empty	Ctr	NA	NA	NA	8
3182	plate1_red_A001	CO4	CO2	6.666666667	eGFP	empty	Ctr	NA	NA	NA	9
3183	plate1_red_A001	CO4	CO2	6.666666667	eGFP	empty	Ctr	NA	NA	NA	10
3184	plate1_red_A001	CO4	CO2	6.666666667	eGFP	empty	Ctr	NA	NA	NA	11
3185	plate1_red_A001	CO4	CO2	6.666666667	eGFP	empty	Ctr	NA	NA	NA	12
3186	plate1_red_A001	CO4	CO2	7	eGFP	empty	Ctr	NA	NA	NA	1
3187	plate1_red_A001	CO4	CO2	7	eGFP	empty	Ctr	NA	NA	NA	2
3188	plate1_red_A001	CO4	CO2	7	eGFP	empty	Ctr	NA	NA	NA	3
3189	plate1_red_A001	CO4	CO2	7	eGFP	empty	Ctr	NA	NA	NA	4
3190	plate1_red_A001	CO4	CO2	7	eGFP	empty	Ctr	NA	NA	NA	5
3191	plate1_red_A001	CO4	CO2	7	eGFP	empty	Ctr	NA	NA	NA	6
3192	plate1_red_A001	CO4	CO2	7	eGFP	empty	Ctr	NA	NA	NA	7
3193	plate1_red_A001	CO4	CO2	7	eGFP	empty	Ctr	NA	NA	NA	8
3194	plate1_red_A001	CO4	CO2	7	eGFP	empty	Ctr	NA	NA	NA	9
3195	plate1_red_A001	CO4	CO2	7	eGFP	empty	Ctr	NA	NA	NA	10
3196	plate1_red_A001	CO4	CO2	7	eGFP	empty	Ctr	NA	NA	NA	11
3197	plate1_red_A001	CO4	CO2	7	eGFP	empty	Ctr	NA	NA	NA	12
3198	plate1_red_A001	CO4	CO2	7.333333333	eGFP	empty	Ctr	NA	NA	NA	1
3199	plate1_red_A001	CO4	CO2	7.333333333	eGFP	empty	Ctr	NA	NA	NA	2
3200	plate1_red_A001	CO4	CO2	7.333333333	eGFP	empty	Ctr	NA	NA	NA	3
3201	plate1_red_A001	CO4	CO2	7.333333333	eGFP	empty	Ctr	NA	NA	NA	4
3202	plate1_red_A001	CO4	CO2	7.333333333	eGFP	empty	Ctr	NA	NA	NA	5
3203	plate1_red_A001	CO4	CO2	7.333333333	eGFP	empty	Ctr	NA	NA	NA	6
3204	plate1_red_A001	CO4	CO2	7.333333333	eGFP	empty	Ctr	NA	NA	NA	7
3205	plate1_red_A001	CO4	CO2	7.333333333	eGFP	empty	Ctr	NA	NA	NA	8
3206	plate1_red_A001	CO4	CO2	7.333333333	eGFP	empty	Ctr	NA	NA	NA	9
3207	plate1_red_A001	CO4	CO2	7.333333333	eGFP	empty	Ctr	NA	NA	NA	10
3208	plate1_red_A001	CO4	CO2	7.333333333	eGFP	empty	Ctr	NA	NA	NA	11
3209	plate1_red_A001	CO4	CO2	7.333333333	eGFP	empty	Ctr	NA	NA	NA	12
3210	plate1_red_A001	CO4	CO2	7.666666667	eGFP	empty	Ctr	NA	NA	NA	1
3211	plate1_red_A001	CO4	CO2	7.666666667	eGFP	empty	Ctr	NA	NA	NA	2
3212	plate1_red_A001	CO4	CO2	7.666666667	eGFP	empty	Ctr	NA	NA	NA	3
3213	plate1_red_A001	CO4	CO2	7.666666667	eGFP	empty	Ctr	NA	NA	NA	4
3214	plate1_red_A001	CO4	CO2	7.666666667	eGFP	empty	Ctr	NA	NA	NA	5
3215	plate1_red_A001	CO4	CO2	7.666666667	eGFP	empty	Ctr	NA	NA	NA	6
3216	plate1_red_A001	CO4	CO2	7.666666667	eGFP	empty	Ctr	NA	NA	NA	7
3217	plate1_red_A001	CO4	CO2	7.666666667	eGFP	empty	Ctr	NA	NA	NA	8
3218	plate1_red_A001	CO4	CO2	7.666666667	eGFP	empty	Ctr	NA	NA	NA	9
3219	plate1_red_A001	CO4	CO2	7.666666667	eGFP	empty	Ctr	NA	NA	NA	10
3220	plate1_red_A001	CO4	CO2	7.666666667	eGFP	empty	Ctr	NA	NA	NA	11
3221	plate1_red_A001	CO4	CO2	7.666666667	eGFP	empty	Ctr	NA	NA	NA	12
3222	plate1_red_A001	CO4	CO2	8	eGFP	empty	Ctr	NA	NA	NA	1
3223	plate1_red_A001	CO4	CO2	8	eGFP	empty	Ctr	NA	NA	NA	2
3224	plate1_red_A001	CO4	CO2	8	eGFP	empty	Ctr	NA	NA	NA	3
3225	plate1_red_A001	CO4	CO2	8	eGFP	empty	Ctr	NA	NA	NA	4
3226	plate1_red_A001	CO4	CO2	8	eGFP	empty	Ctr	NA	NA	NA	5
3227	plate1_red_A001	CO4	CO2	8	eGFP	empty	Ctr	NA	NA	NA	6
3228	plate1_red_A001	CO4	CO2	8	eGFP	empty	Ctr	NA	NA	NA	7
3229	plate1_red_A001	CO4	CO2	8	eGFP	empty	Ctr	NA	NA	NA	8
3230	plate1_red_A001	CO4	CO2	8	eGFP	empty	Ctr	NA	NA	NA	9
3231	plate1_red_A001	CO4	CO2	8	eGFP	empty	Ctr	NA	NA	NA	10
3232	plate1_red_A001	CO4	CO2	8	eGFP	empty	Ctr	NA	NA	NA	11
3233	plate1_red_A001	CO4	CO2	8	eGFP	empty	Ctr	NA	NA	NA	12
3234	plate1_red_A001	CO4	CO2	8.333333333	eGFP	empty	Ctr	NA	NA	NA	1
3235	plate1_red_A001	CO4	CO2	8.333333333	eGFP	empty	Ctr	NA	NA	NA	2
3236	plate1_red_A001	CO4	CO2	8.333333333	eGFP	empty	Ctr	NA	NA	NA	3
3237	plate1_red_A001	CO4	CO2	8.333333333	eGFP	empty	Ctr	NA	NA	NA	4
3238	plate1_red_A001	CO4	CO2	8.333333333	eGFP	empty	Ctr	NA	NA	NA	5
3239	plate1_red_A001	CO4	CO2	8.333333333	eGFP	empty	Ctr	NA	NA	NA	6
3240	plate1_red_A001	CO4	CO2	8.333333333	eGFP	empty	Ctr	NA	NA	NA	7
3241	plate1_red_A001	CO4	CO2	8.333333333	eGFP	empty	Ctr	NA	NA	NA	8
3242	plate1_red_A001	CO4	CO2	8.333333333	eGFP	empty	Ctr	NA	NA	NA	9
3243	plate1_red_A001	CO4	CO2	8.333333333	eGFP	empty	Ctr	NA	NA	NA	10
3244	plate1_red_A001	CO4	CO2	8.333333333	eGFP	empty	Ctr	NA	NA	NA	11
3245	plate1_red_A001	CO4	CO2	8.333333333	eGFP	empty	Ctr	NA	NA	NA	12
3246	plate1_red_A001	CO4	CO2	8.666666667	eGFP	empty	Ctr	NA	NA	NA	1
3247	plate1_red_A001	CO4	CO2	8.666666667	eGFP	empty	Ctr	NA	NA	NA	2
3248	plate1_red_A001	CO4	CO2	8.666666667	eGFP	empty	Ctr	NA	NA	NA	3
3249	plate1_red_A001	CO4	CO2	8.666666667	eGFP	empty	Ctr	NA	NA	NA	4
3250	plate1_red_A001	CO4	CO2	8.666666667	eGFP	empty	Ctr	NA	NA	NA	5
3251	plate1_red_A001	CO4	CO2	8.666666667	eGFP	empty	Ctr	NA	NA	NA	6
3252	plate1_red_A001	CO4	CO2	8.666666667	eGFP	empty	Ctr	NA	NA	NA	7
3253	plate1_red_A001	CO4	CO2	8.666666667	eGFP	empty	Ctr	NA	NA	NA	8
3254	plate1_red_A001	CO4	CO2	8.666666667	eGFP	empty	Ctr	NA	NA	NA	9
3255	plate1_red_A001	CO4	CO2	8.666666667	eGFP	empty	Ctr	NA	NA	NA	10
3256	plate1_red_A001	CO4	CO2	8.666666667	eGFP	empty	Ctr	NA	NA	NA	11
3257	plate1_red_A001	CO4	CO2	8.666666667	eGFP	empty	Ctr	NA	NA	NA	12
3258	plate1_red_A001	CO4	CO2	9	eGFP	empty	Ctr	NA	NA	NA	1
3259	plate1_red_A001	CO4	CO2	9	eGFP	empty	Ctr	NA	NA	NA	2
3260	plate1_red_A001	CO4	CO2	9	eGFP	empty	Ctr	NA	NA	NA	3
3261	plate1_red_A001	CO4	CO2	9	eGFP	empty	Ctr	NA	NA	NA	4
3262	plate1_red_A001	CO4	CO2	9	eGFP	empty	Ctr	NA	NA	NA	5
3263	plate1_red_A001	CO4	CO2	9	eGFP	empty	Ctr	NA	NA	NA	6
3264	plate1_red_A001	CO4	CO2	9	eGFP	empty	Ctr	NA	NA	NA	7
3265	plate1_red_A001	CO4	CO2	9	eGFP	empty	Ctr	NA	NA	NA	8
3266	plate1_red_A001	CO4	CO2	9	eGFP	empty	Ctr	NA	NA	NA	9
3267	plate1_red_A001	CO4	CO2	9	eGFP	empty	Ctr	NA	NA	NA	10
3268	plate1_red_A001	CO4	CO2	9	eGFP	empty	Ctr	NA	NA	NA	11
3269	plate1_red_A001	CO4	CO2	9	eGFP	empty	Ctr	NA	NA	NA	12
3270	plate1_red_A001	CO4	CO2	9.333333333	eGFP	empty	Ctr	NA	NA	NA	1
3271	plate1_red_A001	CO4	CO2	9.333333333	eGFP	empty	Ctr	NA	NA	NA	2
3272	plate1_red_A001	CO4	CO2	9.333333333	eGFP	empty	Ctr	NA	NA	NA	3
3273	plate1_red_A001	CO4	CO2	9.333333333	eGFP	empty	Ctr	NA	NA	NA	4
3274	plate1_red_A001	CO4	CO2	9.333333333	eGFP	empty	Ctr	NA	NA	NA	5
3275	plate1_red_A001	CO4	CO2	9.333333333	eGFP	empty	Ctr	NA	NA	NA	6
3276	plate1_red_A001	CO4	CO2	9.333333333	eGFP	empty	Ctr	NA	NA	NA	7
3277	plate1_red_A001	CO4	CO2	9.333333333	eGFP	empty	Ctr	NA	NA	NA	8
3278	plate1_red_A001	CO4	CO2	9.333333333	eGFP	empty	Ctr	NA	NA	NA	9
3279	plate1_red_A001	CO4	CO2	9.333333333	eGFP	empty	Ctr	NA	NA	NA	10
3280	plate1_red_A001	CO4	CO2	9.333333333	eGFP	empty	Ctr	NA	NA	NA	11
3281	plate1_red_A001	CO4	CO2	9.333333333	eGFP	empty	Ctr	NA	NA	NA	12
3282	plate1_red_A001	CO4	CO2	9.666666667	eGFP	empty	Ctr	NA	NA	NA	1
3283	plate1_red_A001	CO4	CO2	9.666666667	eGFP	empty	Ctr	NA	NA	NA	2
3284	plate1_red_A001	CO4	CO2	9.666666667	eGFP	empty	Ctr	NA	NA	NA	3
3285	plate1_red_A001	CO4	CO2	9.666666667	eGFP	empty	Ctr	NA	NA	NA	4
3286	plate1_red_A001	CO4	CO2	9.666666667	eGFP	empty	Ctr	NA	NA	NA	5
3287	plate1_red_A001	CO4	CO2	9.666666667	eGFP	empty	Ctr	NA	NA	NA	6
3288	plate1_red_A001	CO4	CO2	9.666666667	eGFP	empty	Ctr	NA	NA	NA	7
3289	plate1_red_A001	CO4	CO2	9.666666667	eGFP	empty	Ctr	NA	NA	NA	8
3290	plate1_red_A001	CO4	CO2	9.666666667	eGFP	empty	Ctr	NA	NA	NA	9
3291	plate1_red_A001	CO4	CO2	9.666666667	eGFP	empty	Ctr	NA	NA	NA	10
3292	plate1_red_A001	CO4	CO2	9.666666667	eGFP	empty	Ctr	NA	NA	NA	11
3293	plate1_red_A001	CO4	CO2	9.666666667	eGFP	empty	Ctr	NA	NA	NA	12
3294	plate1_red_A001	CO4	CO2	10	eGFP	empty	Ctr	NA	NA	NA	1
3295	plate1_red_A001	CO4	CO2	10	eGFP	empty	Ctr	NA	NA	NA	2
3296	plate1_red_A001	CO4	CO2	10	eGFP	empty	Ctr	NA	NA	NA	3
3297	plate1_red_A001	CO4	CO2	10	eGFP	empty	Ctr	NA	NA	NA	4
3298	plate1_red_A001	CO4	CO2	10	eGFP	empty	Ctr	NA	NA	NA	5
3299	plate1_red_A001	CO4	CO2	10	eGFP	empty	Ctr	NA	NA	NA	6
3300	plate1_red_A001	CO4	CO2	10	eGFP	empty	Ctr	NA	NA	NA	7
3301	plate1_red_A001	CO4	CO2	10	eGFP	empty	Ctr	NA	NA	NA	8
3302	plate1_red_A001	CO4	CO2	10	eGFP	empty	Ctr	NA	NA	NA	9
3303	plate1_red_A001	CO4	CO2	10	eGFP	empty	Ctr	NA	NA	NA	10
3304	plate1_red_A001	CO4	CO2	10	eGFP	empty	Ctr	NA	NA	NA	11
3305	plate1_red_A001	CO4	CO2	10	eGFP	empty	Ctr	NA	NA	NA	12
3306	plate1_red_A001	CO4	CO2	10.33333333	eGFP	empty	Ctr	NA	NA	NA	1
3307	plate1_red_A001	CO4	CO2	10.33333333	eGFP	empty	Ctr	NA	NA	NA	2
3308	plate1_red_A001	CO4	CO2	10.33333333	eGFP	empty	Ctr	NA	NA	NA	3
3309	plate1_red_A001	CO4	CO2	10.33333333	eGFP	empty	Ctr	NA	NA	NA	4
3310	plate1_red_A001	CO4	CO2	10.33333333	eGFP	empty	Ctr	NA	NA	NA	5
3311	plate1_red_A001	CO4	CO2	10.33333333	eGFP	empty	Ctr	NA	NA	NA	6
3312	plate1_red_A001	CO4	CO2	10.33333333	eGFP	empty	Ctr	NA	NA	NA	7
3313	plate1_red_A001	CO4	CO2	10.33333333	eGFP	empty	Ctr	NA	NA	NA	8
3314	plate1_red_A001	CO4	CO2	10.33333333	eGFP	empty	Ctr	NA	NA	NA	9
3315	plate1_red_A001	CO4	CO2	10.33333333	eGFP	empty	Ctr	NA	NA	NA	10
3316	plate1_red_A001	CO4	CO2	10.33333333	eGFP	empty	Ctr	NA	NA	NA	11
3317	plate1_red_A001	CO4	CO2	0.333333333	eGFP	empty	Ctr	NA	NA	NA	8
3318	plate1_red_A001	CO4	CO2	0.333333333	eGFP	empty	Ctr	NA	NA	NA	9
3319	plate1_red_A001	CO4	CO2	0.333333333	eGFP	empty	Ctr	NA	NA	NA	10
3320	plate1_red_A001	CO4	CO2	0.333333333	eGFP	empty	Ctr	NA	NA	NA	11
3321	plate1_red_A001	CO4	CO2	0.333333333	eGFP	empty	Ctr	NA	NA	NA	12
3322	plate1_red_A001	CO4	CO2	0.666666667	eGFP	empty	Ctr	NA	NA	NA	1
3323	plate1_red_A001	CO4	CO2	0.666666667	eGFP	empty	Ctr	NA	NA	NA	2
3324	plate1_red_A001	CO4	CO2	0.666666667	eGFP	empty	Ctr	NA	NA	NA	3
3325	plate1_red_A001	CO4	CO2	0.666666667	eGFP	empty	Ctr	NA	NA	NA	4
3326	plate1_red_A001	CO4	CO2	0.666666667	eGFP	empty	Ctr	NA	NA	NA	5
3327	plate1_red_A001	CO4	CO2	0.666666667	eGFP	empty	Ctr	NA	NA	NA	6
3328	plate1_red_A001	CO4	CO2	0.666666667	eGFP	empty	Ctr	NA	NA	NA	7
3329	plate1_red_A001	CO4	CO2	0.666666667	eGFP	empty	Ctr	NA	NA	NA	8
3330	plate1_red_A001	CO4	CO2	0.666666667	eGFP	empty	Ctr	NA	NA	NA	9
3331	plate1_red_A001	CO4	CO2	0.666666667	eGFP	empty	Ctr	NA	NA	NA	10
3332	plate1_red_A001	CO4	CO2	0.666666667	eGFP	empty	Ctr	NA	NA	NA	11
3333	plate1_red_A001	CO4	CO2	0.666666667	eGFP	empty	Ctr	NA	NA	NA	12
3334	plate1_red_A001	CO4	CO2	1	eGFP	empty	Ctr	NA	NA	NA	1
3335	plate1_red_A001	CO4	CO2	1	eGFP	empty	Ctr	NA	NA	NA	2
3336	plate1_red_A001	CO4	CO2	21	eGFP	empty	Ctr	NA	NA	NA	11
3337	plate1_red_A001	CO4	CO2	21	eGFP	empty	Ctr	NA	NA	NA	12
3338	plate1_red_A001	CO4	CO2	21.33333333	eGFP	empty	Ctr	NA	NA	NA	1
3339	plate1_red_A001	CO4	CO2	21.33333333	eGFP	empty	Ctr	NA	NA	NA	2
3340	plate1_red_A001	CO4	CO2	21.33333333	eGFP	empty	Ctr	NA	NA	NA	3
3341	plate1_red_A001	CO4	CO2	21.33333333	eGFP	empty	Ctr	NA	NA	NA	4
3342	plate1_red_A001	CO4	CO2	21.33333333	eGFP	empty	Ctr	NA	NA	NA	5
3343	plate1_red_A001	CO4	CO2	21.33333333	eGFP	empty	Ctr	NA	NA	NA	6
3344	plate1_red_A001	CO4	CO2	21.33333333	eGFP	empty	Ctr	NA	NA	NA	7
3345	plate1_red_A001	CO4	CO2	21.33333333	eGFP	empty	Ctr	NA	NA	NA	8
3346	plate1_red_A001	CO4	CO2	21.33333333	eGFP	empty	Ctr	NA	NA	NA	9
3347	plate1_red_A001	CO4	CO2	21.33333333	eGFP	empty	Ctr	NA	NA	NA	10
3348	plate1_red_A001	CO4	CO2	21.33333333	eGFP	empty	Ctr	NA	NA	NA	11
3349	plate1_red_A001	CO4	CO2	21.33333333	eGFP	empty	Ctr	NA	NA	NA	12
3350	plate1_red_A001	CO4	CO2	21.66666667	eGFP	empty	Ctr	NA	NA	NA	1
3351	plate1_red_A001	CO4	CO2	21.66666667	eGFP	empty	Ctr	NA	NA	NA	2
3352	plate1_red_A001	CO4	CO2	21.66666667	eGFP	empty	Ctr	NA	NA	NA	3
3353	plate1_red_A001	CO4	CO2	21.66666667	eGFP	empty	Ctr	NA	NA	NA	4
3354	plate1_red_A001	CO4	CO2	21.66666667	eGFP	empty	Ctr	NA	NA	NA	5
3355	plate1_red_A001	CO4	CO2	21.66666667	eGFP	empty	Ctr	NA	NA	NA	6
3356	plate1_red_A001	CO4	CO2	21.66666667	eGFP	empty	Ctr	NA	NA	NA	7
3357	plate1_red_A001	CO4	CO2	21.66666667	eGFP	empty	Ctr	NA	NA	NA	8
3358	plate1_red_A001	CO4	CO2	21.66666667	eGFP	empty	Ctr	NA	NA	NA	9
3359	plate1_red_A001	CO4	CO2	21.66666667	eGFP	empty	Ctr	NA	NA	NA	10
3360	plate1_red_A001	CO4	CO2	21.66666667	eGFP	empty	Ctr	NA	NA	NA	11
3361	plate1_red_A001	CO4	CO2	21.66666667	eGFP	empty	Ctr	NA	NA	NA	12
3362	plate1_red_A001	CO4	CO2	22	eGFP	empty	Ctr	NA	NA	NA	1
3363	plate1_red_A001	CO4	CO2	22	eGFP	empty	Ctr	NA	NA	NA	2
3364	plate1_red_A001	CO4	CO2	22	eGFP	empty	Ctr	NA	NA	NA	3
3365	plate1_red_A001	CO4	CO2	22	eGFP	empty	Ctr	NA	NA	NA	4
3366	plate1_red_A001	CO4	CO2	22	eGFP	empty	Ctr	NA	NA	NA	5
3367	plate1_red_A001	CO4	CO2	22	eGFP	empty	Ctr	NA	NA	NA	6
3368	plate1_red_A001	CO4	CO2	22	eGFP	empty	Ctr	NA	NA	NA	7
3369	plate1_red_A001	CO4	CO2	22	eGFP	empty	Ctr	NA	NA	NA	8
3370	plate1_red_A001	CO4	CO2	22	eGFP	empty	Ctr	NA	NA	NA	9
3371	plate1_red_A001	CO4	CO2	22	eGFP	empty	Ctr	NA	NA	NA	10
3372	plate1_red_A001	CO4	CO2	22	eGFP	empty	Ctr	NA	NA	NA	11
3373	plate1_red_A001	CO4	CO2	22	eGFP	empty	Ctr	NA	NA	NA	12
3374	plate1_red_A001	CO4	CO2	22.33333333	eGFP	empty	Ctr	NA	NA	NA	1
3375	plate1_red_A001	CO4	CO2	22.33333333	eGFP	empty	Ctr	NA	NA	NA	2
3376	plate1_red_A001	CO4	CO2	22.33333333	eGFP	empty	Ctr	NA	NA	NA	3
3377	plate1_red_A001	CO4	CO2	22.33333333	eGFP	empty	Ctr	NA	NA	NA	4
3378	plate1_red_A001	CO4	CO2	22.33333333	eGFP	empty	Ctr	NA	NA	NA	5
3379	plate1_red_A001	CO4	CO2	22.33333333	eGFP	empty	Ctr	NA	NA	NA	6
3380	plate1_red_A001	CO4	CO2	22.33333333	eGFP	empty	Ctr	NA	NA	NA	7
3381	plate1_red_A001	CO4	CO2	22.33333333	eGFP	empty	Ctr	NA	NA	NA	8
3382	plate1_red_A001	CO4	CO2	22.33333333	eGFP	empty	Ctr	NA	NA	NA	9
3383	plate1_red_A001	CO4	CO2	22.33333333	eGFP	empty	Ctr	NA	NA	NA	10
3384	plate1_red_A001	CO4	CO2	22.33333333	eGFP	empty	Ctr	NA	NA	NA	11
3385	plate1_red_A001	CO4	CO2	22.33333333	eGFP	empty	Ctr	NA	NA	NA	12
3386	plate1_red_A001	CO4	CO2	22.66666667	eGFP	empty	Ctr	NA	NA	NA	1
3387	plate1_red_A001	CO4	CO2	22.66666667	eGFP	empty	Ctr	NA	NA	NA	2
3388	plate1_red_A001	CO4	CO2	22.66666667	eGFP	empty	Ctr	NA	NA	NA	3
3389	plate1_red_A001	CO4	CO2	22.66666667	eGFP	empty	Ctr	NA	NA	NA	4
3390	plate1_red_A001	CO4	CO2	22.66666667	eGFP	empty	Ctr	NA	NA	NA	5
3391	plate1_red_A001	CO4	CO2	22.66666667	eGFP	empty	Ctr	NA	NA	NA	6
3392	plate1_red_A001	CO4	CO2	22.66666667	eGFP	empty	Ctr	NA	NA	NA	7
3393	plate1_red_A001	CO4	CO2	22.66666667	eGFP	empty	Ctr	NA	NA	NA	8
3394	plate1_red_A001	CO4	CO2	22.66666667	eGFP	empty	Ctr	NA	NA	NA	9
3395	plate1_red_A001	CO4	CO2	22.66666667	eGFP	empty	Ctr	NA	NA	NA	10
3396	plate1_red_A001	CO4	CO2	22.66666667	eGFP	empty	Ctr	NA	NA	NA	11
3397	plate1_red_A001	CO4	CO2	22.66666667	eGFP	empty	Ctr	NA	NA	NA	12
3398	plate1_red_A001	CO4	CO2	23	eGFP	empty	Ctr	NA	NA	NA	1
3399	plate1_red_A001	CO4	CO2	23	eGFP	empty	Ctr	NA	NA	NA	2
3400	plate1_red_A001	CO4	CO2	23	eGFP	empty	Ctr	NA	NA	NA	3
3401	plate1_red_A001	CO4	CO2	23	eGFP	empty	Ctr	NA	NA	NA	4
3402	plate1_red_A001	CO4	CO2	23	eGFP	empty	Ctr	NA	NA	NA	5
3403	plate1_red_A001	CO4	CO2	23	eGFP	empty	Ctr	NA	NA	NA	6
3404	plate1_red_A001	CO4	CO2	23	eGFP	empty	Ctr	NA	NA	NA	7
3405	plate1_red_A001	CO4	CO2	23	eGFP	empty	Ctr	NA	NA	NA	8
3406	plate1_red_A001	CO4	CO2	23	eGFP	empty	Ctr	NA	NA	NA	9
3407	plate1_red_A001	CO4	CO2	23	eGFP	empty	Ctr	NA	NA	NA	10
3408	plate1_red_A001	CO4	CO2	23	eGFP	empty	Ctr	NA	NA	NA	11
3409	plate1_red_A001	CO4	CO2	23	eGFP	empty	Ctr	NA	NA	NA	12
3410	plate1_red_A001	CO4	CO2	23.33333333	eGFP	empty	Ctr	NA	NA	NA	1
3411	plate1_red_A001	CO4	CO2	23.33333333	eGFP	empty	Ctr	NA	NA	NA	2
3412	plate1_red_A001	CO4	CO2	23.33333333	eGFP	empty	Ctr	NA	NA	NA	3
3413	plate1_red_A001	CO4	CO2	23.33333333	eGFP	empty	Ctr	NA	NA	NA	4
3414	plate1_red_A001	CO4	CO2	23.33333333	eGFP	empty	Ctr	NA	NA	NA	5
3415	plate1_red_A001	CO4	CO2	23.33333333	eGFP	empty	Ctr	NA	NA	NA	6
3416	plate1_red_A001	CO4	CO2	23.33333333	eGFP	empty	Ctr	NA	NA	NA	7
3417	plate1_red_A001	CO4	CO2	23.33333333	eGFP	empty	Ctr	NA	NA	NA	8
3418	plate1_red_A001	CO4	CO2	23.33333333	eGFP	empty	Ctr	NA	NA	NA	9
3419	plate1_red_A001	CO4	CO2	23.33333333	eGFP	empty	Ctr	NA	NA	NA	10
3420	plate1_red_A001	CO4	CO2	23.33333333	eGFP	empty	Ctr	NA	NA	NA	11
3421	plate1_red_A001	CO4	CO2	23.33333333	eGFP	empty	Ctr	NA	NA	NA	12
3422	plate1_red_A001	CO4	CO2	23.66666667	eGFP	empty	Ctr	NA	NA	NA	1
3423	plate1_red_A001	CO4	CO2	23.66666667	eGFP	empty	Ctr	NA	NA	NA	2
3424	plate1_red_A001	CO4	CO2	23.66666667	eGFP	empty	Ctr	NA	NA	NA	3
3425	plate1_red_A001	CO4	CO2	23.66666667	eGFP	empty	Ctr	NA	NA	NA	4
3426	plate1_red_A001	CO4	CO2	23.66666667	eGFP	empty	Ctr	NA	NA	NA	5
3427	plate1_red_A001	CO4	CO2	23.66666667	eGFP	empty	Ctr	NA	NA	NA	6
3428	plate1_red_A001	CO4	CO2	23.66666667	eGFP	empty	Ctr	NA	NA	NA	7
3429	plate1_red_A001	CO4	CO2	23.66666667	eGFP	empty	Ctr	NA	NA	NA	8
3430	plate1_red_A001	CO4	CO2	23.66666667	eGFP	empty	Ctr	NA	NA	NA	9
3431	plate1_red_A001	CO4	CO2	23.66666667	eGFP	empty	Ctr	NA	NA	NA	10
3432	plate1_red_A001	CO4	CO2	23.66666667	eGFP	empty	Ctr	NA	NA	NA	11
3433	plate1_red_A001	CO4	CO2	23.66666667	eGFP	empty	Ctr	NA	NA	NA	12
3434	plate1_red_A001	CO4	CO2	24	eGFP	empty	Ctr	NA	NA	NA	1
3435	plate1_red_A001	CO4	CO2	24	eGFP	empty	Ctr	NA	NA	NA	2
3436	plate1_red_A001	CO4	CO2	24	eGFP	empty	Ctr	NA	NA	NA	3
3437	plate1_red_A001	CO4	CO2	24	eGFP	empty	Ctr	NA	NA	NA	4
3438	plate1_red_A001	CO4	CO2	24	eGFP	empty	Ctr	NA	NA	NA	5
3439	plate1_red_A001	CO4	CO2	24	eGFP	empty	Ctr	NA	NA	NA	6
3440	plate1_red_A001	CO4	CO2	24	eGFP	empty	Ctr	NA	NA	NA	7
3441	plate1_red_A001	CO4	CO2	24	eGFP	empty	Ctr	NA	NA	NA	8
3442	plate1_red_A001	CO4	CO2	24	eGFP	empty	Ctr	NA	NA	NA	9
3443	plate1_red_A001	CO4	CO2	24	eGFP	empty	Ctr	NA	NA	NA	10
3444	plate1_red_A001	CO4	CO2	24	eGFP	empty	Ctr	NA	NA	NA	11
3445	plate1_red_A001	CO4	CO2	24	eGFP	empty	Ctr	NA	NA	NA	12
3446	plate1_red_A001	CO4	CO2	24.33333333	eGFP	empty	Ctr	NA	NA	NA	1
3447	plate1_red_A001	CO4	CO2	24.33333333	eGFP	empty	Ctr	NA	NA	NA	2
3448	plate1_red_A001	CO4	CO2	24.33333333	eGFP	empty	Ctr	NA	NA	NA	3
3449	plate1_red_A001	CO4	CO2	24.33333333	eGFP	empty	Ctr	NA	NA	NA	4
3450	plate1_red_A001	CO4	CO2	24.33333333	eGFP	empty	Ctr	NA	NA	NA	5
3451	plate1_red_A001	CO4	CO2	24.33333333	eGFP	empty	Ctr	NA	NA	NA	6
3452	plate1_red_A001	CO4	CO2	24.33333333	eGFP	empty	Ctr	NA	NA	NA	7
3453	plate1_red_A001	CO4	CO2	24.33333333	eGFP	empty	Ctr	NA	NA	NA	8
3454	plate1_red_A001	CO4	CO2	24.33333333	eGFP	empty	Ctr	NA	NA	NA	9
3455	plate1_red_A001	CO4	CO2	24.33333333	eGFP	empty	Ctr	NA	NA	NA	10
3456	plate1_red_A001	CO4	CO2	24.33333333	eGFP	empty	Ctr	NA	NA	NA	11
3457	plate1_red_A001	CO4	CO2	24.33333333	eGFP	empty	Ctr	NA	NA	NA	12
3458	plate1_red_A001	CO4	CO2	24.66666667	eGFP	empty	Ctr	NA	NA	NA	1
3459	plate1_red_A001	CO4	CO2	24.66666667	eGFP	empty	Ctr	NA	NA	NA	2
3460	plate1_red_A001	CO4	CO2	24.66666667	eGFP	empty	Ctr	NA	NA	NA	3
3461	plate1_red_A001	CO4	CO2	24.66666667	eGFP	empty	Ctr	NA	NA	NA	4
3462	plate1_red_A001	CO4	CO2	24.66666667	eGFP	empty	Ctr	NA	NA	NA	5
3463	plate1_red_A001	CO4	CO2	24.66666667	eGFP	empty	Ctr	NA	NA	NA	6
3464	plate1_red_A001	CO4	CO2	24.66666667	eGFP	empty	Ctr	NA	NA	NA	7
3465	plate1_red_A001	CO4	CO2	24.66666667	eGFP	empty	Ctr	NA	NA	NA	8
3466	plate1_red_A001	CO4	CO2	24.66666667	eGFP	empty	Ctr	NA	NA	NA	9
3467	plate1_red_A001	CO4	CO2	24.66666667	eGFP	empty	Ctr	NA	NA	NA	10
3468	plate1_red_A001	CO4	CO2	24.66666667	eGFP	empty	Ctr	NA	NA	NA	11
3469	plate1_red_A001	CO4	CO2	24.66666667	eGFP	empty	Ctr	NA	NA	NA	12
3470	plate1_red_A001	CO4	CO2	25	eGFP	empty	Ctr	NA	NA	NA	1
3471	plate1_red_A001	CO4	CO2	25	eGFP	empty	Ctr	NA	NA	NA	2
3472	plate1_red_A001	CO4	CO2	25	eGFP	empty	Ctr	NA	NA	NA	3
3473	plate1_red_A001	CO4	CO2	25	eGFP	empty	Ctr	NA	NA	NA	4
3474	plate1_red_A001	CO4	CO2	25	eGFP	empty	Ctr	NA	NA	NA	5
3475	plate1_red_A001	CO4	CO2	25	eGFP	empty	Ctr	NA	NA	NA	6
[truncated: 523,625 more rows]
