# Supplementary material for: Enhanced in vivo-imaging in medaka by optimized anaesthesia, fluorescent protein selection and removal of pigmentation
Source: PLoS One. 2019 Mar 7;14(3):e0212956. doi: 10.1371/journal.pone.0212956 (PMC6405165; doi:10.1371/journal.pone.0212956)
Supplement: S1 Dataset — (ZIP) [file pone.0212956.s010.zip › minimal data set/fluorescent protein data/timelapse_codon_optimization.csv]

	well	maskchannel	measurementchannel	hpf	green	Mean	Median	zslice
1	A001	CO4	CO3	40.6666666666667	eGFPvar	2.32723138912115	NA	6
2	A001	CO4	CO3	40.3333333333333	eGFPvar	2.63855523994801	NA	12
6	A001	CO4	CO3	42.6666666666667	eGFPvar	2.46449185612682	NA	10
8	A001	CO4	CO3	41.3333333333333	eGFPvar	1.87238626079519	NA	1
10	A001	CO4	CO3	41.3333333333333	eGFPvar	1.78198089167589	NA	6
11	A001	CO4	CO3	42.6666666666667	eGFPvar	2.44920703285472	NA	9
12	A001	CO4	CO3	47.3333333333333	eGFPvar	1.5744194176926	NA	8
15	A001	CO4	CO3	43.3333333333333	eGFPvar	2.61721156781129	NA	12
16	A001	CO4	CO3	43	eGFPvar	2.49731980088419	NA	2
17	A001	CO4	CO3	41.3333333333333	eGFPvar	1.85959841766124	NA	2
18	A001	CO4	CO3	37.3333333333333	eGFPvar	5.12133380355713	NA	4
21	A001	CO4	CO3	43	eGFPvar	2.56423336054205	NA	3
26	A001	CO4	CO3	39	eGFPvar	2.44214755592004	NA	3
27	A001	CO4	CO3	41.3333333333333	eGFPvar	1.77674824947463	NA	8
29	A001	CO4	CO3	37.3333333333333	eGFPvar	5.08266733171203	NA	3
30	A001	CO4	CO3	40.3333333333333	eGFPvar	2.59558331337942	NA	11
31	A001	CO4	CO3	41	eGFPvar	2.53949306101154	NA	9
32	A001	CO4	CO3	40.6666666666667	eGFPvar	2.40707967309756	NA	5
34	A001	CO4	CO3	43	eGFPvar	2.44427733309669	NA	1
36	A001	CO4	CO3	37.3333333333333	eGFPvar	5.11596346024531	NA	5
37	A001	CO4	CO3	40.6666666666667	eGFPvar	2.42779910019974	NA	11
38	A001	CO4	CO3	43.3333333333333	eGFPvar	2.56474744468814	NA	3
39	A001	CO4	CO3	40.3333333333333	eGFPvar	2.55815615152936	NA	10
42	A001	CO4	CO3	36.6666666666667	eGFPvar	2.54221954300061	NA	10
43	A001	CO4	CO3	21	eGFPvar	7.99812114484703	NA	1
44	A001	CO4	CO3	37	eGFPvar	2.47806918562798	NA	6
47	A001	CO4	CO3	38.6666666666667	eGFPvar	2.75025838083384	NA	11
48	A001	CO4	CO3	40.6666666666667	eGFPvar	2.32075025685082	NA	9
49	A001	CO4	CO3	40.6666666666667	eGFPvar	2.37363666337969	NA	10
51	A001	CO4	CO3	37.3333333333333	eGFPvar	5.05988238795146	NA	2
52	A001	CO4	CO3	45	eGFPvar	2.02939306705509	NA	7
53	A001	CO4	CO3	36.6666666666667	eGFPvar	2.54549682943193	NA	11
54	A001	CO4	CO3	35	eGFPvar	2.46634623108235	NA	7
55	A001	CO4	CO3	38.6666666666667	eGFPvar	2.73337622467925	NA	10
56	A001	CO4	CO3	43.3333333333333	eGFPvar	2.61935052506198	NA	11
57	A001	CO4	CO3	37.3333333333333	eGFPvar	5.16903346825492	NA	11
58	A001	CO4	CO3	41.3333333333333	eGFPvar	1.82575148468572	NA	10
59	A001	CO4	CO3	43	eGFPvar	2.54326607144087	NA	11
61	A001	CO4	CO3	39	eGFPvar	2.44319408436029	NA	1
62	A001	CO4	CO3	39	eGFPvar	2.45840546704009	NA	10
64	A001	CO4	CO3	39.3333333333333	eGFPvar	2.11919255128793	NA	8
65	A001	CO4	CO3	41.3333333333333	eGFPvar	1.80930997208492	NA	5
66	A001	CO4	CO3	39.3333333333333	eGFPvar	2.14265682052726	NA	9
67	A001	CO4	CO3	37	eGFPvar	2.47973995910277	NA	1
69	A001	CO4	CO3	37	eGFPvar	2.47986848013929	NA	5
70	A001	CO4	CO3	39	eGFPvar	2.43856732704549	NA	2
71	A001	CO4	CO3	43	eGFPvar	2.5852649101615	NA	4
73	A001	CO4	CO3	36.6666666666667	eGFPvar	2.53202048074518	NA	2
74	A001	CO4	CO3	40.6666666666667	eGFPvar	2.29131893948725	NA	8
77	A001	CO4	CO3	33	eGFPvar	2.68317039976927	NA	8
82	A001	CO4	CO3	40.6666666666667	eGFPvar	2.41838034423748	NA	2
83	A001	CO4	CO3	41.3333333333333	eGFPvar	1.7917301303035	NA	9
84	A001	CO4	CO3	41	eGFPvar	2.6152929323375	NA	12
88	A001	CO4	CO3	36.6666666666667	eGFPvar	2.54402801758596	NA	3
98	A001	CO4	CO3	47.3333333333333	eGFPvar	1.49336854401731	NA	9
99	A001	CO4	CO3	40.6666666666667	eGFPvar	2.47369947038623	NA	3
100	A001	CO4	CO3	40.6666666666667	eGFPvar	2.29864463856901	NA	7
101	A001	CO4	CO3	43.3333333333333	eGFPvar	2.49738406140245	NA	2
102	A001	CO4	CO3	43	eGFPvar	2.50290128589887	NA	9
103	A001	CO4	CO3	42.6666666666667	eGFPvar	2.41917901067872	NA	8
107	A001	CO4	CO3	43.6666666666667	eGFPvar	2.7221398140576	NA	5
108	A001	CO4	CO3	42.6666666666667	eGFPvar	2.51567994895879	NA	12
109	A001	CO4	CO3	39.3333333333333	eGFPvar	2.30792569342072	NA	2
111	A001	CO4	CO3	38.6666666666667	eGFPvar	2.72845570499526	NA	9
112	A001	CO4	CO3	41	eGFPvar	2.55295104955021	NA	7
113	A001	CO4	CO3	20.6666666666667	eGFPvar	3.79670420041938	NA	11
114	A001	CO4	CO3	41	eGFPvar	2.57035646992493	NA	10
116	A001	CO4	CO3	43	eGFPvar	2.52099521182638	NA	10
118	A001	CO4	CO3	39	eGFPvar	2.42270415910904	NA	6
123	A001	CO4	CO3	41	eGFPvar	2.58892775970238	NA	11
127	A001	CO4	CO3	37	eGFPvar	2.46324336605775	NA	7
128	A001	CO4	CO3	45	eGFPvar	1.79755947731718	NA	4
131	A001	CO4	CO3	42.6666666666667	eGFPvar	2.42751451790459	NA	5
132	A001	CO4	CO3	41.6666666666667	eGFPvar	2.46810880529751	NA	3
133	A001	CO4	CO3	43.6666666666667	eGFPvar	2.77411739325678	NA	4
136	A001	CO4	CO3	37	eGFPvar	2.47210213750374	NA	2
137	A001	CO4	CO3	35	eGFPvar	2.46541904360459	NA	8
138	A001	CO4	CO3	35	eGFPvar	2.45920413348134	NA	9
139	A001	CO4	CO3	35	eGFPvar	2.45543112305201	NA	10
140	A001	CO4	CO3	35	eGFPvar	2.46764980159565	NA	11
141	A001	CO4	CO3	40.6666666666667	eGFPvar	2.4602047615514	NA	4
143	A001	CO4	CO3	41.6666666666667	eGFPvar	2.48917707521311	NA	4
146	A001	CO4	CO3	31.3333333333333	eGFPvar	2.65776913490807	NA	8
147	A001	CO4	CO3	31.3333333333333	eGFPvar	2.66445222880723	NA	9
148	A001	CO4	CO3	45	eGFPvar	2.04541229625017	NA	8
149	A001	CO4	CO3	45	eGFPvar	2.06767397579061	NA	9
150	A001	CO4	CO3	38.6666666666667	eGFPvar	2.73414735089838	NA	8
151	A001	CO4	CO3	43.3333333333333	eGFPvar	2.60324867520057	NA	10
152	A001	CO4	CO3	18.3333333333333	eGFPvar	2.13142040990561	NA	12
153	A001	CO4	CO3	18.6666666666667	eGFPvar	5.27210733954569	NA	1
154	A001	CO4	CO3	18.6666666666667	eGFPvar	5.2503505640773	NA	2
155	A001	CO4	CO3	18.6666666666667	eGFPvar	5.23369790977364	NA	3
157	A001	CO4	CO3	39	eGFPvar	2.45123582921696	NA	4
158	A001	CO4	CO3	41.3333333333333	eGFPvar	1.84401983201995	NA	3
159	A001	CO4	CO3	18.6666666666667	eGFPvar	5.54200151624223	NA	8
160	A001	CO4	CO3	41.3333333333333	eGFPvar	1.83128706933021	NA	4
161	A001	CO4	CO3	39	eGFPvar	2.49061834683697	NA	11
162	A001	CO4	CO3	38.6666666666667	eGFPvar	2.74999215868676	NA	7
163	A001	CO4	CO3	41.3333333333333	eGFPvar	1.76638394588652	NA	7
164	A001	CO4	CO3	39.3333333333333	eGFPvar	2.32498227098202	NA	1
168	A001	CO4	CO3	39.3333333333333	eGFPvar	2.29271431074092	NA	3
169	A001	CO4	CO3	38.6666666666667	eGFPvar	2.769004092018	NA	12
170	A001	CO4	CO3	42.6666666666667	eGFPvar	2.39642160714026	NA	7
171	A001	CO4	CO3	39.3333333333333	eGFPvar	2.08908190844559	NA	6
173	A001	CO4	CO3	39.3333333333333	eGFPvar	2.11131604776393	NA	7
174	A001	CO4	CO3	42.6666666666667	eGFPvar	2.4186557464586	NA	6
175	A001	CO4	CO3	36.6666666666667	eGFPvar	2.55931284085806	NA	12
177	A001	CO4	CO3	42.6666666666667	eGFPvar	2.49602541044494	NA	11
180	A001	CO4	CO3	43	eGFPvar	2.55373135584338	NA	5
181	A001	CO4	CO3	43.3333333333333	eGFPvar	2.46350958820483	NA	1
182	A001	CO4	CO3	43	eGFPvar	2.49851321050904	NA	8
184	A001	CO4	CO3	33	eGFPvar	2.68125176429548	NA	7
186	A001	CO4	CO3	40.6666666666667	eGFPvar	2.50401207485738	NA	12
187	A001	CO4	CO3	43.3333333333333	eGFPvar	2.58120731743702	NA	4
189	A001	CO4	CO3	41	eGFPvar	2.62549199459294	NA	4
191	A001	CO4	CO3	41	eGFPvar	2.53400337673723	NA	8
192	A001	CO4	CO3	43.3333333333333	eGFPvar	2.59771309055608	NA	9
193	A001	CO4	CO3	33	eGFPvar	2.75322354474789	NA	12
195	A001	CO4	CO3	33.3333333333333	eGFPvar	6.20781392601931	NA	2
196	A001	CO4	CO3	33.3333333333333	eGFPvar	6.21752644435077	NA	3
197	A001	CO4	CO3	36.6666666666667	eGFPvar	2.56514218787175	NA	4
198	A001	CO4	CO3	36.6666666666667	eGFPvar	2.56619789638603	NA	5
199	A001	CO4	CO3	43.6666666666667	eGFPvar	2.76262394056208	NA	2
200	A001	CO4	CO3	39	eGFPvar	2.4032240420019	NA	7
203	A001	CO4	CO3	43.6666666666667	eGFPvar	2.6281909363599	NA	6
204	A001	CO4	CO3	47	eGFPvar	2.66975831160078	NA	4
206	A001	CO4	CO3	43.6666666666667	eGFPvar	2.4947126598576	NA	9
210	A001	CO4	CO3	39.3333333333333	eGFPvar	2.15921767409054	NA	5
211	A001	CO4	CO3	37	eGFPvar	2.4380532428994	NA	11
212	A001	CO4	CO3	37	eGFPvar	2.44409373161595	NA	12
213	A001	CO4	CO3	37.3333333333333	eGFPvar	5.0523363670928	NA	1
214	A001	CO4	CO3	37	eGFPvar	2.45917659325922	NA	9
216	A001	CO4	CO3	40.3333333333333	eGFPvar	2.54028254737874	NA	9
219	A001	CO4	CO3	20.3333333333333	eGFPvar	11.1297198011902	NA	6
220	A001	CO4	CO3	47.3333333333333	eGFPvar	1.48800738077953	NA	10
221	A001	CO4	CO3	47.3333333333333	eGFPvar	1.44252929399876	NA	11
222	A001	CO4	CO3	37.3333333333333	eGFPvar	5.0473883071867	NA	7
223	A001	CO4	CO3	33	eGFPvar	2.68433626917201	NA	6
224	A001	CO4	CO3	30.6666666666667	eGFPvar	6.55405877848405	NA	1
225	A001	CO4	CO3	30.6666666666667	eGFPvar	6.38539327819679	NA	2
228	A001	CO4	CO3	41	eGFPvar	2.59711638574365	NA	3
229	A001	CO4	CO3	43.3333333333333	eGFPvar	2.59096573613866	NA	6
230	A001	CO4	CO3	41	eGFPvar	2.59658394144949	NA	5
232	A001	CO4	CO3	41	eGFPvar	2.58626553823157	NA	6
235	A001	CO4	CO3	20.6666666666667	eGFPvar	3.81589973523136	NA	12
240	A001	CO4	CO3	43.6666666666667	eGFPvar	2.79404733399175	NA	3
247	A001	CO4	CO3	14.3333333333333	eGFPvar	2.65823731868397	NA	3
251	A001	CO4	CO3	45	eGFPvar	1.9731559335026	NA	5
252	A001	CO4	CO3	45	eGFPvar	2.03833445916741	NA	6
253	A001	CO4	CO3	34.6666666666667	eGFPvar	2.52739372343038	NA	11
254	A001	CO4	CO3	34.6666666666667	eGFPvar	2.54214610240832	NA	12
255	A001	CO4	CO3	35	eGFPvar	2.46423481405378	NA	1
256	A001	CO4	CO3	35	eGFPvar	2.43515233950362	NA	2
257	A001	CO4	CO3	35	eGFPvar	2.42614668687303	NA	3
258	A001	CO4	CO3	45	eGFPvar	2.08188473040035	NA	10
259	A001	CO4	CO3	45	eGFPvar	2.09817018174252	NA	11
260	A001	CO4	CO3	45	eGFPvar	2.12850114636175	NA	12
261	A001	CO4	CO3	45.3333333333333	eGFPvar	2.14149095112452	NA	1
262	A001	CO4	CO3	35	eGFPvar	2.49296844579052	NA	12
263	A001	CO4	CO3	30.3333333333333	eGFPvar	6.49650889434423	NA	12
266	A001	CO4	CO3	30.6666666666667	eGFPvar	6.27514058900885	NA	3
267	A001	CO4	CO3	25	eGFPvar	2.64307183637436	NA	7
268	A001	CO4	CO3	41	eGFPvar	2.54992162511791	NA	2
269	A001	CO4	CO3	20.6666666666667	eGFPvar	3.74957370031189	NA	5
270	A001	CO4	CO3	43.3333333333333	eGFPvar	2.58593505556622	NA	8
271	A001	CO4	CO3	38.6666666666667	eGFPvar	2.82712314074813	NA	5
273	A001	CO4	CO3	35.3333333333333	eGFPvar	2.44122036844227	NA	8
274	A001	CO4	CO3	35.3333333333333	eGFPvar	2.45650519171437	NA	9
275	A001	CO4	CO3	35.3333333333333	eGFPvar	2.45913069288904	NA	10
276	A001	CO4	CO3	35.3333333333333	eGFPvar	2.47148707254324	NA	11
277	A001	CO4	CO3	18.6666666666667	eGFPvar	5.20646981017902	NA	4
278	A001	CO4	CO3	18.6666666666667	eGFPvar	5.28544598712189	NA	6
279	A001	CO4	CO3	39	eGFPvar	2.44113774777594	NA	5
281	A001	CO4	CO3	18.6666666666667	eGFPvar	5.58564358821554	NA	9
282	A001	CO4	CO3	39	eGFPvar	2.41058646137981	NA	8
283	A001	CO4	CO3	39	eGFPvar	2.42579784405961	NA	9
284	A001	CO4	CO3	39	eGFPvar	2.5132472293389	NA	12
290	A001	CO4	CO3	39.3333333333333	eGFPvar	2.2719122629724	NA	4
293	A001	CO4	CO3	42.6666666666667	eGFPvar	2.44664579219831	NA	4
296	A001	CO4	CO3	32.6666666666667	eGFPvar	7.10467961924113	NA	3
297	A001	CO4	CO3	32.6666666666667	eGFPvar	7.14828497091829	NA	4
300	A001	CO4	CO3	22.6666666666667	eGFPvar	6.63237399009623	NA	3
302	A001	CO4	CO3	43	eGFPvar	2.5684286543771	NA	12
303	A001	CO4	CO3	43	eGFPvar	2.50014726368768	NA	7
304	A001	CO4	CO3	33	eGFPvar	2.68092128163014	NA	5
306	A001	CO4	CO3	22.6666666666667	eGFPvar	6.51167437665385	NA	9
307	A001	CO4	CO3	22.6666666666667	eGFPvar	6.61886092111333	NA	10
308	A001	CO4	CO3	33	eGFPvar	2.68389562561822	NA	9
309	A001	CO4	CO3	33	eGFPvar	2.69465467238993	NA	10
315	A001	CO4	CO3	33.3333333333333	eGFPvar	6.22957070148771	NA	1
317	A001	CO4	CO3	36.6666666666667	eGFPvar	2.54180643966894	NA	1
318	A001	CO4	CO3	33.3333333333333	eGFPvar	6.23620789501667	NA	4
319	A001	CO4	CO3	33.3333333333333	eGFPvar	6.24065105085073	NA	5
320	A001	CO4	CO3	36.6666666666667	eGFPvar	2.57103579540369	NA	6
321	A001	CO4	CO3	16.3333333333333	eGFPvar	2.57004434740766	NA	8
322	A001	CO4	CO3	33.3333333333333	eGFPvar	6.23170047866436	NA	8
323	A001	CO4	CO3	33.3333333333333	eGFPvar	6.19566868806797	NA	9
326	A001	CO4	CO3	37	eGFPvar	2.47425027482847	NA	3
328	A001	CO4	CO3	33.6666666666667	eGFPvar	5.98277359106901	NA	2
331	A001	CO4	CO3	37	eGFPvar	2.4423586976229	NA	10
336	A001	CO4	CO3	33.6666666666667	eGFPvar	5.76855656340868	NA	7
337	A001	CO4	CO3	33.6666666666667	eGFPvar	5.77489081449442	NA	8
341	A001	CO4	CO3	20.3333333333333	eGFPvar	11.1390467564121	NA	7
342	A001	CO4	CO3	20.3333333333333	eGFPvar	11.5067913422722	NA	8
344	A001	CO4	CO3	37.3333333333333	eGFPvar	5.0709443771664	NA	8
345	A001	CO4	CO3	37.3333333333333	eGFPvar	5.12550155717006	NA	9
346	A001	CO4	CO3	37.3333333333333	eGFPvar	5.16098254332421	NA	10
348	A001	CO4	CO3	20.6666666666667	eGFPvar	3.7351518039993	NA	3
349	A001	CO4	CO3	20.6666666666667	eGFPvar	3.75798264813006	NA	4
351	A001	CO4	CO3	43.3333333333333	eGFPvar	2.57434062205712	NA	7
352	A001	CO4	CO3	41	eGFPvar	2.52642063558243	NA	1
354	A001	CO4	CO3	37.6666666666667	eGFPvar	4.98359597270152	NA	5
355	A001	CO4	CO3	37.6666666666667	eGFPvar	4.95997564220355	NA	6
366	A001	CO4	CO3	34.3333333333333	eGFPvar	5.60775838657139	NA	12
374	A001	CO4	CO3	41.6666666666667	eGFPvar	2.44207411532774	NA	1
375	A001	CO4	CO3	41.6666666666667	eGFPvar	2.45022602107286	NA	2
378	A001	CO4	CO3	41.6666666666667	eGFPvar	2.48223693924092	NA	5
379	A001	CO4	CO3	35	eGFPvar	2.43442711365467	NA	4
380	A001	CO4	CO3	35	eGFPvar	2.44245049836327	NA	5
381	A001	CO4	CO3	35	eGFPvar	2.45925003385152	NA	6
387	A001	CO4	CO3	45.3333333333333	eGFPvar	2.27135227845613	NA	8
388	A001	CO4	CO3	35.3333333333333	eGFPvar	2.39572392151343	NA	2
389	A001	CO4	CO3	45.3333333333333	eGFPvar	2.30619065942767	NA	9
390	A001	CO4	CO3	37.6666666666667	eGFPvar	4.94419509493344	NA	2
392	A001	CO4	CO3	38.6666666666667	eGFPvar	2.86648729822006	NA	4
396	A001	CO4	CO3	38.6666666666667	eGFPvar	2.79086184830081	NA	6
399	A001	CO4	CO3	18.6666666666667	eGFPvar	5.21001331875742	NA	5
400	A001	CO4	CO3	18.6666666666667	eGFPvar	5.42195368805649	NA	7
401	A001	CO4	CO3	35.6666666666667	eGFPvar	2.49483200082009	NA	3
403	A001	CO4	CO3	18.6666666666667	eGFPvar	5.64076075273547	NA	10
404	A001	CO4	CO3	18.6666666666667	eGFPvar	5.71497247125298	NA	11
405	A001	CO4	CO3	18.6666666666667	eGFPvar	5.8055063614088	NA	12
412	A001	CO4	CO3	42.6666666666667	eGFPvar	2.40906256908962	NA	1
416	A001	CO4	CO3	32.6666666666667	eGFPvar	7.05718191617215	NA	2
419	A001	CO4	CO3	32.6666666666667	eGFPvar	7.16317505100679	NA	5
421	A001	CO4	CO3	32.6666666666667	eGFPvar	7.15111243372178	NA	8
422	A001	CO4	CO3	22.6666666666667	eGFPvar	6.56115497571488	NA	4
423	A001	CO4	CO3	43	eGFPvar	2.52364825322316	NA	6
424	A001	CO4	CO3	33	eGFPvar	2.6816006071089	NA	4
427	A001	CO4	CO3	33	eGFPvar	2.66072511874808	NA	2
428	A001	CO4	CO3	33	eGFPvar	2.67061205848625	NA	3
429	A001	CO4	CO3	22.6666666666667	eGFPvar	6.74026740025658	NA	11
431	A001	CO4	CO3	38.6666666666667	eGFPvar	2.86773578828913	NA	3
433	A001	CO4	CO3	43.3333333333333	eGFPvar	2.5845029640164	NA	5
434	A001	CO4	CO3	33	eGFPvar	2.72136868783847	NA	11
441	A001	CO4	CO3	43.6666666666667	eGFPvar	2.70366950509456	NA	1
442	A001	CO4	CO3	33.3333333333333	eGFPvar	6.26384909794298	NA	7
444	A001	CO4	CO3	36.6666666666667	eGFPvar	2.5687499569684	NA	7
445	A001	CO4	CO3	33.3333333333333	eGFPvar	6.18370705159737	NA	10
446	A001	CO4	CO3	33.3333333333333	eGFPvar	6.19418151607393	NA	11
455	A001	CO4	CO3	37	eGFPvar	2.47598530882152	NA	8
456	A001	CO4	CO3	47	eGFPvar	2.61385166071364	NA	11
457	A001	CO4	CO3	47	eGFPvar	2.64712942909885	NA	12
458	A001	CO4	CO3	47.3333333333333	eGFPvar	1.63464988345131	NA	1
459	A001	CO4	CO3	47.3333333333333	eGFPvar	1.64414208000588	NA	2
460	A001	CO4	CO3	47.3333333333333	eGFPvar	1.65427688174305	NA	3
463	A001	CO4	CO3	37.3333333333333	eGFPvar	5.05950600491593	NA	6
464	A001	CO4	CO3	47.3333333333333	eGFPvar	1.58255296328965	NA	7
469	A001	CO4	CO3	37.3333333333333	eGFPvar	5.1734582639409	NA	12
470	A001	CO4	CO3	37.6666666666667	eGFPvar	4.93440913600968	NA	1
472	A001	CO4	CO3	47.6666666666667	eGFPvar	2.43248093795876	NA	5
479	A001	CO4	CO3	34.3333333333333	eGFPvar	5.55880105173048	NA	3
480	A001	CO4	CO3	34.3333333333333	eGFPvar	5.59002248353133	NA	4
487	A001	CO4	CO3	37.6666666666667	eGFPvar	4.93109512928222	NA	12
488	A001	CO4	CO3	34.6666666666667	eGFPvar	2.54781938816337	NA	1
489	A001	CO4	CO3	34.6666666666667	eGFPvar	2.52934907920032	NA	2
493	A001	CO4	CO3	34.6666666666667	eGFPvar	2.5338473154786	NA	9
494	A001	CO4	CO3	34.6666666666667	eGFPvar	2.52230796241372	NA	10
495	A001	CO4	CO3	14.3333333333333	eGFPvar	2.59394008012675	NA	7
496	A001	CO4	CO3	14.3333333333333	eGFPvar	2.51836053057768	NA	8
497	A001	CO4	CO3	14.3333333333333	eGFPvar	2.48293462486775	NA	9
498	A001	CO4	CO3	14.3333333333333	eGFPvar	2.47323128661033	NA	10
499	A001	CO4	CO3	14.3333333333333	eGFPvar	2.44390095006116	NA	11
507	A001	CO4	CO3	45.3333333333333	eGFPvar	2.23591719267216	NA	2
508	A001	CO4	CO3	25	eGFPvar	2.6789934660823	NA	6
509	A001	CO4	CO3	45.3333333333333	eGFPvar	2.40047919986475	NA	4
510	A001	CO4	CO3	35.3333333333333	eGFPvar	2.39807402046698	NA	3
514	A001	CO4	CO3	45.3333333333333	eGFPvar	2.31793197412137	NA	10
515	A001	CO4	CO3	35.3333333333333	eGFPvar	2.41212871381808	NA	7
516	A001	CO4	CO3	45.3333333333333	eGFPvar	2.37809817936182	NA	12
517	A001	CO4	CO3	45.6666666666667	eGFPvar	2.93299693462028	NA	1
518	A001	CO4	CO3	45.6666666666667	eGFPvar	2.99135466527538	NA	2
529	A001	CO4	CO3	35.6666666666667	eGFPvar	2.38721399288085	NA	8
531	A001	CO4	CO3	19	eGFPvar	5.82389404970551	NA	1
534	A001	CO4	CO3	32.3333333333333	eGFPvar	7.34696931330751	NA	9
535	A001	CO4	CO3	42.6666666666667	eGFPvar	2.41825182320095	NA	2
536	A001	CO4	CO3	42.6666666666667	eGFPvar	2.44832574574714	NA	3
541	A001	CO4	CO3	39.3333333333333	eGFPvar	2.14073818505346	NA	10
542	A001	CO4	CO3	39.3333333333333	eGFPvar	2.15170837352803	NA	11
543	A001	CO4	CO3	32.6666666666667	eGFPvar	7.12835503018332	NA	9
545	A001	CO4	CO3	22.6666666666667	eGFPvar	6.48660359445799	NA	6
546	A001	CO4	CO3	39.6666666666667	eGFPvar	2.02353617981929	NA	5
547	A001	CO4	CO3	33	eGFPvar	2.6745135899521	NA	1
549	A001	CO4	CO3	39.6666666666667	eGFPvar	2.0751281959089	NA	6
557	A001	CO4	CO3	36.3333333333333	eGFPvar	2.52725602231982	NA	8
559	A001	CO4	CO3	46.6666666666667	eGFPvar	2.75097442660875	NA	3
560	A001	CO4	CO3	12.6666666666667	eGFPvar	1.63286894908807	NA	8
561	A001	CO4	CO3	12.6666666666667	eGFPvar	1.6749136881789	NA	9
566	A001	CO4	CO3	36.6666666666667	eGFPvar	2.55792664967843	NA	8
567	A001	CO4	CO3	36.6666666666667	eGFPvar	2.54968294319294	NA	9
570	A001	CO4	CO3	43.6666666666667	eGFPvar	2.51135613408722	NA	7
571	A001	CO4	CO3	43.6666666666667	eGFPvar	2.49619065177761	NA	8
572	A001	CO4	CO3	33.6666666666667	eGFPvar	5.94996400645971	NA	3
573	A001	CO4	CO3	37	eGFPvar	2.47861999007022	NA	4
574	A001	CO4	CO3	47	eGFPvar	2.62608869940536	NA	7
575	A001	CO4	CO3	47	eGFPvar	2.6091881831027	NA	8
576	A001	CO4	CO3	47	eGFPvar	2.58251088795031	NA	9
577	A001	CO4	CO3	40.3333333333333	eGFPvar	2.55303367021655	NA	5
578	A001	CO4	CO3	40.3333333333333	eGFPvar	2.5489118169738	NA	6
579	A001	CO4	CO3	40.3333333333333	eGFPvar	2.53712460190991	NA	8
582	A001	CO4	CO3	47.3333333333333	eGFPvar	1.67887948016301	NA	4
584	A001	CO4	CO3	40.6666666666667	eGFPvar	2.37317765967783	NA	1
586	A001	CO4	CO3	17	eGFPvar	2.02562005662576	NA	4
587	A001	CO4	CO3	17	eGFPvar	2.05103968163503	NA	5
588	A001	CO4	CO3	47.3333333333333	eGFPvar	1.44491611324845	NA	12
589	A001	CO4	CO3	47.6666666666667	eGFPvar	2.48082320783917	NA	1
592	A001	CO4	CO3	47.6666666666667	eGFPvar	2.50853785135777	NA	4
593	A001	CO4	CO3	20.6666666666667	eGFPvar	3.65616644698239	NA	2
596	A001	CO4	CO3	37.6666666666667	eGFPvar	4.99070135000639	NA	4
599	A001	CO4	CO3	20.6666666666667	eGFPvar	3.76044290797205	NA	9
600	A001	CO4	CO3	20.6666666666667	eGFPvar	3.77979450404267	NA	10
604	A001	CO4	CO3	21	eGFPvar	7.87943196761882	NA	2
605	A001	CO4	CO3	21	eGFPvar	7.80196132281807	NA	3
606	A001	CO4	CO3	34.3333333333333	eGFPvar	5.57791396587613	NA	9
608	A001	CO4	CO3	21	eGFPvar	7.68523668143384	NA	6
609	A001	CO4	CO3	21	eGFPvar	7.71554928590499	NA	7
610	A001	CO4	CO3	21	eGFPvar	7.8594653065877	NA	8
611	A001	CO4	CO3	34.6666666666667	eGFPvar	2.52641145550839	NA	3
614	A001	CO4	CO3	41.3333333333333	eGFPvar	1.85880893129403	NA	11
615	A001	CO4	CO3	41.3333333333333	eGFPvar	1.89256406352917	NA	12
622	A001	CO4	CO3	41.6666666666667	eGFPvar	2.44704971545595	NA	6
623	A001	CO4	CO3	41.6666666666667	eGFPvar	2.4304705017446	NA	7
624	A001	CO4	CO3	41.6666666666667	eGFPvar	2.43114982722336	NA	8
627	A001	CO4	CO3	41.6666666666667	eGFPvar	2.44828902545099	NA	10
628	A001	CO4	CO3	41.6666666666667	eGFPvar	2.46734685915242	NA	11
629	A001	CO4	CO3	35.3333333333333	eGFPvar	2.42396182925215	NA	1
630	A001	CO4	CO3	38.3333333333333	eGFPvar	2.71167452965508	NA	8
631	A001	CO4	CO3	45.3333333333333	eGFPvar	2.39570556136535	NA	5
632	A001	CO4	CO3	35.3333333333333	eGFPvar	2.40813538161185	NA	4
633	A001	CO4	CO3	38.6666666666667	eGFPvar	2.81923745715009	NA	2
634	A001	CO4	CO3	18.3333333333333	eGFPvar	2.00548815426196	NA	7
637	A001	CO4	CO3	18.3333333333333	eGFPvar	2.02299455545109	NA	8
638	A001	CO4	CO3	18.3333333333333	eGFPvar	2.04995643289863	NA	9
639	A001	CO4	CO3	18.3333333333333	eGFPvar	2.07439378998592	NA	10
640	A001	CO4	CO3	45.6666666666667	eGFPvar	3.03204993348271	NA	3
641	A001	CO4	CO3	45.6666666666667	eGFPvar	3.03171027074333	NA	4
642	A001	CO4	CO3	35.6666666666667	eGFPvar	2.52668685772951	NA	2
649	A001	CO4	CO3	42.3333333333333	eGFPvar	3.51673948250393	NA	5
651	A001	CO4	CO3	42.3333333333333	eGFPvar	3.49990322671952	NA	8
652	A001	CO4	CO3	42.3333333333333	eGFPvar	3.47899101806256	NA	9
653	A001	CO4	CO3	19	eGFPvar	5.86256052155061	NA	2
654	A001	CO4	CO3	32.3333333333333	eGFPvar	7.3407635832583	NA	8
655	A001	CO4	CO3	19	eGFPvar	5.8521227773702	NA	4
656	A001	CO4	CO3	19	eGFPvar	5.7526842153982	NA	5
657	A001	CO4	CO3	19	eGFPvar	5.68600933766531	NA	6
659	A001	CO4	CO3	19	eGFPvar	5.6118710597401	NA	7
664	A001	CO4	CO3	39.3333333333333	eGFPvar	2.18024922370999	NA	12
665	A001	CO4	CO3	22.6666666666667	eGFPvar	6.52612381318855	NA	5
666	A001	CO4	CO3	32.6666666666667	eGFPvar	7.13471682149117	NA	11
667	A001	CO4	CO3	32.6666666666667	eGFPvar	7.17478784466397	NA	12
673	A001	CO4	CO3	39.6666666666667	eGFPvar	1.98613655819134	NA	8
676	A001	CO4	CO3	39.6666666666667	eGFPvar	1.88843303021239	NA	10
677	A001	CO4	CO3	23	eGFPvar	5.91148113609536	NA	1
678	A001	CO4	CO3	23	eGFPvar	5.87878171237451	NA	2
679	A001	CO4	CO3	23	eGFPvar	5.88580446901304	NA	3
680	A001	CO4	CO3	23	eGFPvar	5.86470865887533	NA	4
681	A001	CO4	CO3	46.6666666666667	eGFPvar	2.75222291667782	NA	4
682	A001	CO4	CO3	36.3333333333333	eGFPvar	2.49738406140245	NA	12
683	A001	CO4	CO3	12.6666666666667	eGFPvar	1.69957136704308	NA	10
684	A001	CO4	CO3	12.6666666666667	eGFPvar	1.81509341872842	NA	11
686	A001	CO4	CO3	46.6666666666667	eGFPvar	2.57240362643525	NA	9
690	A001	CO4	CO3	16.3333333333333	eGFPvar	2.55283170858773	NA	11
691	A001	CO4	CO3	16.3333333333333	eGFPvar	2.53656461739364	NA	12
692	A001	CO4	CO3	16.6666666666667	eGFPvar	3.31491555479395	NA	1
693	A001	CO4	CO3	47	eGFPvar	2.66889538464128	NA	5
694	A001	CO4	CO3	47	eGFPvar	2.63177116523445	NA	6
700	A001	CO4	CO3	43.6666666666667	eGFPvar	2.53795998864731	NA	12
704	A001	CO4	CO3	47.3333333333333	eGFPvar	1.63562297129926	NA	5
705	A001	CO4	CO3	47.3333333333333	eGFPvar	1.57807308715945	NA	6
706	A001	CO4	CO3	44	eGFPvar	2.65675932676397	NA	6
709	A001	CO4	CO3	20.3333333333333	eGFPvar	11.8400280298261	NA	9
710	A001	CO4	CO3	20.3333333333333	eGFPvar	12.2292264487113	NA	10
711	A001	CO4	CO3	47.6666666666667	eGFPvar	2.48974623980342	NA	2
712	A001	CO4	CO3	47.6666666666667	eGFPvar	2.50975880120473	NA	3
713	A001	CO4	CO3	20.6666666666667	eGFPvar	3.54944808629882	NA	1
714	A001	CO4	CO3	44.3333333333333	eGFPvar	2.00722318825501	NA	1
715	A001	CO4	CO3	44.3333333333333	eGFPvar	2.04492575232619	NA	2
716	A001	CO4	CO3	44.3333333333333	eGFPvar	2.07551375901847	NA	3
717	A001	CO4	CO3	20.6666666666667	eGFPvar	3.73188369764202	NA	6
718	A001	CO4	CO3	20.6666666666667	eGFPvar	3.7344632984465	NA	7
719	A001	CO4	CO3	20.6666666666667	eGFPvar	3.74571806921623	NA	8
722	A001	CO4	CO3	44.3333333333333	eGFPvar	2.14991825909076	NA	6
723	A001	CO4	CO3	44.3333333333333	eGFPvar	2.15308538463363	NA	7
724	A001	CO4	CO3	44.3333333333333	eGFPvar	2.16800300494423	NA	8
726	A001	CO4	CO3	44.3333333333333	eGFPvar	2.26899299942854	NA	10
727	A001	CO4	CO3	21	eGFPvar	7.76069689002042	NA	4
728	A001	CO4	CO3	21	eGFPvar	7.67176033274708	NA	5
729	A001	CO4	CO3	44.6666666666667	eGFPvar	2.00678254470122	NA	1
730	A001	CO4	CO3	44.6666666666667	eGFPvar	2.03320279778056	NA	2
731	A001	CO4	CO3	44.6666666666667	eGFPvar	2.06422226795259	NA	3
735	A001	CO4	CO3	34.6666666666667	eGFPvar	2.55540212931817	NA	8
736	A001	CO4	CO3	14.3333333333333	eGFPvar	2.62577657688809	NA	6
737	A001	CO4	CO3	24.3333333333333	eGFPvar	3.21220888646467	NA	12
738	A001	CO4	CO3	24.6666666666667	eGFPvar	6.8927759702382	NA	1
739	A001	CO4	CO3	24.6666666666667	eGFPvar	6.79994706157305	NA	2
740	A001	CO4	CO3	24.6666666666667	eGFPvar	6.76051864358286	NA	3
741	A001	CO4	CO3	24.6666666666667	eGFPvar	6.5482386115444	NA	5
742	A001	CO4	CO3	24.6666666666667	eGFPvar	6.45275666148247	NA	6
743	A001	CO4	CO3	24.6666666666667	eGFPvar	6.40813232158717	NA	7
744	A001	CO4	CO3	24.6666666666667	eGFPvar	6.33512319276855	NA	8
745	A001	CO4	CO3	24.6666666666667	eGFPvar	6.31604699891905	NA	9
746	A001	CO4	CO3	24.6666666666667	eGFPvar	6.42107622597976	NA	10
747	A001	CO4	CO3	41.6666666666667	eGFPvar	2.44175281273643	NA	9
748	A001	CO4	CO3	24.6666666666667	eGFPvar	6.68889570594387	NA	12
749	A001	CO4	CO3	25	eGFPvar	2.81118653221938	NA	1
750	A001	CO4	CO3	45.3333333333333	eGFPvar	2.35591912048771	NA	3
751	A001	CO4	CO3	25	eGFPvar	2.76217411693425	NA	3
752	A001	CO4	CO3	25	eGFPvar	2.748082703287	NA	4
753	A001	CO4	CO3	45.3333333333333	eGFPvar	2.38166922816233	NA	6
754	A001	CO4	CO3	45.3333333333333	eGFPvar	2.29867217879112	NA	7
755	A001	CO4	CO3	15	eGFPvar	3.03126962718954	NA	1
756	A001	CO4	CO3	25	eGFPvar	2.6153663729298	NA	8
757	A001	CO4	CO3	25	eGFPvar	2.60830689599512	NA	9
758	A001	CO4	CO3	45.3333333333333	eGFPvar	2.35258675361217	NA	11
761	A001	CO4	CO3	18.3333333333333	eGFPvar	2.1013648475075	NA	11
769	A001	CO4	CO3	42.3333333333333	eGFPvar	3.75471454177278	NA	4
774	A001	CO4	CO3	42.3333333333333	eGFPvar	3.46608383396612	NA	10
775	A001	CO4	CO3	19	eGFPvar	5.9001437446593	NA	3
776	A001	CO4	CO3	42.3333333333333	eGFPvar	3.4732901920854	NA	11
777	A001	CO4	CO3	42.3333333333333	eGFPvar	3.50003174775605	NA	12
780	A001	CO4	CO3	22.3333333333333	eGFPvar	10.3726207351862	NA	6
781	A001	CO4	CO3	22.3333333333333	eGFPvar	10.3335870603796	NA	7
783	A001	CO4	CO3	19	eGFPvar	5.67608567763099	NA	10
784	A001	CO4	CO3	19	eGFPvar	5.74051143722474	NA	11
786	A001	CO4	CO3	32.6666666666667	eGFPvar	7.11893627422105	NA	10
787	A001	CO4	CO3	39.6666666666667	eGFPvar	2.01931334576213	NA	3
788	A001	CO4	CO3	39.6666666666667	eGFPvar	2.00913264365477	NA	4
793	A001	CO4	CO3	39.6666666666667	eGFPvar	2.03639746354554	NA	7
797	A001	CO4	CO3	22.6666666666667	eGFPvar	6.89418052156591	NA	12
798	A001	CO4	CO3	36.3333333333333	eGFPvar	2.54889345682573	NA	6
799	A001	CO4	CO3	36.3333333333333	eGFPvar	2.54662597853852	NA	7
800	A001	CO4	CO3	46.6666666666667	eGFPvar	2.68060915911287	NA	1
801	A001	CO4	CO3	46.6666666666667	eGFPvar	2.73241231690534	NA	2
808	A001	CO4	CO3	46.6666666666667	eGFPvar	2.58055553218037	NA	10
809	A001	CO4	CO3	16.3333333333333	eGFPvar	2.58439280312796	NA	9
816	A001	CO4	CO3	26.6666666666667	eGFPvar	8.31394323195216	NA	5
817	A001	CO4	CO3	26.6666666666667	eGFPvar	8.1764624431696	NA	6
818	A001	CO4	CO3	26.6666666666667	eGFPvar	8.13949428502141	NA	7
819	A001	CO4	CO3	26.6666666666667	eGFPvar	8.15982814901402	NA	8
827	A001	CO4	CO3	27	eGFPvar	7.40393167270894	NA	4
832	A001	CO4	CO3	20.3333333333333	eGFPvar	12.4932912783942	NA	11
833	A001	CO4	CO3	20.3333333333333	eGFPvar	12.6737531738193	NA	12
834	A001	CO4	CO3	44	eGFPvar	2.82214754061991	NA	12
848	A001	CO4	CO3	44.3333333333333	eGFPvar	2.32320133661878	NA	11
849	A001	CO4	CO3	44.3333333333333	eGFPvar	2.37159868694341	NA	12
850	A001	CO4	CO3	37.6666666666667	eGFPvar	4.92682639485487	NA	11
852	A001	CO4	CO3	38	eGFPvar	5.46951565164373	NA	1
853	A001	CO4	CO3	44.6666666666667	eGFPvar	2.11471267515773	NA	4
854	A001	CO4	CO3	44.6666666666667	eGFPvar	2.1505425041253	NA	5
855	A001	CO4	CO3	44.6666666666667	eGFPvar	2.15798754416954	NA	6
863	A001	CO4	CO3	38	eGFPvar	5.53524498175078	NA	10
864	A001	CO4	CO3	38	eGFPvar	5.51727957685979	NA	11
865	A001	CO4	CO3	38	eGFPvar	5.52253057920912	NA	12
868	A001	CO4	CO3	24.6666666666667	eGFPvar	6.54984512450093	NA	11
870	A001	CO4	CO3	38.3333333333333	eGFPvar	2.82336849046688	NA	5
871	A001	CO4	CO3	25	eGFPvar	2.77057388467838	NA	2
872	A001	CO4	CO3	38.3333333333333	eGFPvar	2.73714005503454	NA	7
874	A001	CO4	CO3	25	eGFPvar	2.71880744718206	NA	5
875	A001	CO4	CO3	38.6666666666667	eGFPvar	2.79070578704217	NA	1
876	A001	CO4	CO3	38.3333333333333	eGFPvar	2.6472671302094	NA	12
885	A001	CO4	CO3	45.6666666666667	eGFPvar	2.96165712576472	NA	5
891	A001	CO4	CO3	28.6666666666667	eGFPvar	2.7655340240319	NA	9
892	A001	CO4	CO3	28.6666666666667	eGFPvar	2.78663901424365	NA	10
893	A001	CO4	CO3	28.6666666666667	eGFPvar	2.82022890514612	NA	11
894	A001	CO4	CO3	28.6666666666667	eGFPvar	2.86085073276116	NA	12
898	A001	CO4	CO3	29	eGFPvar	10.2685095155292	NA	4
903	A001	CO4	CO3	22.3333333333333	eGFPvar	10.3924405150328	NA	8
904	A001	CO4	CO3	22.3333333333333	eGFPvar	10.4706639259046	NA	9
905	A001	CO4	CO3	22.3333333333333	eGFPvar	10.5937778988188	NA	10
906	A001	CO4	CO3	19	eGFPvar	5.8075718780672	NA	12
913	A001	CO4	CO3	22.6666666666667	eGFPvar	6.43224837608315	NA	7
914	A001	CO4	CO3	22.6666666666667	eGFPvar	6.44809318387153	NA	8
917	A001	CO4	CO3	39.6666666666667	eGFPvar	1.93511370669204	NA	9
920	A001	CO4	CO3	39.6666666666667	eGFPvar	1.89049854687078	NA	11
921	A001	CO4	CO3	39.6666666666667	eGFPvar	1.93047776930321	NA	12
922	A001	CO4	CO3	40	eGFPvar	2.32769957289706	NA	1
923	A001	CO4	CO3	26.3333333333333	eGFPvar	7.94291217958673	NA	2
924	A001	CO4	CO3	26.3333333333333	eGFPvar	7.94118632566772	NA	3
927	A001	CO4	CO3	46.6666666666667	eGFPvar	2.63942734698155	NA	7
928	A001	CO4	CO3	46.6666666666667	eGFPvar	2.58613701719504	NA	8
931	A001	CO4	CO3	16.3333333333333	eGFPvar	2.57004434740766	NA	10
936	A001	CO4	CO3	26.6666666666667	eGFPvar	8.4318245626651	NA	4
937	A001	CO4	CO3	40.3333333333333	eGFPvar	2.49610803111127	NA	1
938	A001	CO4	CO3	40.3333333333333	eGFPvar	2.53654625724556	NA	2
939	A001	CO4	CO3	40.3333333333333	eGFPvar	2.57216494451028	NA	3
940	A001	CO4	CO3	40.3333333333333	eGFPvar	2.56894273852319	NA	4
943	A001	CO4	CO3	40.3333333333333	eGFPvar	2.54467980284261	NA	7
944	A001	CO4	CO3	20	eGFPvar	5.45185318919597	NA	11
947	A001	CO4	CO3	27	eGFPvar	7.32268801747886	NA	3
948	A001	CO4	CO3	30.3333333333333	eGFPvar	6.38262089583753	NA	3
954	A001	CO4	CO3	27	eGFPvar	7.34165405043992	NA	10
957	A001	CO4	CO3	30.6666666666667	eGFPvar	6.18875609231788	NA	4
958	A001	CO4	CO3	30.6666666666667	eGFPvar	6.14146035087773	NA	5
959	A001	CO4	CO3	30.6666666666667	eGFPvar	6.11027563937303	NA	6
960	A001	CO4	CO3	30.6666666666667	eGFPvar	6.06640406554879	NA	7
961	A001	CO4	CO3	30.6666666666667	eGFPvar	6.04337125978921	NA	8
962	A001	CO4	CO3	30.6666666666667	eGFPvar	6.03225419013004	NA	9
964	A001	CO4	CO3	30.6666666666667	eGFPvar	6.26588707437925	NA	12
965	A001	CO4	CO3	31	eGFPvar	2.77527408258548	NA	1
966	A001	CO4	CO3	31	eGFPvar	2.74131698872151	NA	2
967	A001	CO4	CO3	31	eGFPvar	2.72065264206356	NA	3
968	A001	CO4	CO3	31	eGFPvar	2.69699559126944	NA	4
969	A001	CO4	CO3	31	eGFPvar	2.69788605845106	NA	5
973	A001	CO4	CO3	31	eGFPvar	2.6507371981955	NA	9
974	A001	CO4	CO3	31	eGFPvar	2.67027239574687	NA	10
975	A001	CO4	CO3	31	eGFPvar	2.70332984235518	NA	11
976	A001	CO4	CO3	31	eGFPvar	2.75186489379037	NA	12
977	A001	CO4	CO3	14.3333333333333	eGFPvar	2.62283895319616	NA	4
978	A001	CO4	CO3	14.3333333333333	eGFPvar	2.65920122645789	NA	5
979	A001	CO4	CO3	31.3333333333333	eGFPvar	2.78702457735322	NA	3
980	A001	CO4	CO3	31.3333333333333	eGFPvar	2.76871950972285	NA	4
981	A001	CO4	CO3	31.3333333333333	eGFPvar	2.78154407315295	NA	5
982	A001	CO4	CO3	31.3333333333333	eGFPvar	2.75246159860279	NA	6
983	A001	CO4	CO3	31.3333333333333	eGFPvar	2.68350088243462	NA	7
984	A001	CO4	CO3	0.666666666666667	eGFPvar	0.629753078958582	NA	11
986	A001	CO4	CO3	31.3333333333333	eGFPvar	2.68305105880679	NA	10
987	A001	CO4	CO3	31.3333333333333	eGFPvar	2.70173250947269	NA	11
988	A001	CO4	CO3	31.3333333333333	eGFPvar	2.72108410554331	NA	12
990	A001	CO4	CO3	31.6666666666667	eGFPvar	6.83363793328993	NA	1
991	A001	CO4	CO3	31.6666666666667	eGFPvar	6.83099407196719	NA	2
992	A001	CO4	CO3	31.6666666666667	eGFPvar	6.82264938466729	NA	3
993	A001	CO4	CO3	41.6666666666667	eGFPvar	2.48612011055869	NA	12
994	A001	CO4	CO3	42	eGFPvar	2.76069612501425	NA	1
998	A001	CO4	CO3	42	eGFPvar	2.8430413891288	NA	3
999	A001	CO4	CO3	42	eGFPvar	2.88520546918211	NA	4
1000	A001	CO4	CO3	42	eGFPvar	2.86714826355075	NA	5
1001	A001	CO4	CO3	42	eGFPvar	2.87160977953287	NA	6
1002	A001	CO4	CO3	42	eGFPvar	2.86857117502653	NA	7
1010	A001	CO4	CO3	28.6666666666667	eGFPvar	2.76808608461427	NA	7
1011	A001	CO4	CO3	28.6666666666667	eGFPvar	2.76050334345947	NA	8
1012	A001	CO4	CO3	32	eGFPvar	7.13397323549414	NA	8
1013	A001	CO4	CO3	32	eGFPvar	7.0504253816807	NA	9
1014	A001	CO4	CO3	42.3333333333333	eGFPvar	3.52370715869823	NA	7
1019	A001	CO4	CO3	32.3333333333333	eGFPvar	7.31981465430519	NA	7
1020	A001	CO4	CO3	32.3333333333333	eGFPvar	7.405914568701	NA	4
1022	A001	CO4	CO3	32.3333333333333	eGFPvar	7.35444189357387	NA	10
1023	A001	CO4	CO3	32.3333333333333	eGFPvar	7.39618369022146	NA	11
1027	A001	CO4	CO3	22.3333333333333	eGFPvar	10.7371431150592	NA	11
1029	A001	CO4	CO3	39.6666666666667	eGFPvar	1.99817163525424	NA	1
1030	A001	CO4	CO3	39.6666666666667	eGFPvar	2.0108125972036	NA	2
1035	A001	CO4	CO3	36.3333333333333	eGFPvar	2.52291384730018	NA	1
1039	A001	CO4	CO3	2.33333333333333	eGFPvar	0.143098994093387	NA	11
1040	A001	CO4	CO3	2.33333333333333	eGFPvar	0.143512097425066	NA	12
1041	A001	CO4	CO3	2.66666666666667	eGFPvar	0.166058359260667	NA	1
1042	A001	CO4	CO3	2.66666666666667	eGFPvar	0.167444550440299	NA	2
1046	A001	CO4	CO3	46.6666666666667	eGFPvar	2.72537120011873	NA	5
1047	A001	CO4	CO3	46.6666666666667	eGFPvar	2.6887886050801	NA	6
1056	A001	CO4	CO3	33.3333333333333	eGFPvar	6.2282395907523	NA	12
1057	A001	CO4	CO3	33.6666666666667	eGFPvar	6.02391868290418	NA	1
1062	A001	CO4	CO3	33.6666666666667	eGFPvar	5.94913779979635	NA	4
1063	A001	CO4	CO3	33.6666666666667	eGFPvar	5.8999968634747	NA	5
1064	A001	CO4	CO3	33.6666666666667	eGFPvar	5.84405349229142	NA	6
1068	A001	CO4	CO3	30.3333333333333	eGFPvar	6.48821928748855	NA	2
1069	A001	CO4	CO3	44	eGFPvar	2.63863786061435	NA	5
1070	A001	CO4	CO3	33.6666666666667	eGFPvar	5.77755303596523	NA	11
1071	A001	CO4	CO3	44	eGFPvar	2.71636554748814	NA	7
1072	A001	CO4	CO3	44	eGFPvar	2.73213691468422	NA	8
1073	A001	CO4	CO3	44	eGFPvar	2.76909589275837	NA	9
1077	A001	CO4	CO3	34	eGFPvar	5.50252719788185	NA	5
1078	A001	CO4	CO3	34	eGFPvar	5.50668577142075	NA	6
1079	A001	CO4	CO3	34	eGFPvar	5.50376650787689	NA	7
1080	A001	CO4	CO3	34	eGFPvar	5.4963122877586	NA	8
1081	A001	CO4	CO3	44.3333333333333	eGFPvar	2.12304818238359	NA	4
1084	A001	CO4	CO3	34	eGFPvar	5.45837104176245	NA	12
1085	A001	CO4	CO3	34.3333333333333	eGFPvar	5.6028378668874	NA	1
1086	A001	CO4	CO3	34.3333333333333	eGFPvar	5.5567630752942	NA	2
1089	A001	CO4	CO3	44.3333333333333	eGFPvar	2.20049128696223	NA	9
1090	A001	CO4	CO3	34.3333333333333	eGFPvar	5.60042350741559	NA	6
1091	A001	CO4	CO3	34.3333333333333	eGFPvar	5.59878945423695	NA	7
1092	A001	CO4	CO3	34.3333333333333	eGFPvar	5.60003794430602	NA	8
1094	A001	CO4	CO3	34.3333333333333	eGFPvar	5.56454777807783	NA	10
1095	A001	CO4	CO3	34.3333333333333	eGFPvar	5.57356261078246	NA	11
1098	A001	CO4	CO3	31.3333333333333	eGFPvar	2.81119571229342	NA	1
1099	A001	CO4	CO3	31.3333333333333	eGFPvar	2.81232486140001	NA	2
1100	A001	CO4	CO3	34.6666666666667	eGFPvar	2.54619451505876	NA	5
1101	A001	CO4	CO3	34.6666666666667	eGFPvar	2.56561037164765	NA	6
1102	A001	CO4	CO3	34.6666666666667	eGFPvar	2.56234226529037	NA	7
1115	A001	CO4	CO3	4.66666666666667	eGFPvar	0.433538176485393	NA	4
1116	A001	CO4	CO3	4.66666666666667	eGFPvar	0.433180153597939	NA	5
1121	A001	CO4	CO3	35.3333333333333	eGFPvar	2.40333420289035	NA	5
1122	A001	CO4	CO3	35.3333333333333	eGFPvar	2.40512431732762	NA	6
1128	A001	CO4	CO3	35.3333333333333	eGFPvar	2.49037048483796	NA	12
1129	A001	CO4	CO3	35.6666666666667	eGFPvar	2.54915967897281	NA	1
1133	A001	CO4	CO3	35.6666666666667	eGFPvar	2.47240507994697	NA	4
1134	A001	CO4	CO3	35.6666666666667	eGFPvar	2.45007913988826	NA	5
1135	A001	CO4	CO3	35.6666666666667	eGFPvar	2.43271961988373	NA	6
1136	A001	CO4	CO3	35.6666666666667	eGFPvar	2.41351490499771	NA	7
1142	A001	CO4	CO3	32.3333333333333	eGFPvar	7.40398675315316	NA	5
1145	A001	CO4	CO3	32.3333333333333	eGFPvar	7.45517484598513	NA	12
1146	A001	CO4	CO3	32.6666666666667	eGFPvar	7.03056888153803	NA	1
1149	A001	CO4	CO3	22.3333333333333	eGFPvar	10.919707247439	NA	12
1150	A001	CO4	CO3	22.6666666666667	eGFPvar	6.94272475307513	NA	1
1151	A001	CO4	CO3	22.6666666666667	eGFPvar	6.76620110941195	NA	2
1166	A001	CO4	CO3	36.3333333333333	eGFPvar	2.50122133235005	NA	9
1169	A001	CO4	CO3	6	eGFPvar	0.937570141503191	NA	11
1170	A001	CO4	CO3	6	eGFPvar	0.930446404050249	NA	12
1171	A001	CO4	CO3	33.3333333333333	eGFPvar	6.2636838566103	NA	6
1180	A001	CO4	CO3	6.33333333333333	eGFPvar	1.00861473447783	NA	10
1181	A001	CO4	CO3	6.33333333333333	eGFPvar	1.00117887450762	NA	11
1184	A001	CO4	CO3	6.66666666666667	eGFPvar	1.13038841658258	NA	2
1198	A001	CO4	CO3	7	eGFPvar	1.2056374834663	NA	1
1203	A001	CO4	CO3	37.6666666666667	eGFPvar	4.96289490574741	NA	3
1207	A001	CO4	CO3	37.6666666666667	eGFPvar	4.93827394717938	NA	7
1208	A001	CO4	CO3	37.6666666666667	eGFPvar	4.94720615921767	NA	8
1213	A001	CO4	CO3	37.6666666666667	eGFPvar	4.94489278056027	NA	9
1214	A001	CO4	CO3	37.6666666666667	eGFPvar	4.93604318918832	NA	10
1220	A001	CO4	CO3	34.6666666666667	eGFPvar	2.53551808895339	NA	4
1221	A001	CO4	CO3	38	eGFPvar	5.59477776188265	NA	4
1222	A001	CO4	CO3	38	eGFPvar	5.63185608091929	NA	5
1223	A001	CO4	CO3	38	eGFPvar	5.64892183855463	NA	6
1224	A001	CO4	CO3	38	eGFPvar	5.60800624857039	NA	7
1226	A001	CO4	CO3	38	eGFPvar	5.59722884165061	NA	8
1227	A001	CO4	CO3	38	eGFPvar	5.56958763872431	NA	9
1231	A001	CO4	CO3	38.3333333333333	eGFPvar	2.77923987456959	NA	1
1232	A001	CO4	CO3	38.3333333333333	eGFPvar	2.79022842319223	NA	2
1233	A001	CO4	CO3	38.3333333333333	eGFPvar	2.83672549819114	NA	3
1235	A001	CO4	CO3	38.3333333333333	eGFPvar	2.78258142151916	NA	6
1240	A001	CO4	CO3	38.3333333333333	eGFPvar	2.66099134089516	NA	10
1241	A001	CO4	CO3	38.3333333333333	eGFPvar	2.64415508511076	NA	11
1262	A001	CO4	CO3	8.66666666666667	eGFPvar	1.6583252943935	NA	5
1263	A001	CO4	CO3	8.66666666666667	eGFPvar	1.66569689384545	NA	6
1264	A001	CO4	CO3	8.66666666666667	eGFPvar	1.65504800796218	NA	7
1287	A001	CO4	CO3	40	eGFPvar	2.33149094347446	NA	2
1288	A001	CO4	CO3	36.3333333333333	eGFPvar	2.48819480729112	NA	10
1289	A001	CO4	CO3	36.3333333333333	eGFPvar	2.4861476507808	NA	11
1290	A001	CO4	CO3	40	eGFPvar	2.35618534263479	NA	4
1291	A001	CO4	CO3	40	eGFPvar	2.33739373108044	NA	5
1292	A001	CO4	CO3	6.33333333333333	eGFPvar	1.0299951269107	NA	1
1293	A001	CO4	CO3	6.33333333333333	eGFPvar	1.03969846516812	NA	2
1295	A001	CO4	CO3	40	eGFPvar	2.32124598084884	NA	6
1296	A001	CO4	CO3	40	eGFPvar	2.28361685736995	NA	7
1297	A001	CO4	CO3	40	eGFPvar	2.26227318523324	NA	8
1298	A001	CO4	CO3	40	eGFPvar	2.28010088901367	NA	9
1299	A001	CO4	CO3	40	eGFPvar	2.33791699530057	NA	11
1300	A001	CO4	CO3	40	eGFPvar	2.36989119317247	NA	12
1334	A001	CO4	CO3	10.6666666666667	eGFPvar	1.52243265841939	NA	4
1335	A001	CO4	CO3	10.6666666666667	eGFPvar	1.52168907242237	NA	5
1336	A001	CO4	CO3	10.6666666666667	eGFPvar	1.51066380350358	NA	6
1337	A001	CO4	CO3	10.6666666666667	eGFPvar	1.51309652312346	NA	7
1357	A001	CO4	CO3	31.6666666666667	eGFPvar	6.78096266846392	NA	4
1358	A001	CO4	CO3	31.6666666666667	eGFPvar	6.7264146685343	NA	5
1360	A001	CO4	CO3	38.3333333333333	eGFPvar	2.68713619175339	NA	9
1361	A001	CO4	CO3	42	eGFPvar	2.79599350968766	NA	2
1369	A001	CO4	CO3	42	eGFPvar	2.90149092052427	NA	8
1370	A001	CO4	CO3	42	eGFPvar	2.91341583669872	NA	9
1371	A001	CO4	CO3	42	eGFPvar	2.93455754720662	NA	10
1372	A001	CO4	CO3	42	eGFPvar	2.94811651655971	NA	11
1373	A001	CO4	CO3	42.3333333333333	eGFPvar	4.08453624178479	NA	1
1374	A001	CO4	CO3	42.3333333333333	eGFPvar	4.01986262019203	NA	2
1375	A001	CO4	CO3	42.3333333333333	eGFPvar	3.93066902084565	NA	3
1378	A001	CO4	CO3	42.3333333333333	eGFPvar	3.51994332834294	NA	6
1380	A001	CO4	CO3	11.6666666666667	eGFPvar	1.55840018849752	NA	12
1381	A001	CO4	CO3	12	eGFPvar	1.82723865667977	NA	1
1382	A001	CO4	CO3	12	eGFPvar	1.75031881632125	NA	2
1383	A001	CO4	CO3	12	eGFPvar	1.5185219468795	NA	3
1392	A001	CO4	CO3	32.6666666666667	eGFPvar	7.17314461141129	NA	6
1393	A001	CO4	CO3	32.6666666666667	eGFPvar	7.15900729739385	NA	7
1395	A001	CO4	CO3	12.3333333333333	eGFPvar	1.71115662047814	NA	4
1396	A001	CO4	CO3	12.3333333333333	eGFPvar	1.68999654982217	NA	5
1397	A001	CO4	CO3	12.3333333333333	eGFPvar	1.71628828186499	NA	6
1399	A001	CO4	CO3	12.3333333333333	eGFPvar	1.97971968643927	NA	8
1400	A001	CO4	CO3	12.3333333333333	eGFPvar	2.01965300850151	NA	9
1401	A001	CO4	CO3	12.3333333333333	eGFPvar	2.0651586355044	NA	10
1402	A001	CO4	CO3	12.3333333333333	eGFPvar	2.11890796899277	NA	11
1403	A001	CO4	CO3	12.3333333333333	eGFPvar	2.17454839773283	NA	12
1404	A001	CO4	CO3	12.6666666666667	eGFPvar	1.74835428047727	NA	1
1405	A001	CO4	CO3	12.6666666666667	eGFPvar	1.62411115845649	NA	2
1406	A001	CO4	CO3	12.6666666666667	eGFPvar	1.51085658505836	NA	3
1407	A001	CO4	CO3	12.6666666666667	eGFPvar	1.49155088935792	NA	4
1408	A001	CO4	CO3	12.6666666666667	eGFPvar	1.53656079236279	NA	5
1409	A001	CO4	CO3	12.6666666666667	eGFPvar	1.5650649222486	NA	6
1410	A001	CO4	CO3	12.6666666666667	eGFPvar	1.58911671622632	NA	7
1415	A001	CO4	CO3	6.33333333333333	eGFPvar	1.04566551329236	NA	3
1416	A001	CO4	CO3	12.6666666666667	eGFPvar	1.89428991744818	NA	12
1417	A001	CO4	CO3	13	eGFPvar	3.53562289479865	NA	1
1418	A001	CO4	CO3	13	eGFPvar	3.54588621757234	NA	2
1419	A001	CO4	CO3	13	eGFPvar	3.5444724861706	NA	3
1420	A001	CO4	CO3	13	eGFPvar	3.53231806814522	NA	4
1427	A001	CO4	CO3	43.6666666666667	eGFPvar	2.51101647134784	NA	10
1428	A001	CO4	CO3	43.6666666666667	eGFPvar	2.5262921145459	NA	11
1430	A001	CO4	CO3	44	eGFPvar	2.46963269758771	NA	1
1432	A001	CO4	CO3	33.6666666666667	eGFPvar	5.76542615816197	NA	9
1433	A001	CO4	CO3	33.6666666666667	eGFPvar	5.76279147691326	NA	10
1434	A001	CO4	CO3	13.3333333333333	eGFPvar	3.1305980282731	NA	3
1435	A001	CO4	CO3	13.3333333333333	eGFPvar	3.10175423564791	NA	4
1436	A001	CO4	CO3	13.3333333333333	eGFPvar	3.11716757995653	NA	5
1438	A001	CO4	CO3	44	eGFPvar	2.80410869513663	NA	10
1440	A001	CO4	CO3	44	eGFPvar	2.79687479679524	NA	11
1441	A001	CO4	CO3	13.3333333333333	eGFPvar	2.95211902883997	NA	10
1445	A001	CO4	CO3	34	eGFPvar	5.46691769069117	NA	9
1446	A001	CO4	CO3	34	eGFPvar	5.43996499331767	NA	10
1447	A001	CO4	CO3	34	eGFPvar	5.44126856383097	NA	11
1448	A001	CO4	CO3	13.6666666666667	eGFPvar	3.05638630975559	NA	7
1449	A001	CO4	CO3	13.6666666666667	eGFPvar	3.02981917549165	NA	8
1450	A001	CO4	CO3	44.3333333333333	eGFPvar	2.15446239573922	NA	5
1451	A001	CO4	CO3	13.6666666666667	eGFPvar	2.88521464925615	NA	11
1452	A001	CO4	CO3	13.6666666666667	eGFPvar	2.84778748740609	NA	12
1453	A001	CO4	CO3	34.3333333333333	eGFPvar	5.58637799413852	NA	5
1454	A001	CO4	CO3	14	eGFPvar	2.63425896529856	NA	2
1455	A001	CO4	CO3	14	eGFPvar	2.58113387684472	NA	3
1456	A001	CO4	CO3	14	eGFPvar	2.58887267925816	NA	5
1457	A001	CO4	CO3	14	eGFPvar	2.62846633858102	NA	6
1458	A001	CO4	CO3	14	eGFPvar	2.68203207058865	NA	7
1459	A001	CO4	CO3	14	eGFPvar	2.71450199245857	NA	8
1460	A001	CO4	CO3	14	eGFPvar	2.74777058076973	NA	9
1461	A001	CO4	CO3	14	eGFPvar	2.76260558041401	NA	10
1462	A001	CO4	CO3	14	eGFPvar	2.77643995198821	NA	11
1463	A001	CO4	CO3	14	eGFPvar	2.79246836125733	NA	12
1464	A001	CO4	CO3	44.6666666666667	eGFPvar	2.15892391172135	NA	7
1465	A001	CO4	CO3	44.6666666666667	eGFPvar	2.16667189420883	NA	8
1466	A001	CO4	CO3	44.6666666666667	eGFPvar	2.19530454513116	NA	9
1467	A001	CO4	CO3	44.6666666666667	eGFPvar	2.24085607250422	NA	10
1468	A001	CO4	CO3	44.6666666666667	eGFPvar	2.28373619833244	NA	11
1469	A001	CO4	CO3	44.6666666666667	eGFPvar	2.33850452003895	NA	12
1470	A001	CO4	CO3	45	eGFPvar	1.76722851269796	NA	1
1471	A001	CO4	CO3	45	eGFPvar	1.75521179578313	NA	2
1472	A001	CO4	CO3	14.3333333333333	eGFPvar	2.39956119246102	NA	12
1473	A001	CO4	CO3	14.6666666666667	eGFPvar	2.85534268833878	NA	1
1474	A001	CO4	CO3	14.6666666666667	eGFPvar	2.79614957094629	NA	2
1475	A001	CO4	CO3	14.6666666666667	eGFPvar	2.69059707966545	NA	3
1476	A001	CO4	CO3	14.6666666666667	eGFPvar	2.60231230764876	NA	4
1477	A001	CO4	CO3	14.6666666666667	eGFPvar	2.64331969837337	NA	5
1478	A001	CO4	CO3	14.6666666666667	eGFPvar	2.6814537259243	NA	6
1479	A001	CO4	CO3	14.6666666666667	eGFPvar	2.72392074842084	NA	7
1480	A001	CO4	CO3	14.6666666666667	eGFPvar	2.81629983345816	NA	8
1481	A001	CO4	CO3	14.6666666666667	eGFPvar	2.86306313060415	NA	9
1482	A001	CO4	CO3	14.6666666666667	eGFPvar	2.86979212487349	NA	10
1483	A001	CO4	CO3	14.6666666666667	eGFPvar	2.85649937766748	NA	11
1484	A001	CO4	CO3	14.6666666666667	eGFPvar	2.8330718287243	NA	12
1488	A001	CO4	CO3	15	eGFPvar	2.99481555318744	NA	2
1489	A001	CO4	CO3	15	eGFPvar	2.96469573027106	NA	3
1490	A001	CO4	CO3	15	eGFPvar	2.96191416783776	NA	4
1491	A001	CO4	CO3	15	eGFPvar	2.99505423511241	NA	5
1492	A001	CO4	CO3	15	eGFPvar	3.0172057537644	NA	6
1493	A001	CO4	CO3	15	eGFPvar	3.0317010906693	NA	7
1494	A001	CO4	CO3	45.6666666666667	eGFPvar	2.89105317634387	NA	6
1495	A001	CO4	CO3	45.6666666666667	eGFPvar	2.78577608728414	NA	7
1496	A001	CO4	CO3	45.6666666666667	eGFPvar	2.76895819164782	NA	8
1497	A001	CO4	CO3	45.6666666666667	eGFPvar	2.79093528889311	NA	9
1498	A001	CO4	CO3	45.6666666666667	eGFPvar	2.8467317788918	NA	10
1499	A001	CO4	CO3	45.6666666666667	eGFPvar	2.90773337086964	NA	11
1500	A001	CO4	CO3	45.6666666666667	eGFPvar	2.9493466464807	NA	12
1501	A001	CO4	CO3	46	eGFPvar	2.32356853958027	NA	1
1503	A001	CO4	CO3	35.6666666666667	eGFPvar	2.36301531771854	NA	9
1504	A001	CO4	CO3	35.6666666666667	eGFPvar	2.35629550352324	NA	10
1505	A001	CO4	CO3	35.6666666666667	eGFPvar	2.37353568256528	NA	11
1506	A001	CO4	CO3	35.6666666666667	eGFPvar	2.40401352836911	NA	12
1507	A001	CO4	CO3	36	eGFPvar	2.61953412654273	NA	1
1508	A001	CO4	CO3	36	eGFPvar	2.60153200135559	NA	2
1511	A001	CO4	CO3	12	eGFPvar	2.02246211115693	NA	11
1515	A001	CO4	CO3	12.3333333333333	eGFPvar	1.78560702092062	NA	3
1516	A001	CO4	CO3	36	eGFPvar	2.6180744947708	NA	7
1517	A001	CO4	CO3	36	eGFPvar	2.59355451701718	NA	8
1518	A001	CO4	CO3	36	eGFPvar	2.57611237634632	NA	9
1519	A001	CO4	CO3	12.3333333333333	eGFPvar	1.78621290580709	NA	7
1521	A001	CO4	CO3	36	eGFPvar	2.58702748437666	NA	12
1523	A001	CO4	CO3	36.3333333333333	eGFPvar	2.52501608425472	NA	2
1524	A001	CO4	CO3	36.3333333333333	eGFPvar	2.53290176785276	NA	3
1525	A001	CO4	CO3	36.3333333333333	eGFPvar	2.54336705225528	NA	4
1526	A001	CO4	CO3	36.3333333333333	eGFPvar	2.54911377860262	NA	5
1528	A001	CO4	CO3	46.3333333333333	eGFPvar	2.85424107945431	NA	12
1529	A001	CO4	CO3	16	eGFPvar	3.22471214730347	NA	10
1530	A001	CO4	CO3	16	eGFPvar	3.12056420735033	NA	11
1531	A001	CO4	CO3	16	eGFPvar	3.02637664772766	NA	12
1532	A001	CO4	CO3	16.3333333333333	eGFPvar	2.63665496462229	NA	1
1533	A001	CO4	CO3	16.3333333333333	eGFPvar	2.70403670805605	NA	2
1534	A001	CO4	CO3	16.3333333333333	eGFPvar	2.75951189546344	NA	3
1535	A001	CO4	CO3	16.3333333333333	eGFPvar	2.76571762551265	NA	4
1537	A001	CO4	CO3	16.3333333333333	eGFPvar	2.62433530526424	NA	6
1538	A001	CO4	CO3	16.3333333333333	eGFPvar	2.57427636153886	NA	7
1539	A001	CO4	CO3	46.6666666666667	eGFPvar	2.59667574218986	NA	11
1540	A001	CO4	CO3	46.6666666666667	eGFPvar	2.61118025916879	NA	12
1541	A001	CO4	CO3	47	eGFPvar	2.57584615419923	NA	1
1542	A001	CO4	CO3	47	eGFPvar	2.61643126151812	NA	2
1543	A001	CO4	CO3	47	eGFPvar	2.65542821602856	NA	3
1544	A001	CO4	CO3	16.6666666666667	eGFPvar	3.34499865741417	NA	2
1545	A001	CO4	CO3	16.6666666666667	eGFPvar	3.37726661765527	NA	3
1546	A001	CO4	CO3	16.6666666666667	eGFPvar	3.36558956347983	NA	4
1547	A001	CO4	CO3	16.6666666666667	eGFPvar	3.37051008316382	NA	5
1548	A001	CO4	CO3	16.6666666666667	eGFPvar	3.40725791953512	NA	6
1549	A001	CO4	CO3	47	eGFPvar	2.59895240055111	NA	10
1550	A001	CO4	CO3	16.6666666666667	eGFPvar	3.4671120022583	NA	8
1551	A001	CO4	CO3	16.6666666666667	eGFPvar	3.4782382519915	NA	9
1552	A001	CO4	CO3	16.6666666666667	eGFPvar	3.50720138557917	NA	10
1553	A001	CO4	CO3	16.6666666666667	eGFPvar	3.51133241889596	NA	11
1554	A001	CO4	CO3	16.6666666666667	eGFPvar	3.49058545157167	NA	12
1555	A001	CO4	CO3	17	eGFPvar	1.99012989039757	NA	1
1556	A001	CO4	CO3	17	eGFPvar	1.98528281130587	NA	2
1557	A001	CO4	CO3	17	eGFPvar	1.99628972007659	NA	3
1561	A001	CO4	CO3	17	eGFPvar	2.08618100504981	NA	6
1562	A001	CO4	CO3	17	eGFPvar	2.12805132273392	NA	7
1563	A001	CO4	CO3	17	eGFPvar	2.11934861254656	NA	8
1564	A001	CO4	CO3	17	eGFPvar	2.11630082796618	NA	9
1565	A001	CO4	CO3	17	eGFPvar	2.11198619316865	NA	10
1566	A001	CO4	CO3	47.6666666666667	eGFPvar	2.34800589666756	NA	6
1567	A001	CO4	CO3	47.6666666666667	eGFPvar	2.27758554872745	NA	7
1568	A001	CO4	CO3	47.6666666666667	eGFPvar	2.26644093884617	NA	8
1569	A001	CO4	CO3	47.6666666666667	eGFPvar	2.2411957352436	NA	9
1570	A001	CO4	CO3	47.6666666666667	eGFPvar	2.25382751711893	NA	10
1571	A001	CO4	CO3	47.6666666666667	eGFPvar	2.26701928351052	NA	11
1573	A001	CO4	CO3	48	eGFPvar	2.34303947661338	NA	1
1574	A001	CO4	CO3	48	eGFPvar	2.43523496016995	NA	2
1575	A001	CO4	CO3	48	eGFPvar	2.50605005129366	NA	3
1576	A001	CO4	CO3	48	eGFPvar	2.52994578401275	NA	4
1577	A001	CO4	CO3	48	eGFPvar	2.529514320533	NA	5
1583	A001	CO4	CO3	38	eGFPvar	5.49184159170244	NA	2
1584	A001	CO4	CO3	38	eGFPvar	5.53482269834506	NA	3
1585	A001	CO4	CO3	48	eGFPvar	2.45282398202541	NA	11
1587	A001	CO4	CO3	48	eGFPvar	2.47523254275046	NA	12
1588	A001	CO4	CO3	48.3333333333333	eGFPvar	2.24333469249429	NA	1
1589	A001	CO4	CO3	48.3333333333333	eGFPvar	2.31761067153007	NA	2
1590	A001	CO4	CO3	48.3333333333333	eGFPvar	2.37628052470243	NA	3
1591	A001	CO4	CO3	48.3333333333333	eGFPvar	2.4279368013103	NA	4
1592	A001	CO4	CO3	48.3333333333333	eGFPvar	2.4057852826583	NA	5
1595	A001	CO4	CO3	48.3333333333333	eGFPvar	2.33499773175671	NA	7
1596	A001	CO4	CO3	48.3333333333333	eGFPvar	2.32523931305506	NA	8
1597	A001	CO4	CO3	48.3333333333333	eGFPvar	2.30702604616506	NA	9
1598	A001	CO4	CO3	38.3333333333333	eGFPvar	2.85828031203072	NA	4
1600	A001	CO4	CO3	48.3333333333333	eGFPvar	2.32607469979245	NA	12
1603	A001	CO4	CO3	18.3333333333333	eGFPvar	2.01636654199616	NA	1
1604	A001	CO4	CO3	18.3333333333333	eGFPvar	2.01946022694673	NA	2
1605	A001	CO4	CO3	18.3333333333333	eGFPvar	2.05051641741491	NA	3
1606	A001	CO4	CO3	18.3333333333333	eGFPvar	2.05797981760723	NA	4
1607	A001	CO4	CO3	18.3333333333333	eGFPvar	2.02952158809161	NA	5
1608	A001	CO4	CO3	18.3333333333333	eGFPvar	2.00975688868931	NA	6
1623	A001	CO4	CO3	8.66666666666667	eGFPvar	1.63445710189653	NA	1
1631	A001	CO4	CO3	29	eGFPvar	10.1796188586261	NA	8
1632	A001	CO4	CO3	19	eGFPvar	5.61495556461663	NA	8
1639	A001	CO4	CO3	19.3333333333333	eGFPvar	5.75589724131125	NA	1
1640	A001	CO4	CO3	19.3333333333333	eGFPvar	5.72589675935736	NA	2
1641	A001	CO4	CO3	19.3333333333333	eGFPvar	5.68040031242852	NA	3
1642	A001	CO4	CO3	19.3333333333333	eGFPvar	5.66559285300636	NA	4
1643	A001	CO4	CO3	19.3333333333333	eGFPvar	5.58791106650275	NA	5
1648	A001	CO4	CO3	19.3333333333333	eGFPvar	5.50938471318771	NA	9
1649	A001	CO4	CO3	19.3333333333333	eGFPvar	5.59273978544637	NA	10
1650	A001	CO4	CO3	19.3333333333333	eGFPvar	5.69745688998982	NA	11
1653	A001	CO4	CO3	40	eGFPvar	2.35877412351331	NA	3
1657	A001	CO4	CO3	16.3333333333333	eGFPvar	2.69566448053404	NA	5
1663	A001	CO4	CO3	40	eGFPvar	2.30842141741873	NA	10
1665	A001	CO4	CO3	20	eGFPvar	5.35608665683889	NA	1
1670	A001	CO4	CO3	20	eGFPvar	5.30376023482629	NA	7
1671	A001	CO4	CO3	20	eGFPvar	5.3029248480889	NA	8
1672	A001	CO4	CO3	20	eGFPvar	5.35873051816163	NA	9
1673	A001	CO4	CO3	20	eGFPvar	5.39270597217367	NA	10
1674	A001	CO4	CO3	20	eGFPvar	5.51338722546797	NA	12
1675	A001	CO4	CO3	20.3333333333333	eGFPvar	11.6485867658523	NA	1
1676	A001	CO4	CO3	20.3333333333333	eGFPvar	11.6923022784179	NA	2
1677	A001	CO4	CO3	20.3333333333333	eGFPvar	11.7840295781985	NA	3
1678	A001	CO4	CO3	20.3333333333333	eGFPvar	11.8513654212621	NA	4
1679	A001	CO4	CO3	20.3333333333333	eGFPvar	11.7179973056483	NA	5
1704	A001	CO4	CO3	21	eGFPvar	8.10248022650303	NA	9
1705	A001	CO4	CO3	21	eGFPvar	8.30132063015088	NA	10
1706	A001	CO4	CO3	21	eGFPvar	8.51738285269271	NA	11
1707	A001	CO4	CO3	21	eGFPvar	8.7271842647411	NA	12
1708	A001	CO4	CO3	21.3333333333333	eGFPvar	70.810675508098	NA	1
1710	A001	CO4	CO3	21.3333333333333	eGFPvar	70.991596407225	NA	2
1711	A001	CO4	CO3	21.3333333333333	eGFPvar	71.4180567466277	NA	3
1712	A001	CO4	CO3	21.3333333333333	eGFPvar	71.9011948631366	NA	4
1713	A001	CO4	CO3	21.3333333333333	eGFPvar	70.816100931854	NA	5
1714	A001	CO4	CO3	21.3333333333333	eGFPvar	70.0696691118814	NA	6
1737	A001	CO4	CO3	42	eGFPvar	2.96667862626312	NA	12
1754	A001	CO4	CO3	19	eGFPvar	5.63977848481348	NA	9
1774	A001	CO4	CO3	23	eGFPvar	5.82294850207967	NA	5
1775	A001	CO4	CO3	23	eGFPvar	5.76506813527451	NA	6
1776	A001	CO4	CO3	23	eGFPvar	5.68559623433363	NA	7
1777	A001	CO4	CO3	23	eGFPvar	5.74922332748614	NA	8
1778	A001	CO4	CO3	23	eGFPvar	5.83201841522852	NA	9
1779	A001	CO4	CO3	23	eGFPvar	5.90221844139173	NA	10
1782	A001	CO4	CO3	23	eGFPvar	6.10744817656954	NA	12
1783	A001	CO4	CO3	23.3333333333333	eGFPvar	5.82616152799272	NA	1
1784	A001	CO4	CO3	23.3333333333333	eGFPvar	5.77156762769292	NA	2
1785	A001	CO4	CO3	23.3333333333333	eGFPvar	5.7712922254718	NA	3
1786	A001	CO4	CO3	23.3333333333333	eGFPvar	5.75108688251571	NA	4
1795	A001	CO4	CO3	44	eGFPvar	2.53348011251711	NA	2
1796	A001	CO4	CO3	44	eGFPvar	2.59692360418887	NA	3
1797	A001	CO4	CO3	44	eGFPvar	2.63778411372888	NA	4
1804	A001	CO4	CO3	13.3333333333333	eGFPvar	3.00065408027516	NA	9
1811	A001	CO4	CO3	13.6666666666667	eGFPvar	3.0655204834227	NA	6
1817	A001	CO4	CO3	14	eGFPvar	2.68606212309102	NA	1
1825	A001	CO4	CO3	24.3333333333333	eGFPvar	2.82540646690316	NA	5
1826	A001	CO4	CO3	24.3333333333333	eGFPvar	2.85777540795867	NA	6
1827	A001	CO4	CO3	24.3333333333333	eGFPvar	2.88986894679306	NA	7
1828	A001	CO4	CO3	24.3333333333333	eGFPvar	2.94657426412144	NA	8
1829	A001	CO4	CO3	24.3333333333333	eGFPvar	2.99151990660805	NA	9
1830	A001	CO4	CO3	24.3333333333333	eGFPvar	3.05484405731732	NA	10
1831	A001	CO4	CO3	24.3333333333333	eGFPvar	3.13000132346067	NA	11
1834	A001	CO4	CO3	24.6666666666667	eGFPvar	6.70467625321398	NA	4
1847	A001	CO4	CO3	4.66666666666667	eGFPvar	0.430444491534824	NA	6
1848	A001	CO4	CO3	4.66666666666667	eGFPvar	0.426304278144003	NA	7
1852	A001	CO4	CO3	4.66666666666667	eGFPvar	0.422081444086847	NA	9
1853	A001	CO4	CO3	4.66666666666667	eGFPvar	0.420227069131313	NA	10
1854	A001	CO4	CO3	4.66666666666667	eGFPvar	0.418042211510436	NA	11
1855	A001	CO4	CO3	25	eGFPvar	2.61743188958819	NA	10
1856	A001	CO4	CO3	25	eGFPvar	2.64704680843251	NA	11
1858	A001	CO4	CO3	25.3333333333333	eGFPvar	2.46493249968061	NA	1
1859	A001	CO4	CO3	25.3333333333333	eGFPvar	2.48191563664961	NA	2
1860	A001	CO4	CO3	25.3333333333333	eGFPvar	2.53069855008381	NA	3
1861	A001	CO4	CO3	25.3333333333333	eGFPvar	2.58332791453963	NA	4
1862	A001	CO4	CO3	25.3333333333333	eGFPvar	2.58544851164225	NA	5
1863	A001	CO4	CO3	25.3333333333333	eGFPvar	2.60071497476627	NA	6
1864	A001	CO4	CO3	25.3333333333333	eGFPvar	2.60733380814716	NA	7
1865	A001	CO4	CO3	25.3333333333333	eGFPvar	2.65920122645789	NA	8
1866	A001	CO4	CO3	46	eGFPvar	2.37972305246642	NA	2
1867	A001	CO4	CO3	46	eGFPvar	2.45985591873798	NA	3
1868	A001	CO4	CO3	46	eGFPvar	2.46806290492733	NA	4
1869	A001	CO4	CO3	46	eGFPvar	2.3878657781375	NA	5
1870	A001	CO4	CO3	46	eGFPvar	2.31591235783317	NA	6
1871	A001	CO4	CO3	46	eGFPvar	2.25898671872789	NA	7
1872	A001	CO4	CO3	15.3333333333333	eGFPvar	2.16959115775269	NA	8
1873	A001	CO4	CO3	46	eGFPvar	2.24471170359989	NA	8
1874	A001	CO4	CO3	46	eGFPvar	2.26947036327848	NA	9
1880	A001	CO4	CO3	46.3333333333333	eGFPvar	2.56096525418478	NA	1
1881	A001	CO4	CO3	46.3333333333333	eGFPvar	2.60348735712553	NA	2
1882	A001	CO4	CO3	46.3333333333333	eGFPvar	2.64924084612742	NA	3
1883	A001	CO4	CO3	36	eGFPvar	2.56682214142057	NA	10
1884	A001	CO4	CO3	36	eGFPvar	2.57178856147475	NA	11
1885	A001	CO4	CO3	46.3333333333333	eGFPvar	2.68896302648681	NA	5
1886	A001	CO4	CO3	46.3333333333333	eGFPvar	2.65299549640868	NA	6
1887	A001	CO4	CO3	46.3333333333333	eGFPvar	2.63276261323048	NA	7
1888	A001	CO4	CO3	46.3333333333333	eGFPvar	2.65276599455775	NA	8
1889	A001	CO4	CO3	46.3333333333333	eGFPvar	2.68168322777523	NA	9
1890	A001	CO4	CO3	46.3333333333333	eGFPvar	2.72895142899328	NA	10
1891	A001	CO4	CO3	46.3333333333333	eGFPvar	2.78255388129705	NA	11
1897	A001	CO4	CO3	26.3333333333333	eGFPvar	7.95613148620044	NA	4
1898	A001	CO4	CO3	26.3333333333333	eGFPvar	7.92983057408358	NA	5
1899	A001	CO4	CO3	26.3333333333333	eGFPvar	7.89130180334904	NA	6
1900	A001	CO4	CO3	26.3333333333333	eGFPvar	7.89031035535302	NA	7
1901	A001	CO4	CO3	26.3333333333333	eGFPvar	7.88675766670058	NA	8
1902	A001	CO4	CO3	26.3333333333333	eGFPvar	7.89826947954335	NA	9
1903	A001	CO4	CO3	26.3333333333333	eGFPvar	7.92202751115188	NA	10
1904	A001	CO4	CO3	26.3333333333333	eGFPvar	7.93455831221279	NA	11
1905	A001	CO4	CO3	26.3333333333333	eGFPvar	7.98348810683158	NA	12
1906	A001	CO4	CO3	26.6666666666667	eGFPvar	8.29897053119733	NA	1
1907	A001	CO4	CO3	26.6666666666667	eGFPvar	8.30069638511635	NA	2
1908	A001	CO4	CO3	26.6666666666667	eGFPvar	8.37036396698539	NA	3
1911	A001	CO4	CO3	6.33333333333333	eGFPvar	0.998507472962769	NA	12
1912	A001	CO4	CO3	6.66666666666667	eGFPvar	1.12112572187895	NA	1
1913	A001	CO4	CO3	26.6666666666667	eGFPvar	8.18497237180218	NA	9
1914	A001	CO4	CO3	26.6666666666667	eGFPvar	8.19545601635277	NA	10
1915	A001	CO4	CO3	26.6666666666667	eGFPvar	8.25071088198326	NA	11
1916	A001	CO4	CO3	26.6666666666667	eGFPvar	8.33854583037212	NA	12
1917	A001	CO4	CO3	27	eGFPvar	7.30337314170439	NA	1
1918	A001	CO4	CO3	27	eGFPvar	7.29475305218337	NA	2
1919	A001	CO4	CO3	6.66666666666667	eGFPvar	1.14424114830486	NA	5
1920	A001	CO4	CO3	6.66666666666667	eGFPvar	1.13668594737217	NA	6
1921	A001	CO4	CO3	27	eGFPvar	7.4118724367512	NA	5
1922	A001	CO4	CO3	27	eGFPvar	7.44417711728845	NA	6
1923	A001	CO4	CO3	27	eGFPvar	7.44271748551652	NA	7
1924	A001	CO4	CO3	27	eGFPvar	7.39681711533003	NA	8
1925	A001	CO4	CO3	27	eGFPvar	7.37068144454585	NA	9
1926	A001	CO4	CO3	6.66666666666667	eGFPvar	1.08782959334567	NA	12
1927	A001	CO4	CO3	27	eGFPvar	7.34126848733035	NA	11
1928	A001	CO4	CO3	27	eGFPvar	7.36842314633267	NA	12
1929	A001	CO4	CO3	27.3333333333333	eGFPvar	6.75201789502432	NA	1
1930	A001	CO4	CO3	27.3333333333333	eGFPvar	6.72142988833205	NA	2
1931	A001	CO4	CO3	27.3333333333333	eGFPvar	6.72769069882549	NA	3
1933	A001	CO4	CO3	27.3333333333333	eGFPvar	6.7535142470924	NA	4
1934	A001	CO4	CO3	27.3333333333333	eGFPvar	6.78612187007288	NA	5
1935	A001	CO4	CO3	27.3333333333333	eGFPvar	6.80693309791543	NA	6
1936	A001	CO4	CO3	27.3333333333333	eGFPvar	6.79189613664234	NA	7
1937	A001	CO4	CO3	27.3333333333333	eGFPvar	6.75153135110035	NA	8
1944	A001	CO4	CO3	48	eGFPvar	2.48517456293285	NA	6
1945	A001	CO4	CO3	48	eGFPvar	2.45494457912803	NA	7
1946	A001	CO4	CO3	48	eGFPvar	2.4344821940989	NA	8
1947	A001	CO4	CO3	48	eGFPvar	2.44739855826937	NA	9
1948	A001	CO4	CO3	48	eGFPvar	2.44762806012031	NA	10
1962	A001	CO4	CO3	48.3333333333333	eGFPvar	2.3039599014366	NA	10
1963	A001	CO4	CO3	48.3333333333333	eGFPvar	2.31717002797628	NA	11
1973	A001	CO4	CO3	28.3333333333333	eGFPvar	2.70973753403321	NA	7
1974	A001	CO4	CO3	28.3333333333333	eGFPvar	2.6627722752584	NA	8
1975	A001	CO4	CO3	28.3333333333333	eGFPvar	2.64302593600417	NA	9
1976	A001	CO4	CO3	28.3333333333333	eGFPvar	2.64829529850158	NA	10
1977	A001	CO4	CO3	28.3333333333333	eGFPvar	2.67410048662042	NA	11
1978	A001	CO4	CO3	28.3333333333333	eGFPvar	2.71863302577535	NA	12
1979	A001	CO4	CO3	28.6666666666667	eGFPvar	2.67824070001125	NA	1
1980	A001	CO4	CO3	28.6666666666667	eGFPvar	2.67858954282466	NA	2
1981	A001	CO4	CO3	28.6666666666667	eGFPvar	2.70709367271047	NA	3
1982	A001	CO4	CO3	28.6666666666667	eGFPvar	2.73029171980272	NA	4
1983	A001	CO4	CO3	28.6666666666667	eGFPvar	2.75367336837572	NA	5
1984	A001	CO4	CO3	28.6666666666667	eGFPvar	2.77117976956484	NA	6
1985	A001	CO4	CO3	8.33333333333333	eGFPvar	1.97378935861118	NA	11
1986	A001	CO4	CO3	8.33333333333333	eGFPvar	1.96528861005264	NA	12
1987	A001	CO4	CO3	32	eGFPvar	6.92923004424031	NA	11
1988	A001	CO4	CO3	29	eGFPvar	10.0610398422863	NA	1
1989	A001	CO4	CO3	29	eGFPvar	10.1035894854492	NA	2
1990	A001	CO4	CO3	29	eGFPvar	10.2039185146028	NA	3
1991	A001	CO4	CO3	32.3333333333333	eGFPvar	7.35568120356891	NA	3
1992	A001	CO4	CO3	29	eGFPvar	10.2454308093995	NA	5
1993	A001	CO4	CO3	29	eGFPvar	10.2784239954895	NA	6
1994	A001	CO4	CO3	29	eGFPvar	10.2580717713488	NA	7
1995	A001	CO4	CO3	8.66666666666667	eGFPvar	1.65111893627422	NA	8
1996	A001	CO4	CO3	29	eGFPvar	10.1028275393041	NA	9
1997	A001	CO4	CO3	29	eGFPvar	10.0962546062934	NA	10
1998	A001	CO4	CO3	29	eGFPvar	10.145882086539	NA	11
1999	A001	CO4	CO3	29	eGFPvar	10.2235271527465	NA	12
2000	A001	CO4	CO3	29.3333333333333	eGFPvar	7.37846614732948	NA	1
2001	A001	CO4	CO3	29.3333333333333	eGFPvar	7.37351808742337	NA	2
2002	A001	CO4	CO3	29.3333333333333	eGFPvar	7.42813034787126	NA	3
2005	A001	CO4	CO3	29.3333333333333	eGFPvar	7.52139990009019	NA	4
2006	A001	CO4	CO3	29.3333333333333	eGFPvar	7.28487529251923	NA	5
2007	A001	CO4	CO3	29.3333333333333	eGFPvar	7.14862463365767	NA	6
2008	A001	CO4	CO3	29.3333333333333	eGFPvar	7.00361618416452	NA	7
2009	A001	CO4	CO3	29.3333333333333	eGFPvar	6.86187584102866	NA	8
2010	A001	CO4	CO3	29.3333333333333	eGFPvar	6.75560730397291	NA	9
2011	A001	CO4	CO3	29.3333333333333	eGFPvar	6.71307602095811	NA	10
2012	A001	CO4	CO3	29.3333333333333	eGFPvar	6.7553594419739	NA	11
2039	A001	CO4	CO3	0	eGFPvar	0.728135932416295	NA	1
2040	A001	CO4	CO3	0	eGFPvar	0.716449698166816	NA	2
2041	A001	CO4	CO3	0	eGFPvar	0.71239210544233	NA	3
2042	A001	CO4	CO3	30.3333333333333	eGFPvar	6.32260157178168	NA	4
2043	A001	CO4	CO3	30.3333333333333	eGFPvar	6.30496664955603	NA	5
2044	A001	CO4	CO3	30.3333333333333	eGFPvar	6.2639776189795	NA	6
2045	A001	CO4	CO3	30.3333333333333	eGFPvar	6.23426171932077	NA	7
2046	A001	CO4	CO3	30.3333333333333	eGFPvar	6.23457384183803	NA	8
2047	A001	CO4	CO3	30.3333333333333	eGFPvar	6.24577353216354	NA	9
2048	A001	CO4	CO3	30.3333333333333	eGFPvar	6.29138013998083	NA	10
2049	A001	CO4	CO3	30.3333333333333	eGFPvar	6.38059209947528	NA	11
2056	A001	CO4	CO3	30.6666666666667	eGFPvar	6.07001183464545	NA	10
2057	A001	CO4	CO3	30.6666666666667	eGFPvar	6.14423273323699	NA	11
2058	A001	CO4	CO3	0.333333333333333	eGFPvar	0.660680748390236	NA	7
2059	A001	CO4	CO3	0.333333333333333	eGFPvar	0.659110955729858	NA	8
2060	A001	CO4	CO3	0.333333333333333	eGFPvar	0.658743752768366	NA	9
2061	A001	CO4	CO3	0.333333333333333	eGFPvar	0.656237592556184	NA	10
2062	A001	CO4	CO3	0.333333333333333	eGFPvar	0.688276050946351	NA	11
2063	A001	CO4	CO3	31	eGFPvar	2.69692215067714	NA	6
2064	A001	CO4	CO3	31	eGFPvar	2.67903018637845	NA	7
2065	A001	CO4	CO3	31	eGFPvar	2.64998443212444	NA	8
2066	A001	CO4	CO3	0.666666666666667	eGFPvar	0.667813665917216	NA	1
2067	A001	CO4	CO3	0.666666666666667	eGFPvar	0.657688044254077	NA	2
2068	A001	CO4	CO3	0.666666666666667	eGFPvar	0.65190459761058	NA	3
2069	A001	CO4	CO3	0.666666666666667	eGFPvar	0.64565296719118	NA	4
2070	A001	CO4	CO3	0.666666666666667	eGFPvar	0.640438685137996	NA	5
2071	A001	CO4	CO3	0.666666666666667	eGFPvar	0.639621658548676	NA	6
2072	A001	CO4	CO3	10.6666666666667	eGFPvar	1.54621823025003	NA	9
2073	A001	CO4	CO3	0.666666666666667	eGFPvar	0.634930640715617	NA	7
2074	A001	CO4	CO3	0.666666666666667	eGFPvar	0.634352296051268	NA	8
2075	A001	CO4	CO3	0.666666666666667	eGFPvar	0.631240250952624	NA	9
2076	A001	CO4	CO3	0.666666666666667	eGFPvar	0.630294703326782	NA	10
2077	A001	CO4	CO3	11	eGFPvar	1.53622112962341	NA	1
2078	A001	CO4	CO3	0.666666666666667	eGFPvar	0.630487484881566	NA	12
2083	A001	CO4	CO3	1	eGFPvar	0.57055996156609	NA	4
2096	A001	CO4	CO3	31.6666666666667	eGFPvar	6.37115498336494	NA	11
2097	A001	CO4	CO3	31.6666666666667	eGFPvar	6.42653837003195	NA	12
2098	A001	CO4	CO3	32	eGFPvar	7.26759839318104	NA	1
2099	A001	CO4	CO3	32	eGFPvar	7.29128298419727	NA	2
2100	A001	CO4	CO3	32	eGFPvar	7.32750755634844	NA	3
2101	A001	CO4	CO3	32	eGFPvar	7.35684707297164	NA	4
2102	A001	CO4	CO3	32	eGFPvar	7.27178450694205	NA	5
2103	A001	CO4	CO3	32	eGFPvar	7.17290592948632	NA	6
2104	A001	CO4	CO3	32	eGFPvar	7.1574191445854	NA	7
2107	A001	CO4	CO3	32	eGFPvar	6.97827917982158	NA	10
2109	A001	CO4	CO3	32	eGFPvar	6.94377128151539	NA	12
2110	A001	CO4	CO3	32.3333333333333	eGFPvar	7.36766120018758	NA	1
2111	A001	CO4	CO3	32.3333333333333	eGFPvar	7.34163569029184	NA	2
2113	A001	CO4	CO3	2	eGFPvar	0.115650572721869	NA	4
2114	A001	CO4	CO3	2	eGFPvar	0.115522051685347	NA	5
2115	A001	CO4	CO3	32.3333333333333	eGFPvar	7.37355480771952	NA	6
2121	A001	CO4	CO3	2	eGFPvar	0.118340334414797	NA	12
2125	A001	CO4	CO3	2.33333333333333	eGFPvar	0.143466197054879	NA	4
2126	A001	CO4	CO3	2.33333333333333	eGFPvar	0.143071453871275	NA	5
2127	A001	CO4	CO3	2.33333333333333	eGFPvar	0.143502917351028	NA	6
2128	A001	CO4	CO3	2.33333333333333	eGFPvar	0.144301583792273	NA	7
2129	A001	CO4	CO3	2.33333333333333	eGFPvar	0.14298883320494	NA	8
2130	A001	CO4	CO3	2.33333333333333	eGFPvar	0.143539637647178	NA	9
2131	A001	CO4	CO3	2.33333333333333	eGFPvar	0.143934380830781	NA	10
2137	A001	CO4	CO3	2.66666666666667	eGFPvar	0.169464166728505	NA	3
2138	A001	CO4	CO3	2.66666666666667	eGFPvar	0.170887078204286	NA	4
2139	A001	CO4	CO3	2.66666666666667	eGFPvar	0.170290373391861	NA	5
2140	A001	CO4	CO3	2.66666666666667	eGFPvar	0.169996611022668	NA	6
2141	A001	CO4	CO3	2.66666666666667	eGFPvar	0.169381546062169	NA	7
2142	A001	CO4	CO3	2.66666666666667	eGFPvar	0.168637960065148	NA	8
2144	A001	CO4	CO3	2.66666666666667	eGFPvar	0.169179584433348	NA	9
2145	A001	CO4	CO3	2.66666666666667	eGFPvar	0.169280565247759	NA	10
2146	A001	CO4	CO3	2.66666666666667	eGFPvar	0.168546159324775	NA	11
2147	A001	CO4	CO3	2.66666666666667	eGFPvar	0.168252396955581	NA	12
2148	A001	CO4	CO3	3	eGFPvar	0.207772615686145	NA	1
2151	A001	CO4	CO3	3	eGFPvar	0.208681443015838	NA	2
2152	A001	CO4	CO3	3	eGFPvar	0.211371204708766	NA	3
2153	A001	CO4	CO3	3	eGFPvar	0.213253119886412	NA	4
2154	A001	CO4	CO3	3	eGFPvar	0.212876736850883	NA	5
2155	A001	CO4	CO3	3	eGFPvar	0.211830208410631	NA	6
2158	A001	CO4	CO3	3	eGFPvar	0.210186975157955	NA	9
2159	A001	CO4	CO3	3	eGFPvar	0.209608630493605	NA	10
2160	A001	CO4	CO3	3	eGFPvar	0.209581090271493	NA	11
2161	A001	CO4	CO3	3	eGFPvar	0.208672262941801	NA	12
2162	A001	CO4	CO3	3.33333333333333	eGFPvar	0.245475179757325	NA	1
2165	A001	CO4	CO3	33.6666666666667	eGFPvar	5.81573296388635	NA	12
2166	A001	CO4	CO3	34	eGFPvar	5.51071582392312	NA	1
2167	A001	CO4	CO3	34	eGFPvar	5.47614366509866	NA	2
2168	A001	CO4	CO3	34	eGFPvar	5.48486473543409	NA	3
2169	A001	CO4	CO3	34	eGFPvar	5.50563924298049	NA	4
2180	A001	CO4	CO3	3.66666666666667	eGFPvar	0.280855185097068	NA	11
2181	A001	CO4	CO3	3.66666666666667	eGFPvar	0.279138511252093	NA	12
2186	A001	CO4	CO3	4	eGFPvar	0.335366464730538	NA	6
2190	A001	CO4	CO3	4	eGFPvar	0.327131938319082	NA	10
2191	A001	CO4	CO3	4	eGFPvar	0.325874268175973	NA	11
2197	A001	CO4	CO3	4.33333333333333	eGFPvar	0.392411444798302	NA	5
2198	A001	CO4	CO3	4.33333333333333	eGFPvar	0.390465269102395	NA	6
2199	A001	CO4	CO3	4.33333333333333	eGFPvar	0.385709990751075	NA	7
2200	A001	CO4	CO3	4.33333333333333	eGFPvar	0.382102221654418	NA	8
2201	A001	CO4	CO3	4.33333333333333	eGFPvar	0.380559969216152	NA	9
2202	A001	CO4	CO3	4.33333333333333	eGFPvar	0.378411831891424	NA	10
2203	A001	CO4	CO3	4.33333333333333	eGFPvar	0.375327327014892	NA	11
2204	A001	CO4	CO3	4.33333333333333	eGFPvar	0.373316890800724	NA	12
2205	A001	CO4	CO3	4.66666666666667	eGFPvar	0.424293841929835	NA	1
2206	A001	CO4	CO3	4.66666666666667	eGFPvar	0.42747014754674	NA	2
2207	A001	CO4	CO3	4.66666666666667	eGFPvar	0.430435311460787	NA	3
2213	A001	CO4	CO3	4.66666666666667	eGFPvar	0.423687957043374	NA	8
2219	A001	CO4	CO3	4.66666666666667	eGFPvar	0.416224556851051	NA	12
2220	A001	CO4	CO3	5	eGFPvar	0.578464005312203	NA	1
2223	A001	CO4	CO3	5	eGFPvar	0.585587742765145	NA	3
2224	A001	CO4	CO3	5	eGFPvar	0.590205320005906	NA	4
2225	A001	CO4	CO3	5	eGFPvar	0.58886502919646	NA	5
2226	A001	CO4	CO3	5	eGFPvar	0.585918225430488	NA	6
2227	A001	CO4	CO3	5	eGFPvar	0.581172127153205	NA	7
2230	A001	CO4	CO3	5	eGFPvar	0.570624222084351	NA	10
2231	A001	CO4	CO3	5	eGFPvar	0.568099701724094	NA	11
2232	A001	CO4	CO3	5	eGFPvar	0.566300407212784	NA	12
2233	A001	CO4	CO3	8.66666666666667	eGFPvar	1.651311717829	NA	4
2239	A001	CO4	CO3	46	eGFPvar	2.30612639890941	NA	10
2240	A001	CO4	CO3	46	eGFPvar	2.35331197946111	NA	11
2243	A001	CO4	CO3	46	eGFPvar	2.40668492991396	NA	12
2244	A001	CO4	CO3	36	eGFPvar	2.61717484751515	NA	6
2251	A001	CO4	CO3	5.66666666666667	eGFPvar	0.700035725788128	NA	9
2256	A001	CO4	CO3	6	eGFPvar	0.989474280110069	NA	4
2257	A001	CO4	CO3	6	eGFPvar	0.98794120774584	NA	5
2258	A001	CO4	CO3	6	eGFPvar	0.983314450431043	NA	6
2267	A001	CO4	CO3	6.33333333333333	eGFPvar	1.05127453852915	NA	4
2268	A001	CO4	CO3	6.33333333333333	eGFPvar	1.05270663007897	NA	5
2269	A001	CO4	CO3	6.33333333333333	eGFPvar	1.04230560619471	NA	6
2270	A001	CO4	CO3	6.33333333333333	eGFPvar	1.03506252777929	NA	7
2271	A001	CO4	CO3	6.33333333333333	eGFPvar	1.02664439988709	NA	8
2272	A001	CO4	CO3	6.33333333333333	eGFPvar	1.01814365132855	NA	9
2281	A001	CO4	CO3	6.66666666666667	eGFPvar	1.13809049869987	NA	3
2282	A001	CO4	CO3	6.66666666666667	eGFPvar	1.14336904127132	NA	4
2285	A001	CO4	CO3	6.66666666666667	eGFPvar	1.12725801133586	NA	7
2286	A001	CO4	CO3	6.66666666666667	eGFPvar	1.12521085482554	NA	8
2287	A001	CO4	CO3	6.66666666666667	eGFPvar	1.1136806818347	NA	9
2288	A001	CO4	CO3	6.66666666666667	eGFPvar	1.10629072223467	NA	10
2289	A001	CO4	CO3	6.66666666666667	eGFPvar	1.09749621130694	NA	11
2293	A001	CO4	CO3	7	eGFPvar	1.21343136632397	NA	2
2294	A001	CO4	CO3	7	eGFPvar	1.21994003881641	NA	3
2295	A001	CO4	CO3	7	eGFPvar	1.22040822259232	NA	4
2296	A001	CO4	CO3	7	eGFPvar	1.21669029260721	NA	5
2297	A001	CO4	CO3	7	eGFPvar	1.21507459957665	NA	6
2298	A001	CO4	CO3	7	eGFPvar	1.21040194189166	NA	7
2299	A001	CO4	CO3	7	eGFPvar	1.20383818895499	NA	8
2321	A001	CO4	CO3	7.66666666666667	eGFPvar	1.7846155729246	NA	6
2322	A001	CO4	CO3	7.66666666666667	eGFPvar	1.77580270184879	NA	7
2323	A001	CO4	CO3	7.66666666666667	eGFPvar	1.7763718664391	NA	8
2342	A001	CO4	CO3	8.33333333333333	eGFPvar	2.00947230639415	NA	4
2343	A001	CO4	CO3	8.33333333333333	eGFPvar	2.0105188348344	NA	5
2344	A001	CO4	CO3	8.33333333333333	eGFPvar	2.01336465778596	NA	6
2345	A001	CO4	CO3	8.33333333333333	eGFPvar	2.00294527375363	NA	7
2346	A001	CO4	CO3	8.33333333333333	eGFPvar	2.000328952653	NA	8
2348	A001	CO4	CO3	8.33333333333333	eGFPvar	1.9847228267896	NA	10
2350	A001	CO4	CO3	15	eGFPvar	3.01206491230352	NA	12
2352	A001	CO4	CO3	8.66666666666667	eGFPvar	1.63842289388064	NA	2
2353	A001	CO4	CO3	8.66666666666667	eGFPvar	1.64527122911246	NA	3
2356	A001	CO4	CO3	12	eGFPvar	1.6046677616455	NA	4
2357	A001	CO4	CO3	12	eGFPvar	1.78775515824535	NA	5
2358	A001	CO4	CO3	12	eGFPvar	1.85598146849054	NA	6
2359	A001	CO4	CO3	12	eGFPvar	1.8869091379222	NA	7
2360	A001	CO4	CO3	8.66666666666667	eGFPvar	1.6386340355835	NA	9
2361	A001	CO4	CO3	8.66666666666667	eGFPvar	1.63229978449776	NA	10
2362	A001	CO4	CO3	8.66666666666667	eGFPvar	1.62715894303688	NA	11
2363	A001	CO4	CO3	8.66666666666667	eGFPvar	1.62082469195114	NA	12
2364	A001	CO4	CO3	9	eGFPvar	1.68397442125371	NA	1
2369	A001	CO4	CO3	9	eGFPvar	1.68428654377098	NA	3
2370	A001	CO4	CO3	9	eGFPvar	1.69307187462467	NA	4
2371	A001	CO4	CO3	9	eGFPvar	1.70015889178146	NA	5
2372	A001	CO4	CO3	9	eGFPvar	1.69108897863261	NA	6
2373	A001	CO4	CO3	9	eGFPvar	1.67600611698933	NA	7
2375	A001	CO4	CO3	16	eGFPvar	3.14852671286794	NA	1
2376	A001	CO4	CO3	9	eGFPvar	1.68158760200401	NA	9
2377	A001	CO4	CO3	9	eGFPvar	1.67887948016301	NA	10
2378	A001	CO4	CO3	9	eGFPvar	1.66968104597764	NA	11
2383	A001	CO4	CO3	9.33333333333333	eGFPvar	1.39612401974022	NA	4
2403	A001	CO4	CO3	10	eGFPvar	1.27381789334131	NA	2
2404	A001	CO4	CO3	10	eGFPvar	1.25901961399319	NA	3
2405	A001	CO4	CO3	10	eGFPvar	1.25804652614523	NA	4
2406	A001	CO4	CO3	10	eGFPvar	1.26253558234947	NA	5
2409	A001	CO4	CO3	10	eGFPvar	1.67591431624896	NA	10
2410	A001	CO4	CO3	10	eGFPvar	1.74731693211106	NA	11
2411	A001	CO4	CO3	10	eGFPvar	1.77568336088631	NA	12
2413	A001	CO4	CO3	10.3333333333333	eGFPvar	1.55036762371489	NA	2
2414	A001	CO4	CO3	10.3333333333333	eGFPvar	1.53786436287609	NA	3
2415	A001	CO4	CO3	10.3333333333333	eGFPvar	1.54183933493424	NA	4
2416	A001	CO4	CO3	10.3333333333333	eGFPvar	1.54180261463809	NA	5
2420	A001	CO4	CO3	10.3333333333333	eGFPvar	1.52693089469767	NA	9
2421	A001	CO4	CO3	10.3333333333333	eGFPvar	1.54211473715536	NA	10
2422	A001	CO4	CO3	10.3333333333333	eGFPvar	1.56921431571346	NA	11
2423	A001	CO4	CO3	10.3333333333333	eGFPvar	1.60615493363954	NA	12
2424	A001	CO4	CO3	10.6666666666667	eGFPvar	1.57188571725831	NA	1
2425	A001	CO4	CO3	10.6666666666667	eGFPvar	1.543996652333	NA	2
2426	A001	CO4	CO3	10.6666666666667	eGFPvar	1.52433293374511	NA	3
2435	A001	CO4	CO3	10.6666666666667	eGFPvar	1.52545290277766	NA	8
2437	A001	CO4	CO3	10.6666666666667	eGFPvar	1.57401549443496	NA	10
2438	A001	CO4	CO3	10.6666666666667	eGFPvar	1.60241864350636	NA	11
2442	A001	CO4	CO3	11	eGFPvar	1.49762809837061	NA	2
2443	A001	CO4	CO3	11	eGFPvar	1.50117160694901	NA	3
2448	A001	CO4	CO3	11	eGFPvar	1.48908144944189	NA	7
2455	A001	CO4	CO3	11.3333333333333	eGFPvar	1.40848039939442	NA	2
2470	A001	CO4	CO3	15	eGFPvar	3.04125754774212	NA	11
2471	A001	CO4	CO3	22	eGFPvar	2.30877944030619	NA	4
2472	A001	CO4	CO3	15.3333333333333	eGFPvar	2.1651388218446	NA	1
2475	A001	CO4	CO3	15.3333333333333	eGFPvar	2.15601382825152	NA	3
2476	A001	CO4	CO3	15.3333333333333	eGFPvar	2.1599704401616	NA	4
2477	A001	CO4	CO3	15.3333333333333	eGFPvar	2.16305494503813	NA	5
2478	A001	CO4	CO3	15.3333333333333	eGFPvar	2.1436023681531	NA	6
2479	A001	CO4	CO3	15.3333333333333	eGFPvar	2.15890555157327	NA	7
2481	A001	CO4	CO3	12	eGFPvar	1.90461750074014	NA	8
2482	A001	CO4	CO3	12	eGFPvar	1.93631629639093	NA	9
2483	A001	CO4	CO3	12	eGFPvar	1.97548767230808	NA	10
2484	A001	CO4	CO3	12	eGFPvar	2.06585632113123	NA	12
2485	A001	CO4	CO3	12.3333333333333	eGFPvar	1.88046472594801	NA	1
2486	A001	CO4	CO3	12.3333333333333	eGFPvar	1.81398262976991	NA	2
2492	A001	CO4	CO3	46.3333333333333	eGFPvar	2.69044101840681	NA	4
2495	A001	CO4	CO3	15.6666666666667	eGFPvar	2.21435319875855	NA	12
2496	A001	CO4	CO3	19.3333333333333	eGFPvar	5.41266345313075	NA	6
2497	A001	CO4	CO3	16	eGFPvar	3.13036852642217	NA	2
2498	A001	CO4	CO3	16	eGFPvar	3.11496436218758	NA	3
2499	A001	CO4	CO3	16	eGFPvar	2.9504298952171	NA	4
2500	A001	CO4	CO3	16	eGFPvar	2.99098746231388	NA	5
2517	A001	CO4	CO3	13	eGFPvar	3.54073619603742	NA	5
2518	A001	CO4	CO3	13	eGFPvar	3.53099613748385	NA	6
2519	A001	CO4	CO3	13	eGFPvar	3.5242396029924	NA	7
2522	A001	CO4	CO3	13	eGFPvar	3.41403281417465	NA	10
2523	A001	CO4	CO3	13	eGFPvar	3.37292444263563	NA	11
2524	A001	CO4	CO3	13	eGFPvar	3.33248621650134	NA	12
2525	A001	CO4	CO3	13.3333333333333	eGFPvar	3.14886637560732	NA	1
2526	A001	CO4	CO3	13.3333333333333	eGFPvar	3.14813196968434	NA	2
2530	A001	CO4	CO3	13.3333333333333	eGFPvar	3.11569876811057	NA	6
2531	A001	CO4	CO3	13.3333333333333	eGFPvar	3.10726228007029	NA	7
2532	A001	CO4	CO3	13.3333333333333	eGFPvar	3.04480105632052	NA	8
2535	A001	CO4	CO3	13.3333333333333	eGFPvar	2.90679700331783	NA	11
2536	A001	CO4	CO3	13.3333333333333	eGFPvar	2.86579879266726	NA	12
2537	A001	CO4	CO3	13.6666666666667	eGFPvar	3.08477109867891	NA	1
2538	A001	CO4	CO3	13.6666666666667	eGFPvar	3.09002210102824	NA	2
2539	A001	CO4	CO3	13.6666666666667	eGFPvar	3.08620319022873	NA	3
2540	A001	CO4	CO3	13.6666666666667	eGFPvar	3.0634274265422	NA	4
2541	A001	CO4	CO3	13.6666666666667	eGFPvar	3.06800828348681	NA	5
2543	A001	CO4	CO3	13.6666666666667	eGFPvar	2.97637278444651	NA	9
2544	A001	CO4	CO3	13.6666666666667	eGFPvar	2.92881082085927	NA	10
2549	A001	CO4	CO3	14	eGFPvar	2.55465854332115	NA	4
2552	A001	CO4	CO3	17.3333333333333	eGFPvar	2.364851332526	NA	10
2553	A001	CO4	CO3	17.3333333333333	eGFPvar	2.40439909147867	NA	11
2557	A001	CO4	CO3	14.3333333333333	eGFPvar	2.73807642258635	NA	1
2558	A001	CO4	CO3	14.3333333333333	eGFPvar	2.69725263334249	NA	2
2565	A001	CO4	CO3	45	eGFPvar	1.75590948140997	NA	3
2572	A001	CO4	CO3	18	eGFPvar	2.13221907634685	NA	9
2573	A001	CO4	CO3	18	eGFPvar	2.17056424560064	NA	10
2574	A001	CO4	CO3	18	eGFPvar	2.19422129639476	NA	11
2575	A001	CO4	CO3	18	eGFPvar	2.21035068647829	NA	12
2579	A001	CO4	CO3	21.6666666666667	eGFPvar	32.4418583835879	NA	3
2580	A001	CO4	CO3	21.6666666666667	eGFPvar	30.7889493328764	NA	4
2588	A001	CO4	CO3	15	eGFPvar	3.05253067865992	NA	8
2589	A001	CO4	CO3	15	eGFPvar	3.06658537201103	NA	9
2590	A001	CO4	CO3	15	eGFPvar	3.06397823098443	NA	10
2591	A001	CO4	CO3	8.33333333333333	eGFPvar	1.99472910749025	NA	9
2593	A001	CO4	CO3	22	eGFPvar	2.29619355880105	NA	5
2595	A001	CO4	CO3	15.3333333333333	eGFPvar	2.1453741224423	NA	2
2596	A001	CO4	CO3	22	eGFPvar	2.38449669096581	NA	10
2597	A001	CO4	CO3	22	eGFPvar	2.42174943140916	NA	11
2598	A001	CO4	CO3	22	eGFPvar	2.43543692179877	NA	12
2599	A001	CO4	CO3	22.3333333333333	eGFPvar	9.86547672506979	NA	1
2600	A001	CO4	CO3	22.3333333333333	eGFPvar	9.92566129045831	NA	2
2601	A001	CO4	CO3	22.3333333333333	eGFPvar	10.1608088869237	NA	3
2602	A001	CO4	CO3	15.3333333333333	eGFPvar	2.17036228397182	NA	9
2605	A001	CO4	CO3	36	eGFPvar	2.59563839382365	NA	3
2606	A001	CO4	CO3	36	eGFPvar	2.61924036417354	NA	4
2607	A001	CO4	CO3	36	eGFPvar	2.62492283000262	NA	5
2608	A001	CO4	CO3	15.6666666666667	eGFPvar	2.51227414149095	NA	3
2609	A001	CO4	CO3	15.6666666666667	eGFPvar	2.49356515060294	NA	4
2610	A001	CO4	CO3	15.6666666666667	eGFPvar	2.51315542859853	NA	5
2614	A001	CO4	CO3	15.6666666666667	eGFPvar	2.26414592033685	NA	10
2615	A001	CO4	CO3	15.6666666666667	eGFPvar	2.2158679109747	NA	11
2618	A001	CO4	CO3	19.3333333333333	eGFPvar	5.40724720944874	NA	7
2619	A001	CO4	CO3	19.3333333333333	eGFPvar	5.42992199232087	NA	8
2622	A001	CO4	CO3	16	eGFPvar	3.09015062206477	NA	6
2623	A001	CO4	CO3	16	eGFPvar	3.22688782485031	NA	7
2624	A001	CO4	CO3	16	eGFPvar	3.30785607785927	NA	8
2625	A001	CO4	CO3	16	eGFPvar	3.30623120475467	NA	9
2638	A001	CO4	CO3	20	eGFPvar	5.38644516168023	NA	2
2639	A001	CO4	CO3	20	eGFPvar	5.42875612291813	NA	3
2642	A001	CO4	CO3	16.6666666666667	eGFPvar	3.42499382257518	NA	7
2660	A001	CO4	CO3	17	eGFPvar	2.10847022481236	NA	11
2661	A001	CO4	CO3	17	eGFPvar	2.11250945738877	NA	12
2662	A001	CO4	CO3	17.3333333333333	eGFPvar	2.13654289121842	NA	1
2663	A001	CO4	CO3	17.3333333333333	eGFPvar	1.97913216170088	NA	2
2664	A001	CO4	CO3	17.3333333333333	eGFPvar	1.92607133376531	NA	3
2665	A001	CO4	CO3	47.6666666666667	eGFPvar	2.31219442784806	NA	12
2667	A001	CO4	CO3	17.3333333333333	eGFPvar	1.89740196254683	NA	4
2668	A001	CO4	CO3	17.3333333333333	eGFPvar	1.85443921605228	NA	5
2669	A001	CO4	CO3	17.3333333333333	eGFPvar	1.87057778620985	NA	6
2670	A001	CO4	CO3	17.3333333333333	eGFPvar	2.03023763386652	NA	7
2671	A001	CO4	CO3	17.3333333333333	eGFPvar	2.18194753740689	NA	8
2672	A001	CO4	CO3	17.3333333333333	eGFPvar	2.30297763351461	NA	9
2673	A001	CO4	CO3	0.333333333333333	eGFPvar	0.691792019302636	NA	12
2674	A001	CO4	CO3	24.3333333333333	eGFPvar	2.69631626579068	NA	2
2675	A001	CO4	CO3	17.3333333333333	eGFPvar	2.42699125368446	NA	12
2676	A001	CO4	CO3	17.6666666666667	eGFPvar	1.94767204797507	NA	1
2677	A001	CO4	CO3	17.6666666666667	eGFPvar	1.9409614138538	NA	2
2678	A001	CO4	CO3	17.6666666666667	eGFPvar	1.93195576122321	NA	3
2679	A001	CO4	CO3	17.6666666666667	eGFPvar	1.94132861681529	NA	4
2680	A001	CO4	CO3	17.6666666666667	eGFPvar	1.91712994165298	NA	5
2681	A001	CO4	CO3	17.6666666666667	eGFPvar	1.89700721936322	NA	6
2682	A001	CO4	CO3	17.6666666666667	eGFPvar	1.90664629710239	NA	7
2683	A001	CO4	CO3	17.6666666666667	eGFPvar	1.92648443709699	NA	8
2684	A001	CO4	CO3	17.6666666666667	eGFPvar	1.95633803786628	NA	9
2685	A001	CO4	CO3	17.6666666666667	eGFPvar	1.99483008830466	NA	10
2686	A001	CO4	CO3	17.6666666666667	eGFPvar	2.03841707983375	NA	11
2687	A001	CO4	CO3	48.3333333333333	eGFPvar	2.37052461828105	NA	6
2688	A001	CO4	CO3	18	eGFPvar	1.86387633216262	NA	4
2689	A001	CO4	CO3	18	eGFPvar	1.82676129282983	NA	5
2690	A001	CO4	CO3	18	eGFPvar	1.85914859403341	NA	6
2691	A001	CO4	CO3	18	eGFPvar	1.95183062151396	NA	7
2692	A001	CO4	CO3	18	eGFPvar	2.03071499771646	NA	8
2699	A001	CO4	CO3	21.6666666666667	eGFPvar	33.4647664933418	NA	2
2700	A001	CO4	CO3	28.3333333333333	eGFPvar	2.86964524368889	NA	3
2701	A001	CO4	CO3	28.3333333333333	eGFPvar	2.85159721813156	NA	4
2702	A001	CO4	CO3	21.6666666666667	eGFPvar	19.536859144769	NA	5
2703	A001	CO4	CO3	21.6666666666667	eGFPvar	19.6484245845443	NA	6
2707	A001	CO4	CO3	21.6666666666667	eGFPvar	22.1201595190865	NA	10
2708	A001	CO4	CO3	21.6666666666667	eGFPvar	35.3418804922662	NA	11
2710	A001	CO4	CO3	22	eGFPvar	2.29232874763135	NA	1
2712	A001	CO4	CO3	22	eGFPvar	2.31617857998025	NA	3
2715	A001	CO4	CO3	22	eGFPvar	2.27502430807104	NA	8
2716	A001	CO4	CO3	22	eGFPvar	2.33408890442701	NA	9
2718	A001	CO4	CO3	25.3333333333333	eGFPvar	2.74187697323779	NA	9
2719	A001	CO4	CO3	25.3333333333333	eGFPvar	2.8801564284616	NA	10
2720	A001	CO4	CO3	25.3333333333333	eGFPvar	2.9928877376396	NA	11
2721	A001	CO4	CO3	25.3333333333333	eGFPvar	3.08556058504612	NA	12
2722	A001	CO4	CO3	25.6666666666667	eGFPvar	2.25048597016935	NA	1
2723	A001	CO4	CO3	22.3333333333333	eGFPvar	10.343519900488	NA	4
2724	A001	CO4	CO3	22.3333333333333	eGFPvar	10.3525255531186	NA	5
2730	A001	CO4	CO3	2.33333333333333	eGFPvar	0.139124022035238	NA	1
2731	A001	CO4	CO3	2.33333333333333	eGFPvar	0.140794795510026	NA	2
2732	A001	CO4	CO3	2.33333333333333	eGFPvar	0.142419668614627	NA	3
2733	A001	CO4	CO3	15.6666666666667	eGFPvar	2.53280996711238	NA	6
2734	A001	CO4	CO3	15.6666666666667	eGFPvar	2.46999072047516	NA	7
2738	A001	CO4	CO3	5.66666666666667	eGFPvar	0.713851737214261	NA	7
2747	A001	CO4	CO3	19.6666666666667	eGFPvar	6.10143522807511	NA	2
2748	A001	CO4	CO3	19.6666666666667	eGFPvar	6.19827582909456	NA	3
2749	A001	CO4	CO3	19.6666666666667	eGFPvar	6.22354857291924	NA	4
2750	A001	CO4	CO3	19.6666666666667	eGFPvar	6.12991181773881	NA	5
2752	A001	CO4	CO3	19.6666666666667	eGFPvar	5.98413224202653	NA	7
2753	A001	CO4	CO3	19.6666666666667	eGFPvar	5.94948664260977	NA	8
2754	A001	CO4	CO3	19.6666666666667	eGFPvar	5.9388102165044	NA	9
2755	A001	CO4	CO3	19.6666666666667	eGFPvar	5.94517200781224	NA	10
2756	A001	CO4	CO3	19.6666666666667	eGFPvar	5.96769990949977	NA	11
2757	A001	CO4	CO3	19.6666666666667	eGFPvar	6.00552181453343	NA	12
2759	A001	CO4	CO3	30	eGFPvar	6.43295524178402	NA	2
2761	A001	CO4	CO3	20	eGFPvar	5.46552231943751	NA	4
2762	A001	CO4	CO3	20	eGFPvar	5.42846236054894	NA	5
2763	A001	CO4	CO3	20	eGFPvar	5.37590643668541	NA	6
2772	A001	CO4	CO3	23.6666666666667	eGFPvar	11.0786877696169	NA	2
2773	A001	CO4	CO3	23.6666666666667	eGFPvar	11.2274416893172	NA	3
2774	A001	CO4	CO3	23.6666666666667	eGFPvar	11.2842663476081	NA	4
2775	A001	CO4	CO3	23.6666666666667	eGFPvar	11.2092467825753	NA	5
2777	A001	CO4	CO3	23.6666666666667	eGFPvar	11.1374310633815	NA	7
2778	A001	CO4	CO3	23.6666666666667	eGFPvar	11.1510359331048	NA	8
2791	A001	CO4	CO3	24	eGFPvar	4.15614999934974	NA	10
2792	A001	CO4	CO3	24	eGFPvar	4.18093619925045	NA	11
2793	A001	CO4	CO3	24	eGFPvar	4.20035205583933	NA	12
2794	A001	CO4	CO3	24.3333333333333	eGFPvar	2.67450440987807	NA	1
2795	A001	CO4	CO3	27.6666666666667	eGFPvar	6.31765351187557	NA	1
2796	A001	CO4	CO3	24.3333333333333	eGFPvar	2.75538086214665	NA	3
2797	A001	CO4	CO3	24.3333333333333	eGFPvar	2.7944787974715	NA	4
2805	A001	CO4	CO3	10.6666666666667	eGFPvar	1.63049130991241	NA	12
2809	A001	CO4	CO3	21.3333333333333	eGFPvar	70.9560695207007	NA	7
2810	A001	CO4	CO3	21.3333333333333	eGFPvar	71.3559994461355	NA	8
2811	A001	CO4	CO3	21.3333333333333	eGFPvar	72.1966739061751	NA	9
2812	A001	CO4	CO3	21.3333333333333	eGFPvar	73.2349494598674	Inf	10
2813	A001	CO4	CO3	21.3333333333333	eGFPvar	74.5707512131085	Inf	11
2815	A001	CO4	CO3	28	eGFPvar	5.9639911595887	NA	8
2816	A001	CO4	CO3	28	eGFPvar	5.95032202934717	NA	9
2817	A001	CO4	CO3	28	eGFPvar	5.95696840295017	NA	10
2819	A001	CO4	CO3	21.6666666666667	eGFPvar	34.2042489972682	NA	1
2820	A001	CO4	CO3	28.3333333333333	eGFPvar	2.88691296295305	NA	2
2821	A001	CO4	CO3	31.6666666666667	eGFPvar	6.70307892033149	NA	6
2822	A001	CO4	CO3	31.6666666666667	eGFPvar	6.65218458986872	NA	7
2823	A001	CO4	CO3	28.3333333333333	eGFPvar	2.82564514882813	NA	5
2824	A001	CO4	CO3	28.3333333333333	eGFPvar	2.7815807934491	NA	6
2825	A001	CO4	CO3	21.6666666666667	eGFPvar	20.578255923634	NA	7
2826	A001	CO4	CO3	21.6666666666667	eGFPvar	21.0271340038357	NA	8
2827	A001	CO4	CO3	21.6666666666667	eGFPvar	21.4541267875325	NA	9
2828	A001	CO4	CO3	8.33333333333333	eGFPvar	2.00093483753946	NA	3
2829	A001	CO4	CO3	25	eGFPvar	2.68073768014939	NA	12
2830	A001	CO4	CO3	21.6666666666667	eGFPvar	36.2723544365385	NA	12
2835	A001	CO4	CO3	1.66666666666667	eGFPvar	0.0812436552300794	NA	7
2844	A001	CO4	CO3	25.6666666666667	eGFPvar	2.25026564839245	NA	2
2848	A001	CO4	CO3	15.3333333333333	eGFPvar	2.14760488043336	NA	12
2849	A001	CO4	CO3	15.6666666666667	eGFPvar	2.61575193603936	NA	1
2850	A001	CO4	CO3	15.6666666666667	eGFPvar	2.55909251908117	NA	2
2854	A001	CO4	CO3	5.66666666666667	eGFPvar	0.713530434622955	NA	2
2855	A001	CO4	CO3	9	eGFPvar	1.6808715562291	NA	2
2858	A001	CO4	CO3	5.66666666666667	eGFPvar	0.718781436972289	NA	6
2859	A001	CO4	CO3	15.6666666666667	eGFPvar	2.44634284975508	NA	8
2860	A001	CO4	CO3	5.66666666666667	eGFPvar	0.707783708275607	NA	8
2861	A001	CO4	CO3	5.66666666666667	eGFPvar	0.695519129361778	NA	10
2862	A001	CO4	CO3	9	eGFPvar	1.66801945257688	NA	8
2865	A001	CO4	CO3	26	eGFPvar	4.89649543023565	NA	9
2866	A001	CO4	CO3	26	eGFPvar	4.90141594991964	NA	10
2867	A001	CO4	CO3	26	eGFPvar	4.96162805553027	NA	11
2868	A001	CO4	CO3	26	eGFPvar	5.07620455958977	NA	12
2874	A001	CO4	CO3	23	eGFPvar	5.99287167251004	NA	11
2881	A001	CO4	CO3	30	eGFPvar	6.29544691277935	NA	3
2883	A001	CO4	CO3	23.3333333333333	eGFPvar	5.76090038166158	NA	5
2884	A001	CO4	CO3	23.3333333333333	eGFPvar	5.96346789536858	NA	6
2885	A001	CO4	CO3	23.3333333333333	eGFPvar	6.03631178285453	NA	7
2886	A001	CO4	CO3	23.3333333333333	eGFPvar	6.04315093801231	NA	8
2887	A001	CO4	CO3	23.3333333333333	eGFPvar	6.04508793363418	NA	9
2889	A001	CO4	CO3	30	eGFPvar	6.19309826733753	NA	11
2890	A001	CO4	CO3	30	eGFPvar	6.32671424495039	NA	12
2891	A001	CO4	CO3	23.3333333333333	eGFPvar	6.24480962438962	NA	12
2892	A001	CO4	CO3	23.6666666666667	eGFPvar	10.9383978781789	NA	1
2893	A001	CO4	CO3	0	eGFPvar	0.709426941528283	NA	4
2894	A001	CO4	CO3	0	eGFPvar	0.704332000437584	NA	5
2895	A001	CO4	CO3	0	eGFPvar	0.698484293275825	NA	6
2896	A001	CO4	CO3	0	eGFPvar	0.695087665882025	NA	7
2898	A001	CO4	CO3	0	eGFPvar	0.690286487160519	NA	9
2899	A001	CO4	CO3	0	eGFPvar	0.690047805235549	NA	10
2900	A001	CO4	CO3	23.6666666666667	eGFPvar	11.1865903598513	NA	9
2901	A001	CO4	CO3	23.6666666666667	eGFPvar	11.2438189413998	NA	10
2902	A001	CO4	CO3	23.6666666666667	eGFPvar	11.3564033693932	NA	11
2905	A001	CO4	CO3	24	eGFPvar	3.9584203846604	NA	2
2906	A001	CO4	CO3	24	eGFPvar	4.03851653063582	NA	3
2907	A001	CO4	CO3	24	eGFPvar	4.08467394289535	NA	4
2908	A001	CO4	CO3	24	eGFPvar	4.12619541776604	NA	5
2909	A001	CO4	CO3	24	eGFPvar	4.10982734575754	NA	6
2910	A001	CO4	CO3	24	eGFPvar	4.08420575911945	NA	7
2911	A001	CO4	CO3	24	eGFPvar	4.13040907174916	NA	9
2912	A001	CO4	CO3	27.3333333333333	eGFPvar	6.72933393207816	NA	9
2913	A001	CO4	CO3	27.3333333333333	eGFPvar	6.71612380553849	NA	10
2914	A001	CO4	CO3	27.3333333333333	eGFPvar	6.71809752145651	NA	11
2915	A001	CO4	CO3	27.3333333333333	eGFPvar	6.75662629219105	NA	12
2916	A001	CO4	CO3	4	eGFPvar	0.337358540796632	NA	5
2917	A001	CO4	CO3	27.6666666666667	eGFPvar	6.20976010171522	NA	2
2918	A001	CO4	CO3	27.6666666666667	eGFPvar	6.15691959555654	NA	3
2919	A001	CO4	CO3	27.6666666666667	eGFPvar	6.14338816642556	NA	4
2921	A001	CO4	CO3	27.6666666666667	eGFPvar	6.16740324010713	NA	5
2923	A001	CO4	CO3	27.6666666666667	eGFPvar	6.10699835294172	NA	7
2924	A001	CO4	CO3	27.6666666666667	eGFPvar	6.07609822373217	NA	8
2925	A001	CO4	CO3	27.6666666666667	eGFPvar	6.03973595047044	NA	9
2926	A001	CO4	CO3	27.6666666666667	eGFPvar	6.02460718845697	NA	10
2931	A001	CO4	CO3	28	eGFPvar	6.06717519176792	NA	3
2932	A001	CO4	CO3	28	eGFPvar	6.029536888215	NA	4
2933	A001	CO4	CO3	28	eGFPvar	6.01396748264775	NA	5
2935	A001	CO4	CO3	1	eGFPvar	0.564721434478369	NA	5
2936	A001	CO4	CO3	1	eGFPvar	0.561040224789413	NA	6
2937	A001	CO4	CO3	1	eGFPvar	0.558084240949403	NA	7
2938	A001	CO4	CO3	1	eGFPvar	0.557680317691762	NA	8
2939	A001	CO4	CO3	1	eGFPvar	0.555385299182438	NA	9
2940	A001	CO4	CO3	28.3333333333333	eGFPvar	2.92937998544958	NA	1
2941	A001	CO4	CO3	1	eGFPvar	0.584284172251849	NA	11
2944	A001	CO4	CO3	31.6666666666667	eGFPvar	6.59556189320667	NA	8
2945	A001	CO4	CO3	31.6666666666667	eGFPvar	6.49377323228112	NA	9
2946	A001	CO4	CO3	8	eGFPvar	1.84854560852033	NA	12
2947	A001	CO4	CO3	8.33333333333333	eGFPvar	1.98372219871953	NA	1
2948	A001	CO4	CO3	8.33333333333333	eGFPvar	1.99110297824552	NA	2
2949	A001	CO4	CO3	1.33333333333333	eGFPvar	0.0604507875356015	NA	8
2951	A001	CO4	CO3	5	eGFPvar	0.580915085080161	NA	2
2952	A001	CO4	CO3	11.3333333333333	eGFPvar	1.55080826726868	NA	11
2955	A001	CO4	CO3	1.33333333333333	eGFPvar	0.0648205027773549	NA	11
2956	A001	CO4	CO3	11.6666666666667	eGFPvar	1.27482770148541	NA	4
2957	A001	CO4	CO3	1.66666666666667	eGFPvar	0.0801328662715665	NA	8
2959	A001	CO4	CO3	5	eGFPvar	0.573571025850323	NA	9
2960	A001	CO4	CO3	11.6666666666667	eGFPvar	1.37960906654712	NA	8
2961	A001	CO4	CO3	11.6666666666667	eGFPvar	1.42609696147199	NA	9
2963	A001	CO4	CO3	5.33333333333333	eGFPvar	0.788476559063449	NA	1
2964	A001	CO4	CO3	5.33333333333333	eGFPvar	0.793947883189678	NA	2
2966	A001	CO4	CO3	2	eGFPvar	0.116678741014046	NA	6
2967	A001	CO4	CO3	15.3333333333333	eGFPvar	2.15907079290594	NA	10
2968	A001	CO4	CO3	15.3333333333333	eGFPvar	2.14245485889844	NA	11
2969	A001	CO4	CO3	2	eGFPvar	0.117771169824485	NA	9
2970	A001	CO4	CO3	2	eGFPvar	0.118459675377282	NA	10
2971	A001	CO4	CO3	2	eGFPvar	0.117523307825478	NA	11
2976	A001	CO4	CO3	5.66666666666667	eGFPvar	0.718092931419492	NA	3
2977	A001	CO4	CO3	5.66666666666667	eGFPvar	0.724069159617772	NA	4
2978	A001	CO4	CO3	5.66666666666667	eGFPvar	0.723316393546714	NA	5
2981	A001	CO4	CO3	15.6666666666667	eGFPvar	2.39333710226373	NA	9
2983	A001	CO4	CO3	5.66666666666667	eGFPvar	0.690029445087475	NA	11
2984	A001	CO4	CO3	5.66666666666667	eGFPvar	0.686605277471563	NA	12
2985	A001	CO4	CO3	6	eGFPvar	0.96623951272167	NA	1
2986	A001	CO4	CO3	29.3333333333333	eGFPvar	6.8790425794784	NA	12
2987	A001	CO4	CO3	29.6666666666667	eGFPvar	6.88249428731643	NA	1
2988	A001	CO4	CO3	29.6666666666667	eGFPvar	6.77991614002367	NA	2
2989	A001	CO4	CO3	29.6666666666667	eGFPvar	6.70631030639262	NA	3
2994	A001	CO4	CO3	29.6666666666667	eGFPvar	6.56964654419938	NA	7
3003	A001	CO4	CO3	30	eGFPvar	6.18418441544731	NA	4
3004	A001	CO4	CO3	30	eGFPvar	6.10432695139686	NA	5
3006	A001	CO4	CO3	30	eGFPvar	5.96004372775266	NA	7
3008	A001	CO4	CO3	30	eGFPvar	5.99504735005688	NA	9
3009	A001	CO4	CO3	30	eGFPvar	6.07943059060771	NA	10
3012	A001	CO4	CO3	30.3333333333333	eGFPvar	6.6466673653723	NA	1
3013	A001	CO4	CO3	23.3333333333333	eGFPvar	6.144480595236	NA	11
3014	A001	CO4	CO3	3.33333333333333	eGFPvar	0.246980711899441	NA	2
3015	A001	CO4	CO3	3.33333333333333	eGFPvar	0.249808174702929	NA	3
3016	A001	CO4	CO3	3.33333333333333	eGFPvar	0.252452036025671	NA	4
3018	A001	CO4	CO3	0	eGFPvar	0.692957888705372	NA	8
3021	A001	CO4	CO3	0	eGFPvar	0.689313399312565	NA	11
3022	A001	CO4	CO3	0	eGFPvar	0.687982288577157	NA	12
3031	A001	CO4	CO3	3.66666666666667	eGFPvar	0.281451889909492	NA	10
3033	A001	CO4	CO3	4	eGFPvar	0.328114206241073	NA	1
3034	A001	CO4	CO3	4	eGFPvar	0.330941669044561	NA	2
3035	A001	CO4	CO3	4	eGFPvar	0.333952733328794	NA	3
3036	A001	CO4	CO3	4	eGFPvar	0.338203107608063	NA	4
3038	A001	CO4	CO3	4	eGFPvar	0.33189639674444	NA	7
3039	A001	CO4	CO3	4	eGFPvar	0.329316795939959	NA	8
3040	A001	CO4	CO3	4	eGFPvar	0.32836206824008	NA	9
3043	A001	CO4	CO3	27.6666666666667	eGFPvar	6.17571120711089	NA	6
3044	A001	CO4	CO3	4.33333333333333	eGFPvar	0.381009792843979	NA	1
3045	A001	CO4	CO3	4.33333333333333	eGFPvar	0.383717914684982	NA	2
3046	A001	CO4	CO3	4.33333333333333	eGFPvar	0.387904028445989	NA	3
3047	A001	CO4	CO3	4.33333333333333	eGFPvar	0.392916348870354	NA	4
3048	A001	CO4	CO3	27.6666666666667	eGFPvar	6.03634850315068	NA	11
3049	A001	CO4	CO3	27.6666666666667	eGFPvar	6.10853142530595	NA	12
3050	A001	CO4	CO3	28	eGFPvar	6.20390321447942	NA	1
3051	A001	CO4	CO3	28	eGFPvar	6.11805116208262	NA	2
3052	A001	CO4	CO3	1	eGFPvar	0.62021498203383	NA	1
3053	A001	CO4	CO3	1	eGFPvar	0.610282141925475	NA	2
3054	A001	CO4	CO3	1	eGFPvar	0.572900880445601	NA	3
3055	A001	CO4	CO3	11	eGFPvar	1.4937357469788	NA	6
3056	A001	CO4	CO3	7.66666666666667	eGFPvar	1.75123682372498	NA	11
3057	A001	CO4	CO3	7.66666666666667	eGFPvar	1.7415426655416	NA	12
3058	A001	CO4	CO3	8	eGFPvar	1.8703207441368	NA	1
3059	A001	CO4	CO3	8	eGFPvar	1.87530552433905	NA	2
3060	A001	CO4	CO3	8	eGFPvar	1.88157551490653	NA	3
3061	A001	CO4	CO3	1	eGFPvar	0.554072548595104	NA	10
3063	A001	CO4	CO3	11.3333333333333	eGFPvar	1.44637574502038	NA	1
3066	A001	CO4	CO3	8	eGFPvar	1.87146825339146	NA	10
3067	A001	CO4	CO3	31.6666666666667	eGFPvar	6.36600496183002	NA	10
3068	A001	CO4	CO3	1.33333333333333	eGFPvar	0.0612586340508836	NA	6
3069	A001	CO4	CO3	1.33333333333333	eGFPvar	0.0615523964200771	NA	7
3070	A001	CO4	CO3	11.3333333333333	eGFPvar	1.44065655889515	NA	8
3071	A001	CO4	CO3	11.3333333333333	eGFPvar	1.47254813610072	NA	9
3076	A001	CO4	CO3	29.6666666666667	eGFPvar	6.44613782810158	NA	8
3079	A001	CO4	CO3	5	eGFPvar	0.576995193466235	NA	8
3080	A001	CO4	CO3	11.6666666666667	eGFPvar	1.33978590537333	NA	7
3082	A001	CO4	CO3	22	eGFPvar	2.27718162546981	NA	6
3083	A001	CO4	CO3	11.6666666666667	eGFPvar	1.470895722774	NA	10
3084	A001	CO4	CO3	11.6666666666667	eGFPvar	1.5163554494067	NA	11
3086	A001	CO4	CO3	5.33333333333333	eGFPvar	0.799832310647585	NA	3
3087	A001	CO4	CO3	5.33333333333333	eGFPvar	0.806919327804379	NA	4
3088	A001	CO4	CO3	2	eGFPvar	0.119239981670452	NA	7
3089	A001	CO4	CO3	2	eGFPvar	0.117468227381254	NA	8
3090	A001	CO4	CO3	5.33333333333333	eGFPvar	0.79421410533676	NA	7
3091	A001	CO4	CO3	5.33333333333333	eGFPvar	0.788467378989411	NA	8
3092	A001	CO4	CO3	5.33333333333333	eGFPvar	0.781132499833611	NA	9
3102	A001	CO4	CO3	25.6666666666667	eGFPvar	2.44743527856552	NA	11
3103	A001	CO4	CO3	25.6666666666667	eGFPvar	2.51088795031132	NA	12
3107	A001	CO4	CO3	6	eGFPvar	0.97337243024865	NA	2
3108	A001	CO4	CO3	6	eGFPvar	0.98322264969067	NA	3
3110	A001	CO4	CO3	6	eGFPvar	0.972638024325666	NA	7
3111	A001	CO4	CO3	6	eGFPvar	0.965523466946761	NA	8
3112	A001	CO4	CO3	6	eGFPvar	0.95638929327965	NA	9
3113	A001	CO4	CO3	6	eGFPvar	0.947209219242353	NA	10
3115	A001	CO4	CO3	9.33333333333333	eGFPvar	1.39277329271661	NA	6
3116	A001	CO4	CO3	7	eGFPvar	1.19486007654652	NA	10
3117	A001	CO4	CO3	29.6666666666667	eGFPvar	6.32600737924951	NA	9
3118	A001	CO4	CO3	29.6666666666667	eGFPvar	6.27449798382624	NA	10
3119	A001	CO4	CO3	29.6666666666667	eGFPvar	6.34735105138623	NA	11
3122	A001	CO4	CO3	9.33333333333333	eGFPvar	1.38584233681845	NA	10
3126	A001	CO4	CO3	30	eGFPvar	6.04528989526301	NA	6
3127	A001	CO4	CO3	9.66666666666667	eGFPvar	1.302046621006	NA	7
3128	A001	CO4	CO3	30	eGFPvar	5.97032541067444	NA	8
3129	A001	CO4	CO3	3	eGFPvar	0.209718791382052	NA	8
3131	A001	CO4	CO3	9.66666666666667	eGFPvar	1.39332409715884	NA	11
3132	A001	CO4	CO3	9.66666666666667	eGFPvar	1.40274285312111	NA	12
3133	A001	CO4	CO3	23.3333333333333	eGFPvar	6.06684470910258	NA	10
3135	A001	CO4	CO3	7.66666666666667	eGFPvar	1.77085464194269	NA	9
3137	A001	CO4	CO3	10	eGFPvar	1.2764984749602	NA	6
3138	A001	CO4	CO3	10	eGFPvar	1.40769091302721	NA	7
3140	A001	CO4	CO3	10	eGFPvar	1.56436723662176	NA	9
3141	A001	CO4	CO3	11	eGFPvar	1.57838520967672	NA	10
3142	A001	CO4	CO3	3.33333333333333	eGFPvar	0.245365018868877	NA	12
3143	A001	CO4	CO3	3.66666666666667	eGFPvar	0.281598771094089	NA	1
3144	A001	CO4	CO3	0.333333333333333	eGFPvar	0.693196570630342	NA	1
3145	A001	CO4	CO3	0.333333333333333	eGFPvar	0.68209786111925	NA	2
3146	A001	CO4	CO3	0.333333333333333	eGFPvar	0.676846858769916	NA	3
3147	A001	CO4	CO3	0.333333333333333	eGFPvar	0.672899426933878	NA	4
3148	A001	CO4	CO3	0.333333333333333	eGFPvar	0.667134340438456	NA	5
3149	A001	CO4	CO3	3.66666666666667	eGFPvar	0.287079275294355	NA	7
3150	A001	CO4	CO3	0.333333333333333	eGFPvar	0.664297697560931	NA	6
3151	A001	CO4	CO3	3.66666666666667	eGFPvar	0.2827830006449	NA	9
3155	A001	CO4	CO3	7	eGFPvar	1.19858718660566	NA	9
3156	A001	CO4	CO3	1.33333333333333	eGFPvar	0.062011400121942	NA	10
3157	A001	CO4	CO3	7	eGFPvar	1.18649702909854	NA	11
3159	A001	CO4	CO3	7.33333333333333	eGFPvar	1.65865577705884	NA	1
3160	A001	CO4	CO3	7.33333333333333	eGFPvar	1.66816633376148	NA	2
3161	A001	CO4	CO3	7.33333333333333	eGFPvar	1.67108559730534	NA	3
3163	A001	CO4	CO3	7.33333333333333	eGFPvar	1.67246260841094	NA	5
3164	A001	CO4	CO3	4	eGFPvar	0.32476347921746	NA	12
3170	A001	CO4	CO3	7.66666666666667	eGFPvar	1.76554855914913	NA	1
3176	A001	CO4	CO3	7.66666666666667	eGFPvar	1.76283125723409	NA	10
3179	A001	CO4	CO3	11	eGFPvar	1.50633080855797	NA	8
3180	A001	CO4	CO3	11	eGFPvar	1.53793780346839	NA	9
3181	A001	CO4	CO3	5.66666666666667	eGFPvar	0.707471585758339	NA	1
3182	A001	CO4	CO3	8	eGFPvar	1.88864417191525	NA	4
3183	A001	CO4	CO3	11	eGFPvar	1.64218672423593	NA	12
3186	A001	CO4	CO3	11.3333333333333	eGFPvar	1.3863472408905	NA	3
3187	A001	CO4	CO3	11.3333333333333	eGFPvar	1.3865951028895	NA	4
3188	A001	CO4	CO3	8	eGFPvar	1.85800108477875	NA	11
3190	A001	CO4	CO3	11.3333333333333	eGFPvar	1.39701448692184	NA	7
3193	A001	CO4	CO3	11.3333333333333	eGFPvar	1.51289456149464	NA	10
3195	A001	CO4	CO3	9.33333333333333	eGFPvar	1.39864854010048	NA	5
3197	A001	CO4	CO3	9.33333333333333	eGFPvar	1.36745464852174	NA	7
3198	A001	CO4	CO3	1.33333333333333	eGFPvar	0.0658486710695322	NA	12
3199	A001	CO4	CO3	11.6666666666667	eGFPvar	1.27879349346952	NA	5
3200	A001	CO4	CO3	11.6666666666667	eGFPvar	1.3023679235973	NA	6
3203	A001	CO4	CO3	1.66666666666667	eGFPvar	0.0772319628757806	NA	5
3204	A001	CO4	CO3	22	eGFPvar	2.26670716099325	NA	7
3209	A001	CO4	CO3	5.33333333333333	eGFPvar	0.806056400844873	NA	5
3210	A001	CO4	CO3	5.33333333333333	eGFPvar	0.80246699189629	NA	6
3217	A001	CO4	CO3	25.6666666666667	eGFPvar	2.26555965173859	NA	3
3218	A001	CO4	CO3	25.6666666666667	eGFPvar	2.25122037609233	NA	6
3219	A001	CO4	CO3	25.6666666666667	eGFPvar	2.25284524919693	NA	7
3220	A001	CO4	CO3	25.6666666666667	eGFPvar	2.29061207378638	NA	8
3223	A001	CO4	CO3	25.6666666666667	eGFPvar	2.33872484181585	NA	9
3224	A001	CO4	CO3	25.6666666666667	eGFPvar	2.38182528942096	NA	10
3225	A001	CO4	CO3	26	eGFPvar	5.83815988475947	NA	1
3226	A001	CO4	CO3	26	eGFPvar	5.55338480804848	NA	2
3227	A001	CO4	CO3	26	eGFPvar	5.02596201438365	NA	3
3230	A001	CO4	CO3	9	eGFPvar	1.6654398517724	NA	12
3231	A001	CO4	CO3	9.33333333333333	eGFPvar	1.4041198642267	NA	1
3232	A001	CO4	CO3	9.33333333333333	eGFPvar	1.3994655666898	NA	2
3233	A001	CO4	CO3	9.33333333333333	eGFPvar	1.39493061011537	NA	3
3237	A001	CO4	CO3	24	eGFPvar	4.10351145481988	NA	8
3238	A001	CO4	CO3	9.33333333333333	eGFPvar	1.38048117358066	NA	8
3243	A001	CO4	CO3	7.33333333333333	eGFPvar	1.67125083863801	NA	4
3244	A001	CO4	CO3	9.33333333333333	eGFPvar	1.38520891170987	NA	11
3246	A001	CO4	CO3	9.66666666666667	eGFPvar	1.38687968518466	NA	2
3247	A001	CO4	CO3	9.66666666666667	eGFPvar	1.33453490302399	NA	6
3249	A001	CO4	CO3	3	eGFPvar	0.210728599526155	NA	7
3250	A001	CO4	CO3	9.66666666666667	eGFPvar	1.35716378552593	NA	9
3251	A001	CO4	CO3	9.66666666666667	eGFPvar	1.37166830250486	NA	10
3254	A001	CO4	CO3	10	eGFPvar	1.68940902508379	NA	1
3256	A001	CO4	CO3	11	eGFPvar	1.52586600610934	NA	4
3257	A001	CO4	CO3	11	eGFPvar	1.51518039992993	NA	5
3260	A001	CO4	CO3	10	eGFPvar	1.4540594669896	NA	8
3263	A001	CO4	CO3	10.3333333333333	eGFPvar	1.56589112891195	NA	1
3265	A001	CO4	CO3	3.66666666666667	eGFPvar	0.284077391084159	NA	2
3266	A001	CO4	CO3	3.66666666666667	eGFPvar	0.28797892255001	NA	3
3267	A001	CO4	CO3	3.66666666666667	eGFPvar	0.292238476903316	NA	4
3268	A001	CO4	CO3	3.66666666666667	eGFPvar	0.29185291379375	NA	5
3269	A001	CO4	CO3	3.66666666666667	eGFPvar	0.290071979430514	NA	6
3271	A001	CO4	CO3	3.66666666666667	eGFPvar	0.283131843458317	NA	8
3277	A001	CO4	CO3	26.3333333333333	eGFPvar	7.98659097185619	NA	1
3283	A001	CO4	CO3	1.66666666666667	eGFPvar	0.0772595030978925	NA	4
3285	A001	CO4	CO3	7.33333333333333	eGFPvar	1.66788175146633	NA	6
3295	A001	CO4	CO3	7.33333333333333	eGFPvar	1.63005066635862	NA	12
3296	A001	CO4	CO3	7.66666666666667	eGFPvar	1.77225919327039	NA	2
3297	A001	CO4	CO3	17.6666666666667	eGFPvar	2.08490497475862	NA	12
3298	A001	CO4	CO3	18	eGFPvar	1.94090633340958	NA	2
3299	A001	CO4	CO3	18	eGFPvar	1.9165699571367	NA	3
3301	A001	CO4	CO3	5.33333333333333	eGFPvar	0.767123706852696	NA	12
3303	A001	CO4	CO3	11	eGFPvar	1.61111217361968	NA	11
3306	A001	CO4	CO3	21.3333333333333	eGFPvar	76.1336863581805	Inf	12
3308	A001	CO4	CO3	8	eGFPvar	1.88250270238429	NA	7
3309	A001	CO4	CO3	11.3333333333333	eGFPvar	1.37610227826487	NA	5
3310	A001	CO4	CO3	11.3333333333333	eGFPvar	1.37991200899035	NA	6
3312	A001	CO4	CO3	1.33333333333333	eGFPvar	0.0577610258426734	NA	3
3313	A001	CO4	CO3	1.33333333333333	eGFPvar	0.0577151254724869	NA	4
3315	A001	CO4	CO3	1.33333333333333	eGFPvar	0.0585229719877691	NA	5
3316	A001	CO4	CO3	19.6666666666667	eGFPvar	6.02467144897524	NA	1
3319	A001	CO4	CO3	1.33333333333333	eGFPvar	0.0611668333105106	NA	9
3320	A001	CO4	CO3	22	eGFPvar	2.30156390211287	NA	2
3325	A001	CO4	CO3	1.66666666666667	eGFPvar	0.0805276094551703	NA	9
3326	A001	CO4	CO3	1.66666666666667	eGFPvar	0.0811793947118183	NA	10
3337	A001	CO4	CO3	26	eGFPvar	5.02131689692077	NA	5
3338	A001	CO4	CO3	18	eGFPvar	1.98049999273244	NA	1
3339	A001	CO4	CO3	5.33333333333333	eGFPvar	0.776230340297694	NA	10
3340	A001	CO4	CO3	5.33333333333333	eGFPvar	0.770887537207988	NA	11
3344	A001	CO4	CO3	23.6666666666667	eGFPvar	11.1375045039738	NA	6
3345	A001	CO4	CO3	3.33333333333333	eGFPvar	0.247825278710873	NA	7
3349	A001	CO4	CO3	26	eGFPvar	5.02008676699978	NA	4
3352	A001	CO4	CO3	26	eGFPvar	4.9068964541199	NA	8
3355	A001	CO4	CO3	19.3333333333333	eGFPvar	5.80839808473055	NA	12
3356	A001	CO4	CO3	9.66666666666667	eGFPvar	1.36792283229764	NA	3
3357	A001	CO4	CO3	9.66666666666667	eGFPvar	1.33164317970224	NA	8
3360	A001	CO4	CO3	9.33333333333333	eGFPvar	1.39092809783511	NA	9
3366	A001	CO4	CO3	29.6666666666667	eGFPvar	6.46101872811604	NA	12
3367	A001	CO4	CO3	30	eGFPvar	6.65140428357555	NA	1
3369	A001	CO4	CO3	25.6666666666667	eGFPvar	2.256306137109	NA	5
3370	A001	CO4	CO3	28	eGFPvar	6.01498647086589	NA	6
3371	A001	CO4	CO3	13	eGFPvar	3.5004632112358	NA	8
3372	A001	CO4	CO3	13	eGFPvar	3.4594833607333	NA	9
3374	A001	CO4	CO3	7.33333333333333	eGFPvar	1.63938680165456	NA	11
3376	A001	CO4	CO3	10.3333333333333	eGFPvar	1.52920755305892	NA	6
3378	A001	CO4	CO3	7.66666666666667	eGFPvar	1.77895146724358	NA	3
3390	A001	CO4	CO3	1.66666666666667	eGFPvar	0.077553265467086	NA	3
3391	A001	CO4	CO3	10.3333333333333	eGFPvar	1.55963949849256	NA	8
3398	A001	CO4	CO3	7.33333333333333	eGFPvar	1.65412082048442	NA	8
3402	A001	CO4	CO3	2	eGFPvar	0.115237469390191	NA	3
3404	A001	CO4	CO3	11.6666666666667	eGFPvar	1.29461994110983	NA	3
3405	A001	CO4	CO3	7	eGFPvar	1.17726187461702	NA	12
3407	A001	CO4	CO3	7.66666666666667	eGFPvar	1.79172095022946	NA	5
3408	A001	CO4	CO3	25.6666666666667	eGFPvar	2.27391351911253	NA	4
3410	A001	CO4	CO3	2	eGFPvar	0.112749669326083	NA	1
3411	A001	CO4	CO3	28	eGFPvar	5.97878943893682	NA	7
3412	A001	CO4	CO3	7.33333333333333	eGFPvar	1.65179826175298	NA	9
3413	A001	CO4	CO3	7.33333333333333	eGFPvar	1.64703380332762	NA	10
3415	A001	CO4	CO3	28	eGFPvar	6.07682344958112	NA	12
3416	A001	CO4	CO3	1.66666666666667	eGFPvar	0.0766077178412444	NA	2
3417	A001	CO4	CO3	8	eGFPvar	1.88692749807027	NA	8
3418	A001	CO4	CO3	8	eGFPvar	1.88387971348989	NA	9
3419	A001	CO4	CO3	7.66666666666667	eGFPvar	1.78494605558994	NA	4
3420	A001	CO4	CO3	26	eGFPvar	4.98051146782499	NA	7
3422	A001	CO4	CO3	1.66666666666667	eGFPvar	0.0814915172290865	NA	11
3423	A001	CO4	CO3	9.33333333333333	eGFPvar	1.38667772355584	NA	12
3427	A001	CO4	CO3	28	eGFPvar	6.00294221372895	NA	11
3428	A001	CO4	CO3	1.66666666666667	eGFPvar	0.076038553250932	NA	1
3432	A001	CO4	CO3	1.33333333333333	eGFPvar	0.057439723251368	NA	2
3436	A001	CO4	CO3	23.6666666666667	eGFPvar	11.4857230723566	NA	12
3437	A001	CO4	CO3	9.66666666666667	eGFPvar	1.40243073060384	NA	1
3439	A001	CO4	CO3	29.6666666666667	eGFPvar	6.67059981838753	NA	4
3440	A001	CO4	CO3	29.6666666666667	eGFPvar	6.66869036298778	NA	5
3442	A001	CO4	CO3	19.6666666666667	eGFPvar	6.04417910630449	NA	6
3445	A001	CO4	CO3	10.3333333333333	eGFPvar	1.57222537999769	NA	7
3446	A001	CO4	CO3	26	eGFPvar	5.02171164010438	NA	6
3448	A001	CO4	CO3	24	eGFPvar	3.89039603604403	NA	1
3449	A001	CO4	CO3	1.33333333333333	eGFPvar	0.057531523991741	NA	1
3450	A001	CO4	CO3	3.33333333333333	eGFPvar	0.24613614508801	NA	11
3454	A001	CO4	CO3	3.33333333333333	eGFPvar	0.246200405606271	NA	8
3458	A001	CO4	CO3	11.6666666666667	eGFPvar	1.31137357622789	NA	2
3466	A001	CO4	CO3	3.33333333333333	eGFPvar	0.250239638182682	NA	6
3471	A001	CO4	CO3	8	eGFPvar	1.89303224730507	NA	6
3476	A001	CO4	CO3	1	eGFPvar	0.585817244616078	NA	12
3482	A001	CO4	CO3	2	eGFPvar	0.114099140209566	NA	2
3483	A001	CO4	CO3	8	eGFPvar	1.89871471313416	NA	5
3484	A001	CO4	CO3	11.6666666666667	eGFPvar	1.35092133518057	NA	1
3485	A001	CO4	CO3	3.33333333333333	eGFPvar	0.24695317167733	NA	9
3486	A001	CO4	CO3	3.33333333333333	eGFPvar	0.246659409308136	NA	10
3490	A001	CO4	CO3	3.33333333333333	eGFPvar	0.251653369584426	NA	5
3491	A001	CO4	CO3	9.66666666666667	eGFPvar	1.35627331834431	NA	4
3494	A001	CO4	CO3	29.6666666666667	eGFPvar	6.66589962048044	NA	6
3495	A001	CO4	CO3	1.66666666666667	eGFPvar	0.0800043452350443	NA	6
3496	A001	CO4	CO3	9.66666666666667	eGFPvar	1.35424452198207	NA	5
3499	A001	CO4	CO3	1.66666666666667	eGFPvar	0.0826023061875994	NA	12
3501	A001	CO4	CO3	11.3333333333333	eGFPvar	1.58774888519476	NA	12
3503	A001	CO4	CO3	7.33333333333333	eGFPvar	1.65966558520294	NA	7
3505	A002	CO4	CO3	16.3333333333333	eGFP	1.93012272840695	NA	10
3507	A002	CO4	CO3	30.6666666666667	eGFP	2.83347850913383	NA	4
3509	A002	CO4	CO3	16.3333333333333	eGFP	1.93364981147557	NA	11
3510	A002	CO4	CO3	36.6666666666667	eGFP	2.99193087896931	NA	4
3511	A002	CO4	CO3	43.3333333333333	eGFP	3.12383827466853	NA	9
3512	A002	CO4	CO3	30.6666666666667	eGFP	2.74837844499113	NA	6
3514	A002	CO4	CO3	36.6666666666667	eGFP	3.37925787355468	NA	8
3515	A002	CO4	CO3	39	eGFP	3.68280746014809	NA	10
3517	A002	CO4	CO3	43.3333333333333	eGFP	3.01841155732046	NA	8
3519	A002	CO4	CO3	35	eGFP	3.03829732514225	NA	11
3520	A002	CO4	CO3	16.3333333333333	eGFP	1.91211072346536	NA	5
3521	A002	CO4	CO3	18.6666666666667	eGFP	2.62448046709357	NA	5
3522	A002	CO4	CO3	30.6666666666667	eGFP	2.77900160892548	NA	5
3523	A002	CO4	CO3	35	eGFP	2.69068675552752	NA	6
3524	A002	CO4	CO3	35	eGFP	2.71345664856689	NA	7
3527	A002	CO4	CO3	36.6666666666667	eGFP	3.19594140510784	NA	2
3528	A002	CO4	CO3	16.3333333333333	eGFP	1.91598684079598	NA	4
3529	A002	CO4	CO3	30.6666666666667	eGFP	2.91695280842459	NA	3
3530	A002	CO4	CO3	14.3333333333333	eGFP	2.11208898536659	NA	2
3531	A002	CO4	CO3	18.6666666666667	eGFP	2.61625060660012	NA	6
3532	A002	CO4	CO3	16.3333333333333	eGFP	1.93918843410677	NA	12
3533	A002	CO4	CO3	37.3333333333333	eGFP	1.744996792865	NA	3
3534	A002	CO4	CO3	14.3333333333333	eGFP	2.04683794859705	NA	8
3536	A002	CO4	CO3	14.3333333333333	eGFP	2.03996748470296	NA	6
3537	A002	CO4	CO3	19	eGFP	4.44873559276887	NA	4
3539	A002	CO4	CO3	30.6666666666667	eGFP	3.05227706584654	NA	1
3540	A002	CO4	CO3	20.6666666666667	eGFP	3.12800831558821	NA	5
3541	A002	CO4	CO3	20.6666666666667	eGFP	3.07749938383206	NA	4
3542	A002	CO4	CO3	18.6666666666667	eGFP	2.6424189911379	NA	4
3543	A002	CO4	CO3	35	eGFP	3.00157524673508	NA	10
3545	A002	CO4	CO3	43.3333333333333	eGFP	3.21825204253932	NA	10
3546	A002	CO4	CO3	14.6666666666667	eGFP	1.8431580864962	NA	4
3547	A002	CO4	CO3	24.6666666666667	eGFP	6.38086067562623	NA	10
3549	A002	CO4	CO3	14.6666666666667	eGFP	1.83620495659269	NA	5
3552	A002	CO4	CO3	14.3333333333333	eGFP	2.12160476156214	NA	1
3553	A002	CO4	CO3	19	eGFP	4.47685122108412	NA	3
3554	A002	CO4	CO3	43.3333333333333	eGFP	2.90215559273825	NA	7
3555	A002	CO4	CO3	35	eGFP	2.8178730035776	NA	8
3556	A002	CO4	CO3	16.3333333333333	eGFP	1.93862814226514	NA	3
3557	A002	CO4	CO3	43.3333333333333	eGFP	2.87722719834178	NA	6
3558	A002	CO4	CO3	20.6666666666667	eGFP	3.21265830923517	NA	6
3559	A002	CO4	CO3	35	eGFP	2.76769473585914	NA	5
3560	A002	CO4	CO3	37.3333333333333	eGFP	1.76410182615338	NA	2
3561	A002	CO4	CO3	45	eGFP	1.74740329225037	NA	4
3562	A002	CO4	CO3	24.6666666666667	eGFP	6.29216004751765	NA	9
3565	A002	CO4	CO3	24.6666666666667	eGFP	6.50385851253232	NA	11
3566	A002	CO4	CO3	14.6666666666667	eGFP	1.8197636058301	NA	6
3569	A002	CO4	CO3	39	eGFP	3.68584773227235	NA	11
3570	A002	CO4	CO3	39	eGFP	3.67730557796553	NA	12
3571	A002	CO4	CO3	23	eGFP	6.06653695247164	NA	9
3573	A002	CO4	CO3	45	eGFP	1.75819579903587	NA	5
3574	A002	CO4	CO3	20.6666666666667	eGFP	3.38149904092121	NA	8
3575	A002	CO4	CO3	24.6666666666667	eGFP	6.26986778031049	NA	8
3576	A002	CO4	CO3	14.3333333333333	eGFP	2.05649150147498	NA	5
3577	A002	CO4	CO3	37.3333333333333	eGFP	1.7806901387105	NA	1
3578	A002	CO4	CO3	14.3333333333333	eGFP	2.07016813347805	NA	4
3579	A002	CO4	CO3	19	eGFP	4.54929420067327	NA	2
3580	A002	CO4	CO3	14.6666666666667	eGFP	1.80907213527833	NA	7
3581	A002	CO4	CO3	37	eGFP	3.4726612790881	NA	1
3583	A002	CO4	CO3	30.6666666666667	eGFP	2.98833950011558	NA	2
3585	A002	CO4	CO3	16.3333333333333	eGFP	1.91801675058287	NA	6
3587	A002	CO4	CO3	36.6666666666667	eGFP	2.9835173162327	NA	5
3588	A002	CO4	CO3	14.6666666666667	eGFP	1.88536367686163	NA	1
3593	A002	CO4	CO3	36.6666666666667	eGFP	3.56499002649905	NA	12
3595	A002	CO4	CO3	16.3333333333333	eGFP	1.97180476737938	NA	2
3598	A002	CO4	CO3	40.6666666666667	eGFP	3.05883523592726	NA	6
3599	A002	CO4	CO3	36.6666666666667	eGFP	3.101408230779	NA	3
3600	A002	CO4	CO3	14.6666666666667	eGFP	1.8537760761507	NA	3
3601	A002	CO4	CO3	43	eGFP	1.5250409120204	NA	12
3603	A002	CO4	CO3	21	eGFP	3.55901051848427	NA	7
3607	A002	CO4	CO3	36.6666666666667	eGFP	3.26114651631659	NA	1
3608	A002	CO4	CO3	21	eGFP	3.92760906937974	NA	12
3609	A002	CO4	CO3	14.3333333333333	eGFP	2.01712411076633	NA	7
3610	A002	CO4	CO3	21.3333333333333	eGFP	3.46170344028376	NA	2
3612	A002	CO4	CO3	21	eGFP	3.74883923145105	NA	3
3613	A002	CO4	CO3	20.6666666666667	eGFP	3.31634904038541	NA	7
3614	A002	CO4	CO3	21	eGFP	3.64791321906033	NA	5
3616	A002	CO4	CO3	24.6666666666667	eGFP	6.28739297430771	NA	7
3619	A002	CO4	CO3	36.6666666666667	eGFP	3.53261250614254	NA	11
3620	A002	CO4	CO3	21	eGFP	3.81045296380607	NA	11
3621	A002	CO4	CO3	24.6666666666667	eGFP	6.62316393435094	NA	12
3622	A002	CO4	CO3	25	eGFP	3.08670286621425	NA	1
3623	A002	CO4	CO3	25	eGFP	2.95661412272228	NA	2
3625	A002	CO4	CO3	20.3333333333333	eGFP	3.92304406863728	NA	12
3626	A002	CO4	CO3	21	eGFP	3.68822667632124	NA	4
3627	A002	CO4	CO3	14.6666666666667	eGFP	1.86772826151851	NA	2
3628	A002	CO4	CO3	30.6666666666667	eGFP	2.69006216790079	NA	7
3629	A002	CO4	CO3	30.6666666666667	eGFP	2.67627531455182	NA	8
3634	A002	CO4	CO3	6	eGFP	0.463737942626728	NA	12
3639	A002	CO4	CO3	40.6666666666667	eGFP	3.11343154259366	NA	7
3640	A002	CO4	CO3	43	eGFP	1.52614312547935	NA	11
3641	A002	CO4	CO3	18.6666666666667	eGFP	2.66071573455638	NA	8
3642	A002	CO4	CO3	39	eGFP	3.24904053849251	NA	2
3643	A002	CO4	CO3	39	eGFP	3.16230552438571	NA	3
3644	A002	CO4	CO3	21	eGFP	3.60260306078554	NA	9
3645	A002	CO4	CO3	14	eGFP	1.97210787608059	NA	10
3646	A002	CO4	CO3	6	eGFP	0.462442841812468	NA	11
3647	A002	CO4	CO3	29	eGFP	3.52773521158671	NA	1
3648	A002	CO4	CO3	29	eGFP	3.44765021868221	NA	2
3650	A002	CO4	CO3	19	eGFP	4.41335454073674	NA	5
3651	A002	CO4	CO3	21.3333333333333	eGFP	3.3866243335053	NA	3
3655	A002	CO4	CO3	14.3333333333333	eGFP	2.04952000134715	NA	12
3656	A002	CO4	CO3	22.3333333333333	eGFP	6.72696488684707	NA	9
3658	A002	CO4	CO3	22.3333333333333	eGFP	6.85013724088416	NA	11
3659	A002	CO4	CO3	21	eGFP	3.69800882076938	NA	10
3661	A002	CO4	CO3	22.6666666666667	eGFP	2.83683107507145	NA	6
3662	A002	CO4	CO3	22.6666666666667	eGFP	2.83000653673815	NA	7
3663	A002	CO4	CO3	22.6666666666667	eGFP	2.82640597277227	NA	8
3664	A002	CO4	CO3	35	eGFP	2.92354771895394	NA	9
3665	A002	CO4	CO3	14.6666666666667	eGFP	1.83070307441012	NA	9
3668	A002	CO4	CO3	25	eGFP	2.57212532779369	NA	7
3669	A002	CO4	CO3	33	eGFP	2.97282584568093	NA	6
3670	A002	CO4	CO3	33	eGFP	2.98708113974995	NA	7
3673	A002	CO4	CO3	43.3333333333333	eGFP	2.95112142565188	NA	2
3674	A002	CO4	CO3	43.3333333333333	eGFP	2.89178560111201	NA	3
3675	A002	CO4	CO3	23	eGFP	6.37895935740955	NA	5
3676	A002	CO4	CO3	23	eGFP	6.23795870067404	NA	6
3677	A002	CO4	CO3	23	eGFP	6.20548932919595	NA	7
3678	A002	CO4	CO3	26.3333333333333	eGFP	3.1377996451485	NA	5
3679	A002	CO4	CO3	26.3333333333333	eGFP	3.07684724086885	NA	6
3680	A002	CO4	CO3	23	eGFP	6.07150609814905	NA	10
3681	A002	CO4	CO3	23	eGFP	6.13681224559153	NA	11
3682	A002	CO4	CO3	16.3333333333333	eGFP	1.91609706214188	NA	8
3683	A002	CO4	CO3	36.6666666666667	eGFP	3.0676345733745	NA	6
3684	A002	CO4	CO3	36.6666666666667	eGFP	3.20036862916794	NA	7
3685	A002	CO4	CO3	16.6666666666667	eGFP	1.71889270411233	NA	4
3686	A002	CO4	CO3	19	eGFP	4.60752781175419	NA	1
3687	A002	CO4	CO3	16.6666666666667	eGFP	1.76644402975364	NA	2
3688	A002	CO4	CO3	16.6666666666667	eGFP	1.73463598635092	NA	3
3690	A002	CO4	CO3	37	eGFP	3.25815216975312	NA	5
3691	A002	CO4	CO3	19	eGFP	4.38893132750895	NA	6
3692	A002	CO4	CO3	19	eGFP	4.40593297011318	NA	9
3694	A002	CO4	CO3	37	eGFP	3.71712303916991	NA	10
3695	A002	CO4	CO3	22.3333333333333	eGFP	6.78343495639368	NA	8
3696	A002	CO4	CO3	37	eGFP	3.72390165194242	NA	11
3697	A002	CO4	CO3	37	eGFP	3.71948361299448	NA	12
3702	A002	CO4	CO3	20.3333333333333	eGFP	3.70946265563024	NA	8
3705	A002	CO4	CO3	20.3333333333333	eGFP	3.8740690506115	NA	11
3708	A002	CO4	CO3	33	eGFP	2.95790922353654	NA	5
3709	A002	CO4	CO3	20.6666666666667	eGFP	3.05866071879626	NA	3
3715	A002	CO4	CO3	20.6666666666667	eGFP	3.49127950143211	NA	10
3716	A002	CO4	CO3	20.6666666666667	eGFP	3.56898555028772	NA	11
3717	A002	CO4	CO3	20.6666666666667	eGFP	3.65368146949548	NA	12
3718	A002	CO4	CO3	21	eGFP	4.01726494915275	NA	1
3719	A002	CO4	CO3	21	eGFP	3.8779727232786	NA	2
3720	A002	CO4	CO3	24	eGFP	2.6564813978516	NA	10
3721	A002	CO4	CO3	24	eGFP	2.71366790614652	NA	11
3722	A002	CO4	CO3	24	eGFP	2.7921455044234	NA	12
3723	A002	CO4	CO3	21	eGFP	3.59715628927592	NA	6
3725	A002	CO4	CO3	21	eGFP	3.58144974748596	NA	8
3726	A002	CO4	CO3	36.6666666666667	eGFP	3.5101640920287	NA	10
3727	A002	CO4	CO3	14	eGFP	1.97828945656284	NA	11
3728	A002	CO4	CO3	14	eGFP	1.97792205207652	NA	12
3729	A002	CO4	CO3	24.3333333333333	eGFP	7.25501698480323	NA	8
3730	A002	CO4	CO3	21.3333333333333	eGFP	3.57504772431192	NA	1
3731	A002	CO4	CO3	14.3333333333333	eGFP	2.09220321754479	NA	3
3733	A002	CO4	CO3	22.3333333333333	eGFP	7.04273067261046	NA	6
3734	A002	CO4	CO3	22.3333333333333	eGFP	6.89027618101407	NA	7
3735	A002	CO4	CO3	16.6666666666667	eGFP	1.66511387242798	NA	10
3736	A002	CO4	CO3	24.6666666666667	eGFP	6.62642464916699	NA	5
3738	A002	CO4	CO3	34.6666666666667	eGFP	3.53106022218786	NA	10
3740	A002	CO4	CO3	34.6666666666667	eGFP	3.53536803978991	NA	12
3741	A002	CO4	CO3	35	eGFP	3.20221483671167	NA	1
3742	A002	CO4	CO3	35	eGFP	3.13241716942399	NA	2
3743	A002	CO4	CO3	35	eGFP	3.00627802415991	NA	3
3744	A002	CO4	CO3	35	eGFP	2.87665772138799	NA	4
3745	A002	CO4	CO3	14.6666666666667	eGFP	1.81980953139089	NA	8
3747	A002	CO4	CO3	20.6666666666667	eGFP	3.10917883566457	NA	1
3748	A002	CO4	CO3	20.6666666666667	eGFP	3.06285831505241	NA	2
3754	A002	CO4	CO3	23	eGFP	6.50670589730126	NA	4
3756	A002	CO4	CO3	18.6666666666667	eGFP	2.74082828279736	NA	2
3757	A002	CO4	CO3	18.6666666666667	eGFP	2.70575033946644	NA	3
3760	A002	CO4	CO3	35.3333333333333	eGFP	2.98059645056649	NA	9
3761	A002	CO4	CO3	18.6666666666667	eGFP	2.61886836356511	NA	7
3764	A002	CO4	CO3	18.6666666666667	eGFP	2.67818581788066	NA	10
3767	A002	CO4	CO3	28.6666666666667	eGFP	3.6642076080284	NA	12
3768	A002	CO4	CO3	22	eGFP	2.98010045450997	NA	10
3769	A002	CO4	CO3	22	eGFP	3.01190849791268	NA	11
3770	A002	CO4	CO3	32.3333333333333	eGFP	3.07377941340812	NA	2
3773	A002	CO4	CO3	24.6666666666667	eGFP	7.14892893937979	NA	2
3774	A002	CO4	CO3	14.3333333333333	eGFP	2.06047784015149	NA	10
3775	A002	CO4	CO3	14.3333333333333	eGFP	2.05502188352972	NA	11
3780	A002	CO4	CO3	22.3333333333333	eGFP	6.93301450788465	NA	12
3781	A002	CO4	CO3	22.6666666666667	eGFP	2.98792617006848	NA	1
3785	A002	CO4	CO3	43	eGFP	1.48459886318929	NA	2
3786	A002	CO4	CO3	43	eGFP	1.44829011482921	NA	3
3788	A002	CO4	CO3	25	eGFP	2.63195714839008	NA	6
3789	A002	CO4	CO3	43	eGFP	1.41823642784865	NA	4
3790	A002	CO4	CO3	43	eGFP	1.40489964499542	NA	5
3791	A002	CO4	CO3	43	eGFP	1.39917732012106	NA	6
3792	A002	CO4	CO3	43.3333333333333	eGFP	3.03337410502563	NA	1
3793	A002	CO4	CO3	43	eGFP	1.45663019666856	NA	8
3794	A002	CO4	CO3	20.6666666666667	eGFP	3.43799666580429	NA	9
3795	A002	CO4	CO3	16	eGFP	1.48701454768681	NA	11
3796	A002	CO4	CO3	16	eGFP	1.4891087532588	NA	12
3797	A002	CO4	CO3	16.3333333333333	eGFP	1.98631724458882	NA	1
3798	A002	CO4	CO3	26.3333333333333	eGFP	3.26869667851036	NA	4
3799	A002	CO4	CO3	33	eGFP	3.37212104140802	NA	11
3800	A002	CO4	CO3	33	eGFP	3.40390152947426	NA	12
3801	A002	CO4	CO3	26.3333333333333	eGFP	2.99632136258077	NA	7
3802	A002	CO4	CO3	26.3333333333333	eGFP	3.0998835021608	NA	8
3803	A002	CO4	CO3	23	eGFP	6.21000840437762	NA	12
3804	A002	CO4	CO3	16.3333333333333	eGFP	1.9252270636268	NA	9
3806	A002	CO4	CO3	36.6666666666667	eGFP	3.46872086597237	NA	9
3807	A002	CO4	CO3	16.6666666666667	eGFP	1.80266092699214	NA	1
3811	A002	CO4	CO3	37	eGFP	3.40880637936656	NA	2
3813	A002	CO4	CO3	19	eGFP	4.37823067184503	NA	7
3815	A002	CO4	CO3	19	eGFP	4.39893391464888	NA	8
3820	A002	CO4	CO3	20.3333333333333	eGFP	3.43986124357234	NA	2
3824	A002	CO4	CO3	20.3333333333333	eGFP	3.8066962529335	NA	9
3825	A002	CO4	CO3	20.3333333333333	eGFP	3.85375158251828	NA	10
3828	A002	CO4	CO3	33	eGFP	2.95722952523686	NA	4
3834	A002	CO4	CO3	43	eGFP	1.49845919743552	NA	9
3835	A002	CO4	CO3	30.6666666666667	eGFP	2.70483182825065	NA	9
3836	A002	CO4	CO3	30.6666666666667	eGFP	2.7076332874588	NA	10
3837	A002	CO4	CO3	30.6666666666667	eGFP	2.80412289067726	NA	11
3838	A002	CO4	CO3	30.6666666666667	eGFP	2.90155856044799	NA	12
3840	A002	CO4	CO3	31	eGFP	2.8454558953877	NA	3
3841	A002	CO4	CO3	31	eGFP	2.83067704992568	NA	4
3842	A002	CO4	CO3	31	eGFP	2.79446015268718	NA	5
3843	A002	CO4	CO3	31	eGFP	2.7505645016847	NA	6
3844	A002	CO4	CO3	31	eGFP	2.70227836707076	NA	7
3845	A002	CO4	CO3	34.3333333333333	eGFP	3.71650763665533	NA	5
3847	A002	CO4	CO3	14	eGFP	1.95276402987611	NA	9
3851	A002	CO4	CO3	24.3333333333333	eGFP	7.22749838877824	NA	9
3853	A002	CO4	CO3	37	eGFP	3.27149813771851	NA	4
3855	A002	CO4	CO3	14.3333333333333	eGFP	2.0614790173767	NA	9
3856	A002	CO4	CO3	24.6666666666667	eGFP	6.87704043439457	NA	4
3858	A002	CO4	CO3	34.6666666666667	eGFP	3.48698086894223	NA	9
3859	A002	CO4	CO3	38	eGFP	3.11124548590009	NA	7
3860	A002	CO4	CO3	34.6666666666667	eGFP	3.53872979083969	NA	11
3861	A002	CO4	CO3	38	eGFP	3.25034482441893	NA	8
3862	A002	CO4	CO3	38	eGFP	3.33855864158315	NA	9
3863	A002	CO4	CO3	38	eGFP	3.39433982771791	NA	10
3864	A002	CO4	CO3	38	eGFP	3.45567800670819	NA	11
3865	A002	CO4	CO3	38	eGFP	3.50627878958592	NA	12
3875	A002	CO4	CO3	18.3333333333333	eGFP	4.23397848540562	NA	10
3880	A002	CO4	CO3	35.3333333333333	eGFP	2.91250721414017	NA	8
3883	A002	CO4	CO3	38.6666666666667	eGFP	3.23018350323239	NA	7
3884	A002	CO4	CO3	28.6666666666667	eGFP	3.34311445721345	NA	8
3885	A002	CO4	CO3	28.6666666666667	eGFP	3.46820649969153	NA	9
3886	A002	CO4	CO3	18.6666666666667	eGFP	2.66377437690495	NA	11
3888	A002	CO4	CO3	38.6666666666667	eGFP	3.74218002513659	NA	12
3889	A002	CO4	CO3	39	eGFP	3.30732007513422	NA	1
3890	A002	CO4	CO3	39	eGFP	3.10716729610199	NA	4
3891	A002	CO4	CO3	39	eGFP	3.14190539028307	NA	5
3892	A002	CO4	CO3	39	eGFP	3.25386272237539	NA	6
[truncated: 132,905 more rows]
