# Supplementary material for: Enhanced in vivo-imaging in medaka by optimized anaesthesia, fluorescent protein selection and removal of pigmentation
Source: PLoS One. 2019 Mar 7;14(3):e0212956. doi: 10.1371/journal.pone.0212956 (PMC6405165; doi:10.1371/journal.pone.0212956)
Supplement: S1 Dataset — (ZIP) [file pone.0212956.s010.zip › minimal data set/fluorescent protein data/timelapse_zebrafish_12h.csv]

	well	maskchannel	measurementchannel	hpf	green	red	experiment	Mean
901	A007	CO3	CO4	5.333333333	eGFP	mScarlet	red	0.694783426
902	A007	CO3	CO4	5.333333333	eGFP	mScarlet	red	0.694237373
903	A007	CO3	CO4	5.333333333	eGFP	mScarlet	red	0.699526754
904	A007	CO3	CO4	5.333333333	eGFP	mScarlet	red	0.701849518
905	A007	CO3	CO4	5.333333333	eGFP	mScarlet	red	0.708809658
906	A007	CO3	CO4	5.333333333	eGFP	mScarlet	red	0.71590835
907	A007	CO3	CO4	5.333333333	eGFP	mScarlet	red	0.718190363
908	A007	CO3	CO4	5.333333333	eGFP	mScarlet	red	0.724767452
909	A007	CO3	CO4	5.333333333	eGFP	mScarlet	red	0.727253217
910	A007	CO3	CO4	5.333333333	eGFP	mScarlet	red	0.733789555
911	A007	CO3	CO4	5.333333333	eGFP	mScarlet	red	0.73975539
912	A007	CO3	CO4	5.666666667	eGFP	mScarlet	red	0.69039055
913	A007	CO3	CO4	5.666666667	eGFP	mScarlet	red	0.693226767
914	A007	CO3	CO4	5.666666667	eGFP	mScarlet	red	0.692982265
915	A007	CO3	CO4	5.666666667	eGFP	mScarlet	red	0.698149396
916	A007	CO3	CO4	5.666666667	eGFP	mScarlet	red	0.704604234
917	A007	CO3	CO4	5.666666667	eGFP	mScarlet	red	0.707489351
918	A007	CO3	CO4	5.666666667	eGFP	mScarlet	red	0.714751043
919	A007	CO3	CO4	5.666666667	eGFP	mScarlet	red	0.717342758
920	A007	CO3	CO4	5.666666667	eGFP	mScarlet	red	0.723487894
921	A007	CO3	CO4	5.666666667	eGFP	mScarlet	red	0.729820482
922	A007	CO3	CO4	5.666666667	eGFP	mScarlet	red	0.732159545
923	A007	CO3	CO4	5.666666667	eGFP	mScarlet	red	0.738247631
924	A007	CO3	CO4	6	eGFP	mScarlet	red	0.693080066
925	A007	CO3	CO4	6	eGFP	mScarlet	red	0.695557681
926	A007	CO3	CO4	6	eGFP	mScarlet	red	0.695174628
927	A007	CO3	CO4	6	eGFP	mScarlet	red	0.696111884
928	A007	CO3	CO4	6	eGFP	mScarlet	red	0.703072025
929	A007	CO3	CO4	6	eGFP	mScarlet	red	0.709494262
930	A007	CO3	CO4	6	eGFP	mScarlet	red	0.71255868
931	A007	CO3	CO4	6	eGFP	mScarlet	red	0.71928247
932	A007	CO3	CO4	6	eGFP	mScarlet	red	0.725541707
933	A007	CO3	CO4	6	eGFP	mScarlet	red	0.72778297
934	A007	CO3	CO4	6	eGFP	mScarlet	red	0.734188907
935	A007	CO3	CO4	6	eGFP	mScarlet	red	0.740847496
936	A007	CO3	CO4	6.333333333	eGFP	mScarlet	red	0.692868165
937	A007	CO3	CO4	6.333333333	eGFP	mScarlet	red	0.695565831
938	A007	CO3	CO4	6.333333333	eGFP	mScarlet	red	0.695174628
939	A007	CO3	CO4	6.333333333	eGFP	mScarlet	red	0.699966856
940	A007	CO3	CO4	6.333333333	eGFP	mScarlet	red	0.702175519
941	A007	CO3	CO4	6.333333333	eGFP	mScarlet	red	0.709469812
942	A007	CO3	CO4	6.333333333	eGFP	mScarlet	red	0.716218052
943	A007	CO3	CO4	6.333333333	eGFP	mScarlet	red	0.718760867
944	A007	CO3	CO4	6.333333333	eGFP	mScarlet	red	0.725704707
945	A007	CO3	CO4	6.333333333	eGFP	mScarlet	red	0.732012844
946	A007	CO3	CO4	6.333333333	eGFP	mScarlet	red	0.73469421
947	A007	CO3	CO4	6.333333333	eGFP	mScarlet	red	0.740806746
948	A007	CO3	CO4	6.666666667	eGFP	mScarlet	red	0.696462336
949	A007	CO3	CO4	6.666666667	eGFP	mScarlet	red	0.695288729
950	A007	CO3	CO4	6.666666667	eGFP	mScarlet	red	0.694090672
951	A007	CO3	CO4	6.666666667	eGFP	mScarlet	red	0.699371903
952	A007	CO3	CO4	6.666666667	eGFP	mScarlet	red	0.705028036
953	A007	CO3	CO4	6.666666667	eGFP	mScarlet	red	0.708874859
954	A007	CO3	CO4	6.666666667	eGFP	mScarlet	red	0.7159654
955	A007	CO3	CO4	6.666666667	eGFP	mScarlet	red	0.72277069
956	A007	CO3	CO4	6.666666667	eGFP	mScarlet	red	0.725223855
957	A007	CO3	CO4	6.666666667	eGFP	mScarlet	red	0.732159545
958	A007	CO3	CO4	6.666666667	eGFP	mScarlet	red	0.738231331
959	A007	CO3	CO4	6.666666667	eGFP	mScarlet	red	0.740651895
960	A007	CO3	CO4	7	eGFP	mScarlet	red	0.695622881
961	A007	CO3	CO4	7	eGFP	mScarlet	red	0.697750043
962	A007	CO3	CO4	7	eGFP	mScarlet	red	0.69713064
963	A007	CO3	CO4	7	eGFP	mScarlet	red	0.697717443
964	A007	CO3	CO4	7	eGFP	mScarlet	red	0.70392778
965	A007	CO3	CO4	7	eGFP	mScarlet	red	0.711197622
966	A007	CO3	CO4	7	eGFP	mScarlet	red	0.718622316
967	A007	CO3	CO4	7	eGFP	mScarlet	red	0.721311832
968	A007	CO3	CO4	7	eGFP	mScarlet	red	0.727986721
969	A007	CO3	CO4	7	eGFP	mScarlet	red	0.73467791
970	A007	CO3	CO4	7	eGFP	mScarlet	red	0.736976224
971	A007	CO3	CO4	7	eGFP	mScarlet	red	0.74311321
972	A007	CO3	CO4	7.333333333	eGFP	mScarlet	red	0.697244741
973	A007	CO3	CO4	7.333333333	eGFP	mScarlet	red	0.695647331
974	A007	CO3	CO4	7.333333333	eGFP	mScarlet	red	0.698679149
975	A007	CO3	CO4	7.333333333	eGFP	mScarlet	red	0.699355603
976	A007	CO3	CO4	7.333333333	eGFP	mScarlet	red	0.705843041
977	A007	CO3	CO4	7.333333333	eGFP	mScarlet	red	0.712852082
978	A007	CO3	CO4	7.333333333	eGFP	mScarlet	red	0.716315852
979	A007	CO3	CO4	7.333333333	eGFP	mScarlet	red	0.723137442
980	A007	CO3	CO4	7.333333333	eGFP	mScarlet	red	0.72962488
981	A007	CO3	CO4	7.333333333	eGFP	mScarlet	red	0.732355146
982	A007	CO3	CO4	7.333333333	eGFP	mScarlet	red	0.739144136
983	A007	CO3	CO4	7.333333333	eGFP	mScarlet	red	0.744637269
984	A007	CO3	CO4	7.666666667	eGFP	mScarlet	red	0.697684843
985	A007	CO3	CO4	7.666666667	eGFP	mScarlet	red	0.696217834
986	A007	CO3	CO4	7.666666667	eGFP	mScarlet	red	0.699217052
987	A007	CO3	CO4	7.666666667	eGFP	mScarlet	red	0.700154308
988	A007	CO3	CO4	7.666666667	eGFP	mScarlet	red	0.706258693
989	A007	CO3	CO4	7.666666667	eGFP	mScarlet	red	0.709698014
990	A007	CO3	CO4	7.666666667	eGFP	mScarlet	red	0.716976006
991	A007	CO3	CO4	7.666666667	eGFP	mScarlet	red	0.723944297
992	A007	CO3	CO4	7.666666667	eGFP	mScarlet	red	0.730513236
993	A007	CO3	CO4	7.666666667	eGFP	mScarlet	red	0.732721899
994	A007	CO3	CO4	7.666666667	eGFP	mScarlet	red	0.739445688
995	A007	CO3	CO4	7.666666667	eGFP	mScarlet	red	0.745419673
996	A007	CO3	CO4	8	eGFP	mScarlet	red	0.696649787
997	A007	CO3	CO4	8	eGFP	mScarlet	red	0.698834
998	A007	CO3	CO4	8	eGFP	mScarlet	red	0.697961945
999	A007	CO3	CO4	8	eGFP	mScarlet	red	0.702411871
1000	A007	CO3	CO4	8	eGFP	mScarlet	red	0.705174737
1001	A007	CO3	CO4	8	eGFP	mScarlet	red	0.71251793
1002	A007	CO3	CO4	8	eGFP	mScarlet	red	0.71939657
1003	A007	CO3	CO4	8	eGFP	mScarlet	red	0.722485439
1004	A007	CO3	CO4	8	eGFP	mScarlet	red	0.729176628
1005	A007	CO3	CO4	8	eGFP	mScarlet	red	0.735378814
1006	A007	CO3	CO4	8	eGFP	mScarlet	red	0.737783078
1007	A007	CO3	CO4	8	eGFP	mScarlet	red	0.743854864
1008	A007	CO3	CO4	8.333333333	eGFP	mScarlet	red	0.698173846
1009	A007	CO3	CO4	8.333333333	eGFP	mScarlet	red	0.696152634
1010	A007	CO3	CO4	8.333333333	eGFP	mScarlet	red	0.699298553
1011	A007	CO3	CO4	8.333333333	eGFP	mScarlet	red	0.700105407
1012	A007	CO3	CO4	8.333333333	eGFP	mScarlet	red	0.706258693
1013	A007	CO3	CO4	8.333333333	eGFP	mScarlet	red	0.713724137
1014	A007	CO3	CO4	8.333333333	eGFP	mScarlet	red	0.716821155
1015	A007	CO3	CO4	8.333333333	eGFP	mScarlet	red	0.723479744
1016	A007	CO3	CO4	8.333333333	eGFP	mScarlet	red	0.730611036
1017	A007	CO3	CO4	8.333333333	eGFP	mScarlet	red	0.736650222
1018	A007	CO3	CO4	8.333333333	eGFP	mScarlet	red	0.739119686
1019	A007	CO3	CO4	8.333333333	eGFP	mScarlet	red	0.745224072
1020	A007	CO3	CO4	8.666666667	eGFP	mScarlet	red	0.699722355
1021	A007	CO3	CO4	8.666666667	eGFP	mScarlet	red	0.697855994
1022	A007	CO3	CO4	8.666666667	eGFP	mScarlet	red	0.697040989
1023	A007	CO3	CO4	8.666666667	eGFP	mScarlet	red	0.701931018
1024	A007	CO3	CO4	8.666666667	eGFP	mScarlet	red	0.707978353
1025	A007	CO3	CO4	8.666666667	eGFP	mScarlet	red	0.711352473
1026	A007	CO3	CO4	8.666666667	eGFP	mScarlet	red	0.718793467
1027	A007	CO3	CO4	8.666666667	eGFP	mScarlet	red	0.725183104
1028	A007	CO3	CO4	8.666666667	eGFP	mScarlet	red	0.728247522
1029	A007	CO3	CO4	8.666666667	eGFP	mScarlet	red	0.734800161
1030	A007	CO3	CO4	8.666666667	eGFP	mScarlet	red	0.740733396
1031	A007	CO3	CO4	8.666666667	eGFP	mScarlet	red	0.746707381
1032	A007	CO3	CO4	9	eGFP	mScarlet	red	0.69713064
1033	A007	CO3	CO4	9	eGFP	mScarlet	red	0.699168152
1034	A007	CO3	CO4	9	eGFP	mScarlet	red	0.698198296
1035	A007	CO3	CO4	9	eGFP	mScarlet	red	0.703063875
1036	A007	CO3	CO4	9	eGFP	mScarlet	red	0.705394788
1037	A007	CO3	CO4	9	eGFP	mScarlet	red	0.712729831
1038	A007	CO3	CO4	9	eGFP	mScarlet	red	0.720081174
1039	A007	CO3	CO4	9	eGFP	mScarlet	red	0.722860341
1040	A007	CO3	CO4	9	eGFP	mScarlet	red	0.72947003
1041	A007	CO3	CO4	9	eGFP	mScarlet	red	0.736055268
1042	A007	CO3	CO4	9	eGFP	mScarlet	red	0.741621751
1043	A007	CO3	CO4	9	eGFP	mScarlet	red	0.743805964
1044	A007	CO3	CO4	9.333333333	eGFP	mScarlet	red	0.698173846
1045	A007	CO3	CO4	9.333333333	eGFP	mScarlet	red	0.699966856
1046	A007	CO3	CO4	9.333333333	eGFP	mScarlet	red	0.699021451
1047	A007	CO3	CO4	9.333333333	eGFP	mScarlet	red	0.700366209
1048	A007	CO3	CO4	9.333333333	eGFP	mScarlet	red	0.706405394
1049	A007	CO3	CO4	9.333333333	eGFP	mScarlet	red	0.713658937
1050	A007	CO3	CO4	9.333333333	eGFP	mScarlet	red	0.720871729
1051	A007	CO3	CO4	9.333333333	eGFP	mScarlet	red	0.723781296
1052	A007	CO3	CO4	9.333333333	eGFP	mScarlet	red	0.730513236
1053	A007	CO3	CO4	9.333333333	eGFP	mScarlet	red	0.736617621
1054	A007	CO3	CO4	9.333333333	eGFP	mScarlet	red	0.738932235
1055	A007	CO3	CO4	9.333333333	eGFP	mScarlet	red	0.744783969
1056	A007	CO3	CO4	9.666666667	eGFP	mScarlet	red	0.698507998
1057	A007	CO3	CO4	9.666666667	eGFP	mScarlet	red	0.70048846
1058	A007	CO3	CO4	9.666666667	eGFP	mScarlet	red	0.699901656
1059	A007	CO3	CO4	9.666666667	eGFP	mScarlet	red	0.700887812
1060	A007	CO3	CO4	9.666666667	eGFP	mScarlet	red	0.707130749
1061	A007	CO3	CO4	9.666666667	eGFP	mScarlet	red	0.714392441
1062	A007	CO3	CO4	9.666666667	eGFP	mScarlet	red	0.721548183
1063	A007	CO3	CO4	9.666666667	eGFP	mScarlet	red	0.7243844
1064	A007	CO3	CO4	9.666666667	eGFP	mScarlet	red	0.730961488
1065	A007	CO3	CO4	9.666666667	eGFP	mScarlet	red	0.737122924
1066	A007	CO3	CO4	9.666666667	eGFP	mScarlet	red	0.73969019
1067	A007	CO3	CO4	9.666666667	eGFP	mScarlet	red	0.745101821
1068	A007	CO3	CO4	10	eGFP	mScarlet	red	0.699469704
1069	A007	CO3	CO4	10	eGFP	mScarlet	red	0.697619643
1070	A007	CO3	CO4	10	eGFP	mScarlet	red	0.70062701
1071	A007	CO3	CO4	10	eGFP	mScarlet	red	0.701409415
1072	A007	CO3	CO4	10	eGFP	mScarlet	red	0.707905003
1073	A007	CO3	CO4	10	eGFP	mScarlet	red	0.715256346
1074	A007	CO3	CO4	10	eGFP	mScarlet	red	0.722249087
1075	A007	CO3	CO4	10	eGFP	mScarlet	red	0.725044554
1076	A007	CO3	CO4	10	eGFP	mScarlet	red	0.73131194
1077	A007	CO3	CO4	10	eGFP	mScarlet	red	0.737693428
1078	A007	CO3	CO4	10	eGFP	mScarlet	red	0.739633139
1079	A007	CO3	CO4	10	eGFP	mScarlet	red	0.745435973
1080	A007	CO3	CO4	10.33333333	eGFP	mScarlet	red	0.698475398
1081	A007	CO3	CO4	10.33333333	eGFP	mScarlet	red	0.70052921
1082	A007	CO3	CO4	10.33333333	eGFP	mScarlet	red	0.699616404
1083	A007	CO3	CO4	10.33333333	eGFP	mScarlet	red	0.701034513
1084	A007	CO3	CO4	10.33333333	eGFP	mScarlet	red	0.707603451
1085	A007	CO3	CO4	10.33333333	eGFP	mScarlet	red	0.714702143
1086	A007	CO3	CO4	10.33333333	eGFP	mScarlet	red	0.721874185
1087	A007	CO3	CO4	10.33333333	eGFP	mScarlet	red	0.724531101
1088	A007	CO3	CO4	10.33333333	eGFP	mScarlet	red	0.730912588
1089	A007	CO3	CO4	10.33333333	eGFP	mScarlet	red	0.737253325
1090	A007	CO3	CO4	10.33333333	eGFP	mScarlet	red	0.739241937
1091	A007	CO3	CO4	10.33333333	eGFP	mScarlet	red	0.745240372
1092	A007	CO3	CO4	10.66666667	eGFP	mScarlet	red	0.698654699
1093	A007	CO3	CO4	10.66666667	eGFP	mScarlet	red	0.70064331
1094	A007	CO3	CO4	10.66666667	eGFP	mScarlet	red	0.699917956
1095	A007	CO3	CO4	10.66666667	eGFP	mScarlet	red	0.701246414
1096	A007	CO3	CO4	10.66666667	eGFP	mScarlet	red	0.707277449
1097	A007	CO3	CO4	10.66666667	eGFP	mScarlet	red	0.714661393
1098	A007	CO3	CO4	10.66666667	eGFP	mScarlet	red	0.721458533
1099	A007	CO3	CO4	10.66666667	eGFP	mScarlet	red	0.724637051
1100	A007	CO3	CO4	10.66666667	eGFP	mScarlet	red	0.731010389
1101	A007	CO3	CO4	10.66666667	eGFP	mScarlet	red	0.737391876
1102	A007	CO3	CO4	10.66666667	eGFP	mScarlet	red	0.739323437
1103	A007	CO3	CO4	10.66666667	eGFP	mScarlet	red	0.745289272
1104	A007	CO3	CO4	11	eGFP	mScarlet	red	0.698695449
1105	A007	CO3	CO4	11	eGFP	mScarlet	red	0.700871512
1106	A007	CO3	CO4	11	eGFP	mScarlet	red	0.699950556
1107	A007	CO3	CO4	11	eGFP	mScarlet	red	0.701539816
1108	A007	CO3	CO4	11	eGFP	mScarlet	red	0.707945753
1109	A007	CO3	CO4	11	eGFP	mScarlet	red	0.714840694
1110	A007	CO3	CO4	11	eGFP	mScarlet	red	0.721980136
1111	A007	CO3	CO4	11	eGFP	mScarlet	red	0.724824502
1112	A007	CO3	CO4	11	eGFP	mScarlet	red	0.731010389
1113	A007	CO3	CO4	11	eGFP	mScarlet	red	0.737709728
1114	A007	CO3	CO4	11	eGFP	mScarlet	red	0.73980429
1115	A007	CO3	CO4	11	eGFP	mScarlet	red	0.745256672
1116	A007	CO3	CO4	11.33333333	eGFP	mScarlet	red	0.698776949
1117	A007	CO3	CO4	11.33333333	eGFP	mScarlet	red	0.697375141
1118	A007	CO3	CO4	11.33333333	eGFP	mScarlet	red	0.700080957
1119	A007	CO3	CO4	11.33333333	eGFP	mScarlet	red	0.701499065
1120	A007	CO3	CO4	11.33333333	eGFP	mScarlet	red	0.707782752
1121	A007	CO3	CO4	11.33333333	eGFP	mScarlet	red	0.714808094
1122	A007	CO3	CO4	11.33333333	eGFP	mScarlet	red	0.721939385
1123	A007	CO3	CO4	11.33333333	eGFP	mScarlet	red	0.724628901
1124	A007	CO3	CO4	11.33333333	eGFP	mScarlet	red	0.730700687
1125	A007	CO3	CO4	11.33333333	eGFP	mScarlet	red	0.737579327
1126	A007	CO3	CO4	11.33333333	eGFP	mScarlet	red	0.73973094
1127	A007	CO3	CO4	11.33333333	eGFP	mScarlet	red	0.745647874
1128	A007	CO3	CO4	11.66666667	eGFP	mScarlet	red	0.699445253
1129	A007	CO3	CO4	11.66666667	eGFP	mScarlet	red	0.697391441
1130	A007	CO3	CO4	11.66666667	eGFP	mScarlet	red	0.700749261
1131	A007	CO3	CO4	11.66666667	eGFP	mScarlet	red	0.702525971
1132	A007	CO3	CO4	11.66666667	eGFP	mScarlet	red	0.708622207
1133	A007	CO3	CO4	11.66666667	eGFP	mScarlet	red	0.715688299
1134	A007	CO3	CO4	11.66666667	eGFP	mScarlet	red	0.722208337
1135	A007	CO3	CO4	11.66666667	eGFP	mScarlet	red	0.725305355
1136	A007	CO3	CO4	11.66666667	eGFP	mScarlet	red	0.731523842
1137	A007	CO3	CO4	11.66666667	eGFP	mScarlet	red	0.737823829
1138	A007	CO3	CO4	11.66666667	eGFP	mScarlet	red	0.73974724
1139	A007	CO3	CO4	11.66666667	eGFP	mScarlet	red	0.745468573
1140	A007	CO3	CO4	12	eGFP	mScarlet	red	0.698393897
1141	A007	CO3	CO4	12	eGFP	mScarlet	red	0.696780188
1142	A007	CO3	CO4	12	eGFP	mScarlet	red	0.699934256
1143	A007	CO3	CO4	12	eGFP	mScarlet	red	0.701336065
1144	A007	CO3	CO4	12	eGFP	mScarlet	red	0.707905003
1145	A007	CO3	CO4	12	eGFP	mScarlet	red	0.714938494
1146	A007	CO3	CO4	12	eGFP	mScarlet	red	0.718157763
1147	A007	CO3	CO4	12	eGFP	mScarlet	red	0.724743002
1148	A007	CO3	CO4	12	eGFP	mScarlet	red	0.73127934
1149	A007	CO3	CO4	12	eGFP	mScarlet	red	0.737489677
1150	A007	CO3	CO4	12	eGFP	mScarlet	red	0.739673889
1151	A007	CO3	CO4	12	eGFP	mScarlet	red	0.745444123
1152	A007	CO3	CO4	12.33333333	eGFP	mScarlet	red	0.694979027
1153	A007	CO3	CO4	12.33333333	eGFP	mScarlet	red	0.697318091
1154	A007	CO3	CO4	12.33333333	eGFP	mScarlet	red	0.696519386
1155	A007	CO3	CO4	12.33333333	eGFP	mScarlet	red	0.701605016
1156	A007	CO3	CO4	12.33333333	eGFP	mScarlet	red	0.708279905
1157	A007	CO3	CO4	12.33333333	eGFP	mScarlet	red	0.711319873
1158	A007	CO3	CO4	12.33333333	eGFP	mScarlet	red	0.718728267
1159	A007	CO3	CO4	12.33333333	eGFP	mScarlet	red	0.724963053
1160	A007	CO3	CO4	12.33333333	eGFP	mScarlet	red	0.731589042
1161	A007	CO3	CO4	12.33333333	eGFP	mScarlet	red	0.733463553
1162	A007	CO3	CO4	12.33333333	eGFP	mScarlet	red	0.73983689
1163	A007	CO3	CO4	12.33333333	eGFP	mScarlet	red	0.745884226
1164	A007	CO3	CO4	12.66666667	eGFP	mScarlet	red	0.69550063
1165	A007	CO3	CO4	12.66666667	eGFP	mScarlet	red	0.697864144
1166	A007	CO3	CO4	12.66666667	eGFP	mScarlet	red	0.697000239
1167	A007	CO3	CO4	12.66666667	eGFP	mScarlet	red	0.70220812
1168	A007	CO3	CO4	12.66666667	eGFP	mScarlet	red	0.704848735
1169	A007	CO3	CO4	12.66666667	eGFP	mScarlet	red	0.712012627
1170	A007	CO3	CO4	12.66666667	eGFP	mScarlet	red	0.719046118
1171	A007	CO3	CO4	12.66666667	eGFP	mScarlet	red	0.725541707
1172	A007	CO3	CO4	12.66666667	eGFP	mScarlet	red	0.728263822
1173	A007	CO3	CO4	12.66666667	eGFP	mScarlet	red	0.734197057
1174	A007	CO3	CO4	12.66666667	eGFP	mScarlet	red	0.740676345
1175	A007	CO3	CO4	12.66666667	eGFP	mScarlet	red	0.742493806
1176	A007	CO3	CO4	13	eGFP	mScarlet	red	0.694530775
1177	A007	CO3	CO4	13	eGFP	mScarlet	red	0.697057289
1178	A007	CO3	CO4	13	eGFP	mScarlet	red	0.696340085
1179	A007	CO3	CO4	13	eGFP	mScarlet	red	0.701564266
1180	A007	CO3	CO4	13	eGFP	mScarlet	red	0.70400113
1181	A007	CO3	CO4	13	eGFP	mScarlet	red	0.711450274
1182	A007	CO3	CO4	13	eGFP	mScarlet	red	0.718059963
1183	A007	CO3	CO4	13	eGFP	mScarlet	red	0.724987503
1184	A007	CO3	CO4	13	eGFP	mScarlet	red	0.727326567
1185	A007	CO3	CO4	13	eGFP	mScarlet	red	0.733593954
1186	A007	CO3	CO4	13	eGFP	mScarlet	red	0.739999891
1187	A007	CO3	CO4	13	eGFP	mScarlet	red	0.741605451
1188	A007	CO3	CO4	13.33333333	eGFP	mScarlet	red	0.695231679
1189	A007	CO3	CO4	13.33333333	eGFP	mScarlet	red	0.693512019
1190	A007	CO3	CO4	13.33333333	eGFP	mScarlet	red	0.696413436
1191	A007	CO3	CO4	13.33333333	eGFP	mScarlet	red	0.698067895
1192	A007	CO3	CO4	13.33333333	eGFP	mScarlet	red	0.704555333
1193	A007	CO3	CO4	13.33333333	eGFP	mScarlet	red	0.711857776
1194	A007	CO3	CO4	13.33333333	eGFP	mScarlet	red	0.719021668
1195	A007	CO3	CO4	13.33333333	eGFP	mScarlet	red	0.721393332
1196	A007	CO3	CO4	13.33333333	eGFP	mScarlet	red	0.727611819
1197	A007	CO3	CO4	13.33333333	eGFP	mScarlet	red	0.733659154
1198	A007	CO3	CO4	13.33333333	eGFP	mScarlet	red	0.736030818
1199	A007	CO3	CO4	13.33333333	eGFP	mScarlet	red	0.742143354
1200	A007	CO3	CO4	13.66666667	eGFP	mScarlet	red	0.695256129
1201	A007	CO3	CO4	13.66666667	eGFP	mScarlet	red	0.693430518
1202	A007	CO3	CO4	13.66666667	eGFP	mScarlet	red	0.69711434
1203	A007	CO3	CO4	13.66666667	eGFP	mScarlet	red	0.698532448
1204	A007	CO3	CO4	13.66666667	eGFP	mScarlet	red	0.704702034
1205	A007	CO3	CO4	13.66666667	eGFP	mScarlet	red	0.711988177
1206	A007	CO3	CO4	13.66666667	eGFP	mScarlet	red	0.715093345
1207	A007	CO3	CO4	13.66666667	eGFP	mScarlet	red	0.721743784
1208	A007	CO3	CO4	13.66666667	eGFP	mScarlet	red	0.728125272
1209	A007	CO3	CO4	13.66666667	eGFP	mScarlet	red	0.733903656
1210	A007	CO3	CO4	13.66666667	eGFP	mScarlet	red	0.73639757
1211	A007	CO3	CO4	13.66666667	eGFP	mScarlet	red	0.742208554
1212	A007	CO3	CO4	14	eGFP	mScarlet	red	0.696014083
1213	A007	CO3	CO4	14	eGFP	mScarlet	red	0.693943971
1214	A007	CO3	CO4	14	eGFP	mScarlet	red	0.697342541
1215	A007	CO3	CO4	14	eGFP	mScarlet	red	0.698605798
1216	A007	CO3	CO4	14	eGFP	mScarlet	red	0.705248087
1217	A007	CO3	CO4	14	eGFP	mScarlet	red	0.712281579
1218	A007	CO3	CO4	14	eGFP	mScarlet	red	0.71582685
1219	A007	CO3	CO4	14	eGFP	mScarlet	red	0.722289837
1220	A007	CO3	CO4	14	eGFP	mScarlet	red	0.728573524
1221	A007	CO3	CO4	14	eGFP	mScarlet	red	0.730594736
1222	A007	CO3	CO4	14	eGFP	mScarlet	red	0.736731722
1223	A007	CO3	CO4	14	eGFP	mScarlet	red	0.742811658
1224	A007	CO3	CO4	14.33333333	eGFP	mScarlet	red	0.695997783
1225	A007	CO3	CO4	14.33333333	eGFP	mScarlet	red	0.694066222
1226	A007	CO3	CO4	14.33333333	eGFP	mScarlet	red	0.697326241
1227	A007	CO3	CO4	14.33333333	eGFP	mScarlet	red	0.698353147
1228	A007	CO3	CO4	14.33333333	eGFP	mScarlet	red	0.705068786
1229	A007	CO3	CO4	14.33333333	eGFP	mScarlet	red	0.712257129
1230	A007	CO3	CO4	14.33333333	eGFP	mScarlet	red	0.715794249
1231	A007	CO3	CO4	14.33333333	eGFP	mScarlet	red	0.722477289
1232	A007	CO3	CO4	14.33333333	eGFP	mScarlet	red	0.728801726
1233	A007	CO3	CO4	14.33333333	eGFP	mScarlet	red	0.734808311
1234	A007	CO3	CO4	14.33333333	eGFP	mScarlet	red	0.736821373
1235	A007	CO3	CO4	14.33333333	eGFP	mScarlet	red	0.742779058
1236	A007	CO3	CO4	14.66666667	eGFP	mScarlet	red	0.696340085
1237	A007	CO3	CO4	14.66666667	eGFP	mScarlet	red	0.694644875
1238	A007	CO3	CO4	14.66666667	eGFP	mScarlet	red	0.698018995
1239	A007	CO3	CO4	14.66666667	eGFP	mScarlet	red	0.699078501
1240	A007	CO3	CO4	14.66666667	eGFP	mScarlet	red	0.70573709
1241	A007	CO3	CO4	14.66666667	eGFP	mScarlet	red	0.712754281
1242	A007	CO3	CO4	14.66666667	eGFP	mScarlet	red	0.716250652
1243	A007	CO3	CO4	14.66666667	eGFP	mScarlet	red	0.722844041
1244	A007	CO3	CO4	14.66666667	eGFP	mScarlet	red	0.729347779
1245	A007	CO3	CO4	14.66666667	eGFP	mScarlet	red	0.731426041
1246	A007	CO3	CO4	14.66666667	eGFP	mScarlet	red	0.737505977
1247	A007	CO3	CO4	14.66666667	eGFP	mScarlet	red	0.743447362
1248	A007	CO3	CO4	15	eGFP	mScarlet	red	0.695256129
1249	A007	CO3	CO4	15	eGFP	mScarlet	red	0.693886921
1250	A007	CO3	CO4	15	eGFP	mScarlet	red	0.696837238
1251	A007	CO3	CO4	15	eGFP	mScarlet	red	0.698206446
1252	A007	CO3	CO4	15	eGFP	mScarlet	red	0.704514583
1253	A007	CO3	CO4	15	eGFP	mScarlet	red	0.712004477
1254	A007	CO3	CO4	15	eGFP	mScarlet	red	0.715288946
1255	A007	CO3	CO4	15	eGFP	mScarlet	red	0.721808985
1256	A007	CO3	CO4	15	eGFP	mScarlet	red	0.728443124
1257	A007	CO3	CO4	15	eGFP	mScarlet	red	0.734205207
1258	A007	CO3	CO4	15	eGFP	mScarlet	red	0.736242719
1259	A007	CO3	CO4	15	eGFP	mScarlet	red	0.742616057
1260	A007	CO3	CO4	15.33333333	eGFP	mScarlet	red	0.695345779
1261	A007	CO3	CO4	15.33333333	eGFP	mScarlet	red	0.69378912
1262	A007	CO3	CO4	15.33333333	eGFP	mScarlet	red	0.696763888
1263	A007	CO3	CO4	15.33333333	eGFP	mScarlet	red	0.698173846
1264	A007	CO3	CO4	15.33333333	eGFP	mScarlet	red	0.704783535
1265	A007	CO3	CO4	15.33333333	eGFP	mScarlet	red	0.711825176
1266	A007	CO3	CO4	15.33333333	eGFP	mScarlet	red	0.715305246
1267	A007	CO3	CO4	15.33333333	eGFP	mScarlet	red	0.721743784
1268	A007	CO3	CO4	15.33333333	eGFP	mScarlet	red	0.728117122
1269	A007	CO3	CO4	15.33333333	eGFP	mScarlet	red	0.734245958
1270	A007	CO3	CO4	15.33333333	eGFP	mScarlet	red	0.73642202
1271	A007	CO3	CO4	15.33333333	eGFP	mScarlet	red	0.742118904
1272	A007	CO3	CO4	15.66666667	eGFP	mScarlet	red	0.694946427
1273	A007	CO3	CO4	15.66666667	eGFP	mScarlet	red	0.693340868
1274	A007	CO3	CO4	15.66666667	eGFP	mScarlet	red	0.696323785
1275	A007	CO3	CO4	15.66666667	eGFP	mScarlet	red	0.697741893
1276	A007	CO3	CO4	15.66666667	eGFP	mScarlet	red	0.704213031
1277	A007	CO3	CO4	15.66666667	eGFP	mScarlet	red	0.711564375
1278	A007	CO3	CO4	15.66666667	eGFP	mScarlet	red	0.718923868
1279	A007	CO3	CO4	15.66666667	eGFP	mScarlet	red	0.721540033
1280	A007	CO3	CO4	15.66666667	eGFP	mScarlet	red	0.728092671
1281	A007	CO3	CO4	15.66666667	eGFP	mScarlet	red	0.734376358
1282	A007	CO3	CO4	15.66666667	eGFP	mScarlet	red	0.736153069
1283	A007	CO3	CO4	15.66666667	eGFP	mScarlet	red	0.742070003
1284	A007	CO3	CO4	16	eGFP	mScarlet	red	0.694335173
1285	A007	CO3	CO4	16	eGFP	mScarlet	red	0.692623663
1286	A007	CO3	CO4	16	eGFP	mScarlet	red	0.696568287
1287	A007	CO3	CO4	16	eGFP	mScarlet	red	0.697024689
1288	A007	CO3	CO4	16	eGFP	mScarlet	red	0.70405003
1289	A007	CO3	CO4	16	eGFP	mScarlet	red	0.711360623
1290	A007	CO3	CO4	16	eGFP	mScarlet	red	0.718491915
1291	A007	CO3	CO4	16	eGFP	mScarlet	red	0.721116231
1292	A007	CO3	CO4	16	eGFP	mScarlet	red	0.72781557
1293	A007	CO3	CO4	16	eGFP	mScarlet	red	0.733691754
1294	A007	CO3	CO4	16	eGFP	mScarlet	red	0.735370664
1295	A007	CO3	CO4	16	eGFP	mScarlet	red	0.742265605
1296	A007	CO3	CO4	16.33333333	eGFP	mScarlet	red	0.694669325
1297	A007	CO3	CO4	16.33333333	eGFP	mScarlet	red	0.696837238
1298	A007	CO3	CO4	16.33333333	eGFP	mScarlet	red	0.695997783
1299	A007	CO3	CO4	16.33333333	eGFP	mScarlet	red	0.696869838
1300	A007	CO3	CO4	16.33333333	eGFP	mScarlet	red	0.703862579
1301	A007	CO3	CO4	16.33333333	eGFP	mScarlet	red	0.711270973
1302	A007	CO3	CO4	16.33333333	eGFP	mScarlet	red	0.718589716
1303	A007	CO3	CO4	16.33333333	eGFP	mScarlet	red	0.72107548
1304	A007	CO3	CO4	16.33333333	eGFP	mScarlet	red	0.727677019
1305	A007	CO3	CO4	16.33333333	eGFP	mScarlet	red	0.733602104
1306	A007	CO3	CO4	16.33333333	eGFP	mScarlet	red	0.739633139
1307	A007	CO3	CO4	16.33333333	eGFP	mScarlet	red	0.741605451
1308	A007	CO3	CO4	16.66666667	eGFP	mScarlet	red	0.693438668
1309	A007	CO3	CO4	16.66666667	eGFP	mScarlet	red	0.695940733
1310	A007	CO3	CO4	16.66666667	eGFP	mScarlet	red	0.694954577
1311	A007	CO3	CO4	16.66666667	eGFP	mScarlet	red	0.700382509
1312	A007	CO3	CO4	16.66666667	eGFP	mScarlet	red	0.703406177
1313	A007	CO3	CO4	16.66666667	eGFP	mScarlet	red	0.710969421
1314	A007	CO3	CO4	16.66666667	eGFP	mScarlet	red	0.718100713
1315	A007	CO3	CO4	16.66666667	eGFP	mScarlet	red	0.724531101
1316	A007	CO3	CO4	16.66666667	eGFP	mScarlet	red	0.727456968
1317	A007	CO3	CO4	16.66666667	eGFP	mScarlet	red	0.733398353
1318	A007	CO3	CO4	16.66666667	eGFP	mScarlet	red	0.739307137
1319	A007	CO3	CO4	16.66666667	eGFP	mScarlet	red	0.741051248
1320	A007	CO3	CO4	17	eGFP	mScarlet	red	0.693878771
1321	A007	CO3	CO4	17	eGFP	mScarlet	red	0.695973333
1322	A007	CO3	CO4	17	eGFP	mScarlet	red	0.69543543
1323	A007	CO3	CO4	17	eGFP	mScarlet	red	0.700186908
1324	A007	CO3	CO4	17	eGFP	mScarlet	red	0.706291294
1325	A007	CO3	CO4	17	eGFP	mScarlet	red	0.713748587
1326	A007	CO3	CO4	17	eGFP	mScarlet	red	0.717342758
1327	A007	CO3	CO4	17	eGFP	mScarlet	red	0.724123598
1328	A007	CO3	CO4	17	eGFP	mScarlet	red	0.730415435
1329	A007	CO3	CO4	17	eGFP	mScarlet	red	0.732648548
1330	A007	CO3	CO4	17	eGFP	mScarlet	red	0.738288381
1331	A007	CO3	CO4	17	eGFP	mScarlet	red	0.744482418
1332	A007	CO3	CO4	17.33333333	eGFP	mScarlet	red	0.698434647
1333	A007	CO3	CO4	17.33333333	eGFP	mScarlet	red	0.696739438
1334	A007	CO3	CO4	17.33333333	eGFP	mScarlet	red	0.69553323
1335	A007	CO3	CO4	17.33333333	eGFP	mScarlet	red	0.700822611
1336	A007	CO3	CO4	17.33333333	eGFP	mScarlet	red	0.70734265
1337	A007	CO3	CO4	17.33333333	eGFP	mScarlet	red	0.710904221
1338	A007	CO3	CO4	17.33333333	eGFP	mScarlet	red	0.718133313
1339	A007	CO3	CO4	17.33333333	eGFP	mScarlet	red	0.724694102
1340	A007	CO3	CO4	17.33333333	eGFP	mScarlet	red	0.73123044
1341	A007	CO3	CO4	17.33333333	eGFP	mScarlet	red	0.733553204
1342	A007	CO3	CO4	17.33333333	eGFP	mScarlet	red	0.739135986
1343	A007	CO3	CO4	17.33333333	eGFP	mScarlet	red	0.74488992
1344	A007	CO3	CO4	17.66666667	eGFP	mScarlet	red	0.6989481
1345	A007	CO3	CO4	17.66666667	eGFP	mScarlet	red	0.697016539
1346	A007	CO3	CO4	17.66666667	eGFP	mScarlet	red	0.698964401
1347	A007	CO3	CO4	17.66666667	eGFP	mScarlet	red	0.699958706
1348	A007	CO3	CO4	17.66666667	eGFP	mScarlet	red	0.702868273
1349	A007	CO3	CO4	17.66666667	eGFP	mScarlet	red	0.715019995
1350	A007	CO3	CO4	17.66666667	eGFP	mScarlet	red	0.722232787
1351	A007	CO3	CO4	17.66666667	eGFP	mScarlet	red	0.724857102
1352	A007	CO3	CO4	17.66666667	eGFP	mScarlet	red	0.731051139
1353	A007	CO3	CO4	17.66666667	eGFP	mScarlet	red	0.737497827
1354	A007	CO3	CO4	17.66666667	eGFP	mScarlet	red	0.739217487
1355	A007	CO3	CO4	17.66666667	eGFP	mScarlet	red	0.74486547
1356	A007	CO3	CO4	18	eGFP	mScarlet	red	0.698344997
1357	A007	CO3	CO4	18	eGFP	mScarlet	red	0.700806311
1358	A007	CO3	CO4	18	eGFP	mScarlet	red	0.699665305
1359	A007	CO3	CO4	18	eGFP	mScarlet	red	0.70232222
1360	A007	CO3	CO4	18	eGFP	mScarlet	red	0.705826741
1361	A007	CO3	CO4	18	eGFP	mScarlet	red	0.714050139
1362	A007	CO3	CO4	18	eGFP	mScarlet	red	0.721140681
1363	A007	CO3	CO4	18	eGFP	mScarlet	red	0.727481418
1364	A007	CO3	CO4	18	eGFP	mScarlet	red	0.729942732
1365	A007	CO3	CO4	18	eGFP	mScarlet	red	0.73638942
1366	A007	CO3	CO4	18	eGFP	mScarlet	red	0.742559006
1367	A007	CO3	CO4	18	eGFP	mScarlet	red	0.744091215
1368	A007	CO3	CO4	18.33333333	eGFP	mScarlet	red	0.693927671
1369	A007	CO3	CO4	18.33333333	eGFP	mScarlet	red	0.696242285
1370	A007	CO3	CO4	18.33333333	eGFP	mScarlet	red	0.695272429
1371	A007	CO3	CO4	18.33333333	eGFP	mScarlet	red	0.696144484
1372	A007	CO3	CO4	18.33333333	eGFP	mScarlet	red	0.702648222
1373	A007	CO3	CO4	18.33333333	eGFP	mScarlet	red	0.710203317
1374	A007	CO3	CO4	18.33333333	eGFP	mScarlet	red	0.717359059
1375	A007	CO3	CO4	18.33333333	eGFP	mScarlet	red	0.719983374
1376	A007	CO3	CO4	18.33333333	eGFP	mScarlet	red	0.726014409
1377	A007	CO3	CO4	18.33333333	eGFP	mScarlet	red	0.732485547
1378	A007	CO3	CO4	18.33333333	eGFP	mScarlet	red	0.73463716
1379	A007	CO3	CO4	18.33333333	eGFP	mScarlet	red	0.740334043
1380	A007	CO3	CO4	18.66666667	eGFP	mScarlet	red	0.694848626
1381	A007	CO3	CO4	18.66666667	eGFP	mScarlet	red	0.696918739
1382	A007	CO3	CO4	18.66666667	eGFP	mScarlet	red	0.69546803
1383	A007	CO3	CO4	18.66666667	eGFP	mScarlet	red	0.700415109
1384	A007	CO3	CO4	18.66666667	eGFP	mScarlet	red	0.70568819
1385	A007	CO3	CO4	18.66666667	eGFP	mScarlet	red	0.709779514
1386	A007	CO3	CO4	18.66666667	eGFP	mScarlet	red	0.71761986
1387	A007	CO3	CO4	18.66666667	eGFP	mScarlet	red	0.723512345
1388	A007	CO3	CO4	18.66666667	eGFP	mScarlet	red	0.726283361
1389	A007	CO3	CO4	18.66666667	eGFP	mScarlet	red	0.732404047
1390	A007	CO3	CO4	18.66666667	eGFP	mScarlet	red	0.738573633
1391	A007	CO3	CO4	18.66666667	eGFP	mScarlet	red	0.740301443
1392	A007	CO3	CO4	19	eGFP	mScarlet	red	0.697399591
1393	A007	CO3	CO4	19	eGFP	mScarlet	red	0.699975007
1394	A007	CO3	CO4	19	eGFP	mScarlet	red	0.6989481
1395	A007	CO3	CO4	19	eGFP	mScarlet	red	0.704424933
1396	A007	CO3	CO4	19	eGFP	mScarlet	red	0.70732635
1397	A007	CO3	CO4	19	eGFP	mScarlet	red	0.71428649
1398	A007	CO3	CO4	19	eGFP	mScarlet	red	0.721833435
1399	A007	CO3	CO4	19	eGFP	mScarlet	red	0.72450665
1400	A007	CO3	CO4	19	eGFP	mScarlet	red	0.731116339
1401	A007	CO3	CO4	19	eGFP	mScarlet	red	0.737334826
1402	A007	CO3	CO4	19	eGFP	mScarlet	red	0.738948535
1403	A007	CO3	CO4	19	eGFP	mScarlet	red	0.74484102
1404	A007	CO3	CO4	19.33333333	eGFP	mScarlet	red	0.70061071
1405	A007	CO3	CO4	19.33333333	eGFP	mScarlet	red	0.702892724
1406	A007	CO3	CO4	19.33333333	eGFP	mScarlet	red	0.70222442
1407	A007	CO3	CO4	19.33333333	eGFP	mScarlet	red	0.703292076
1408	A007	CO3	CO4	19.33333333	eGFP	mScarlet	red	0.709975115
1409	A007	CO3	CO4	19.33333333	eGFP	mScarlet	red	0.717244958
1410	A007	CO3	CO4	19.33333333	eGFP	mScarlet	red	0.72437625
1411	A007	CO3	CO4	19.33333333	eGFP	mScarlet	red	0.727000565
1412	A007	CO3	CO4	19.33333333	eGFP	mScarlet	red	0.73302345
1413	A007	CO3	CO4	19.33333333	eGFP	mScarlet	red	0.735256564
1414	A007	CO3	CO4	19.33333333	eGFP	mScarlet	red	0.740904547
1415	A007	CO3	CO4	19.33333333	eGFP	mScarlet	red	0.746821481
1416	A007	CO3	CO4	19.66666667	eGFP	mScarlet	red	0.699428953
1417	A007	CO3	CO4	19.66666667	eGFP	mScarlet	red	0.697326241
1418	A007	CO3	CO4	19.66666667	eGFP	mScarlet	red	0.695997783
1419	A007	CO3	CO4	19.66666667	eGFP	mScarlet	red	0.701254564
1420	A007	CO3	CO4	19.66666667	eGFP	mScarlet	red	0.708247305
1421	A007	CO3	CO4	19.66666667	eGFP	mScarlet	red	0.711270973
1422	A007	CO3	CO4	19.66666667	eGFP	mScarlet	red	0.719070569
1423	A007	CO3	CO4	19.66666667	eGFP	mScarlet	red	0.725663957
1424	A007	CO3	CO4	19.66666667	eGFP	mScarlet	red	0.728214922
1425	A007	CO3	CO4	19.66666667	eGFP	mScarlet	red	0.734335608
1426	A007	CO3	CO4	19.66666667	eGFP	mScarlet	red	0.740391094
1427	A007	CO3	CO4	19.66666667	eGFP	mScarlet	red	0.742591607
1428	A007	CO3	CO4	20	eGFP	mScarlet	red	0.69366687
1429	A007	CO3	CO4	20	eGFP	mScarlet	red	0.696682387
1430	A007	CO3	CO4	20	eGFP	mScarlet	red	0.699714205
1431	A007	CO3	CO4	20	eGFP	mScarlet	red	0.700895962
1432	A007	CO3	CO4	20	eGFP	mScarlet	red	0.707277449
1433	A007	CO3	CO4	20	eGFP	mScarlet	red	0.711083522
1434	A007	CO3	CO4	20	eGFP	mScarlet	red	0.718051813
1435	A007	CO3	CO4	20	eGFP	mScarlet	red	0.724881553
1436	A007	CO3	CO4	20	eGFP	mScarlet	red	0.727310267
1437	A007	CO3	CO4	20	eGFP	mScarlet	red	0.733520603
1438	A007	CO3	CO4	20	eGFP	mScarlet	red	0.739494588
1439	A007	CO3	CO4	20	eGFP	mScarlet	red	0.741776602
1440	A007	CO3	CO4	20.33333333	eGFP	mScarlet	red	0.692607363
1441	A007	CO3	CO4	20.33333333	eGFP	mScarlet	red	0.694995327
1442	A007	CO3	CO4	20.33333333	eGFP	mScarlet	red	0.693658719
1443	A007	CO3	CO4	20.33333333	eGFP	mScarlet	red	0.694938277
1444	A007	CO3	CO4	20.33333333	eGFP	mScarlet	red	0.701702817
1445	A007	CO3	CO4	20.33333333	eGFP	mScarlet	red	0.709469812
1446	A007	CO3	CO4	20.33333333	eGFP	mScarlet	red	0.712680931
1447	A007	CO3	CO4	20.33333333	eGFP	mScarlet	red	0.719062418
1448	A007	CO3	CO4	20.33333333	eGFP	mScarlet	red	0.725663957
1449	A007	CO3	CO4	20.33333333	eGFP	mScarlet	red	0.728068221
1450	A007	CO3	CO4	20.33333333	eGFP	mScarlet	red	0.734294858
1451	A007	CO3	CO4	20.33333333	eGFP	mScarlet	red	0.740790446
1452	A007	CO3	CO4	20.66666667	eGFP	mScarlet	red	0.693080066
1453	A007	CO3	CO4	20.66666667	eGFP	mScarlet	red	0.691596757
1454	A007	CO3	CO4	20.66666667	eGFP	mScarlet	red	0.695052378
1455	A007	CO3	CO4	20.66666667	eGFP	mScarlet	red	0.696234135
1456	A007	CO3	CO4	20.66666667	eGFP	mScarlet	red	0.702974224
1457	A007	CO3	CO4	20.66666667	eGFP	mScarlet	red	0.709966965
1458	A007	CO3	CO4	20.66666667	eGFP	mScarlet	red	0.713821938
1459	A007	CO3	CO4	20.66666667	eGFP	mScarlet	red	0.719918174
1460	A007	CO3	CO4	20.66666667	eGFP	mScarlet	red	0.72620186
1461	A007	CO3	CO4	20.66666667	eGFP	mScarlet	red	0.728809876
1462	A007	CO3	CO4	20.66666667	eGFP	mScarlet	red	0.73464531
1463	A007	CO3	CO4	20.66666667	eGFP	mScarlet	red	0.741124598
1464	A007	CO3	CO4	21	eGFP	mScarlet	red	0.699380053
1465	A007	CO3	CO4	21	eGFP	mScarlet	red	0.697334391
1466	A007	CO3	CO4	21	eGFP	mScarlet	red	0.70053736
1467	A007	CO3	CO4	21	eGFP	mScarlet	red	0.701368665
1468	A007	CO3	CO4	21	eGFP	mScarlet	red	0.708190255
1469	A007	CO3	CO4	21	eGFP	mScarlet	red	0.715745349
1470	A007	CO3	CO4	21	eGFP	mScarlet	red	0.719160219
1471	A007	CO3	CO4	21	eGFP	mScarlet	red	0.726430062
1472	A007	CO3	CO4	21	eGFP	mScarlet	red	0.732355146
1473	A007	CO3	CO4	21	eGFP	mScarlet	red	0.734506759
1474	A007	CO3	CO4	21	eGFP	mScarlet	red	0.740350343
1475	A007	CO3	CO4	21	eGFP	mScarlet	red	0.742673107
1476	A007	CO3	CO4	21.33333333	eGFP	mScarlet	red	0.689616296
1477	A007	CO3	CO4	21.33333333	eGFP	mScarlet	red	0.692338412
1478	A007	CO3	CO4	21.33333333	eGFP	mScarlet	red	0.691841259
1479	A007	CO3	CO4	21.33333333	eGFP	mScarlet	red	0.696910589
1480	A007	CO3	CO4	21.33333333	eGFP	mScarlet	red	0.699469704
1481	A007	CO3	CO4	21.33333333	eGFP	mScarlet	red	0.706984048
1482	A007	CO3	CO4	21.33333333	eGFP	mScarlet	red	0.714302791
1483	A007	CO3	CO4	21.33333333	eGFP	mScarlet	red	0.716992306
1484	A007	CO3	CO4	21.33333333	eGFP	mScarlet	red	0.723577545
1485	A007	CO3	CO4	21.33333333	eGFP	mScarlet	red	0.72951893
1486	A007	CO3	CO4	21.33333333	eGFP	mScarlet	red	0.731735743
1487	A007	CO3	CO4	21.33333333	eGFP	mScarlet	red	0.73814983
1488	A007	CO3	CO4	21.66666667	eGFP	mScarlet	red	0.691816809
1489	A007	CO3	CO4	21.66666667	eGFP	mScarlet	red	0.694359624
1490	A007	CO3	CO4	21.66666667	eGFP	mScarlet	red	0.69373207
1491	A007	CO3	CO4	21.66666667	eGFP	mScarlet	red	0.6988014
1492	A007	CO3	CO4	21.66666667	eGFP	mScarlet	red	0.701230114
1493	A007	CO3	CO4	21.66666667	eGFP	mScarlet	red	0.708891159
1494	A007	CO3	CO4	21.66666667	eGFP	mScarlet	red	0.716055051
1495	A007	CO3	CO4	21.66666667	eGFP	mScarlet	red	0.718777167
1496	A007	CO3	CO4	21.66666667	eGFP	mScarlet	red	0.724645201
1497	A007	CO3	CO4	21.66666667	eGFP	mScarlet	red	0.730725137
1498	A007	CO3	CO4	21.66666667	eGFP	mScarlet	red	0.7330153
1499	A007	CO3	CO4	21.66666667	eGFP	mScarlet	red	0.739193037
1500	A007	CO3	CO4	22	eGFP	mScarlet	red	0.695777732
1501	A007	CO3	CO4	22	eGFP	mScarlet	red	0.694824176
1502	A007	CO3	CO4	22	eGFP	mScarlet	red	0.693634269
1503	A007	CO3	CO4	22	eGFP	mScarlet	red	0.69889105
1504	A007	CO3	CO4	22	eGFP	mScarlet	red	0.706136443
1505	A007	CO3	CO4	22	eGFP	mScarlet	red	0.709600213
1506	A007	CO3	CO4	22	eGFP	mScarlet	red	0.716315852
1507	A007	CO3	CO4	22	eGFP	mScarlet	red	0.722819591
1508	A007	CO3	CO4	22	eGFP	mScarlet	red	0.724938603
1509	A007	CO3	CO4	22	eGFP	mScarlet	red	0.731385291
1510	A007	CO3	CO4	22	eGFP	mScarlet	red	0.736992524
1511	A007	CO3	CO4	22	eGFP	mScarlet	red	0.738989285
1512	A007	CO3	CO4	22.33333333	eGFP	mScarlet	red	0.694742676
1513	A007	CO3	CO4	22.33333333	eGFP	mScarlet	red	0.693373468
1514	A007	CO3	CO4	22.33333333	eGFP	mScarlet	red	0.694375924
1515	A007	CO3	CO4	22.33333333	eGFP	mScarlet	red	0.694155872
1516	A007	CO3	CO4	22.33333333	eGFP	mScarlet	red	0.701694667
1517	A007	CO3	CO4	22.33333333	eGFP	mScarlet	red	0.709249761
1518	A007	CO3	CO4	22.33333333	eGFP	mScarlet	red	0.7159328
1519	A007	CO3	CO4	22.33333333	eGFP	mScarlet	red	0.718557116
1520	A007	CO3	CO4	22.33333333	eGFP	mScarlet	red	0.725435756
1521	A007	CO3	CO4	22.33333333	eGFP	mScarlet	red	0.731393441
1522	A007	CO3	CO4	22.33333333	eGFP	mScarlet	red	0.733365752
1523	A007	CO3	CO4	22.33333333	eGFP	mScarlet	red	0.740130292
1524	A007	CO3	CO4	22.66666667	eGFP	mScarlet	red	0.696234135
1525	A007	CO3	CO4	22.66666667	eGFP	mScarlet	red	0.698507998
1526	A007	CO3	CO4	22.66666667	eGFP	mScarlet	red	0.697815244
1527	A007	CO3	CO4	22.66666667	eGFP	mScarlet	red	0.698736199
1528	A007	CO3	CO4	22.66666667	eGFP	mScarlet	red	0.70571264
1529	A007	CO3	CO4	22.66666667	eGFP	mScarlet	red	0.713006933
1530	A007	CO3	CO4	22.66666667	eGFP	mScarlet	red	0.716454403
1531	A007	CO3	CO4	22.66666667	eGFP	mScarlet	red	0.723055942
1532	A007	CO3	CO4	22.66666667	eGFP	mScarlet	red	0.729315179
1533	A007	CO3	CO4	22.66666667	eGFP	mScarlet	red	0.731434191
1534	A007	CO3	CO4	22.66666667	eGFP	mScarlet	red	0.737856429
1535	A007	CO3	CO4	22.66666667	eGFP	mScarlet	red	0.744286816
1536	A007	CO3	CO4	23	eGFP	mScarlet	red	0.695133878
1537	A007	CO3	CO4	23	eGFP	mScarlet	red	0.693340868
1538	A007	CO3	CO4	23	eGFP	mScarlet	red	0.696560136
1539	A007	CO3	CO4	23	eGFP	mScarlet	red	0.697432192
1540	A007	CO3	CO4	23	eGFP	mScarlet	red	0.704832435
1541	A007	CO3	CO4	23	eGFP	mScarlet	red	0.71242013
1542	A007	CO3	CO4	23	eGFP	mScarlet	red	0.715671999
1543	A007	CO3	CO4	23	eGFP	mScarlet	red	0.722428388
1544	A007	CO3	CO4	23	eGFP	mScarlet	red	0.728793576
1545	A007	CO3	CO4	23	eGFP	mScarlet	red	0.731067439
1546	A007	CO3	CO4	23	eGFP	mScarlet	red	0.736976224
1547	A007	CO3	CO4	23	eGFP	mScarlet	red	0.74317841
1548	A007	CO3	CO4	23.33333333	eGFP	mScarlet	red	0.694726376
1549	A007	CO3	CO4	23.33333333	eGFP	mScarlet	red	0.693340868
1550	A007	CO3	CO4	23.33333333	eGFP	mScarlet	red	0.696486786
1551	A007	CO3	CO4	23.33333333	eGFP	mScarlet	red	0.697961945
1552	A007	CO3	CO4	23.33333333	eGFP	mScarlet	red	0.704473833
1553	A007	CO3	CO4	23.33333333	eGFP	mScarlet	red	0.712045227
1554	A007	CO3	CO4	23.33333333	eGFP	mScarlet	red	0.715150396
1555	A007	CO3	CO4	23.33333333	eGFP	mScarlet	red	0.721719334
1556	A007	CO3	CO4	23.33333333	eGFP	mScarlet	red	0.728239372
1557	A007	CO3	CO4	23.33333333	eGFP	mScarlet	red	0.730651786
1558	A007	CO3	CO4	23.33333333	eGFP	mScarlet	red	0.73644647
1559	A007	CO3	CO4	23.33333333	eGFP	mScarlet	red	0.742876858
1560	A007	CO3	CO4	23.66666667	eGFP	mScarlet	red	0.695582131
1561	A007	CO3	CO4	23.66666667	eGFP	mScarlet	red	0.694628575
1562	A007	CO3	CO4	23.66666667	eGFP	mScarlet	red	0.698711749
1563	A007	CO3	CO4	23.66666667	eGFP	mScarlet	red	0.700374359
1564	A007	CO3	CO4	23.66666667	eGFP	mScarlet	red	0.706992198
1565	A007	CO3	CO4	23.66666667	eGFP	mScarlet	red	0.713984939
1566	A007	CO3	CO4	23.66666667	eGFP	mScarlet	red	0.717277558
1567	A007	CO3	CO4	23.66666667	eGFP	mScarlet	red	0.724017648
1568	A007	CO3	CO4	23.66666667	eGFP	mScarlet	red	0.730252434
1569	A007	CO3	CO4	23.66666667	eGFP	mScarlet	red	0.732615948
1570	A007	CO3	CO4	23.66666667	eGFP	mScarlet	red	0.739030036
1571	A007	CO3	CO4	23.66666667	eGFP	mScarlet	red	0.740839346
1572	A007	CO3	CO4	24	eGFP	mScarlet	red	0.697049139
1573	A007	CO3	CO4	24	eGFP	mScarlet	red	0.699722355
1574	A007	CO3	CO4	24	eGFP	mScarlet	red	0.698646549
1575	A007	CO3	CO4	24	eGFP	mScarlet	red	0.695948883
1576	A007	CO3	CO4	24	eGFP	mScarlet	red	0.705973442
1577	A007	CO3	CO4	24	eGFP	mScarlet	red	0.713724137
1578	A007	CO3	CO4	24	eGFP	mScarlet	red	0.71250163
1579	A007	CO3	CO4	24	eGFP	mScarlet	red	0.721344432
1580	A007	CO3	CO4	24	eGFP	mScarlet	red	0.728850626
1581	A007	CO3	CO4	24	eGFP	mScarlet	red	0.735052812
1582	A007	CO3	CO4	24	eGFP	mScarlet	red	0.737400026
1583	A007	CO3	CO4	24	eGFP	mScarlet	red	0.740472594
1584	A007	CO3	CO4	24.33333333	eGFP	mScarlet	red	0.70569634
1585	A007	CO3	CO4	24.33333333	eGFP	mScarlet	red	0.707945753
1586	A007	CO3	CO4	24.33333333	eGFP	mScarlet	red	0.706609145
1587	A007	CO3	CO4	24.33333333	eGFP	mScarlet	red	0.710570069
1588	A007	CO3	CO4	24.33333333	eGFP	mScarlet	red	0.712803182
1589	A007	CO3	CO4	24.33333333	eGFP	mScarlet	red	0.719421021
1590	A007	CO3	CO4	24.33333333	eGFP	mScarlet	red	0.722827741
1591	A007	CO3	CO4	24.33333333	eGFP	mScarlet	red	0.729192928
1592	A007	CO3	CO4	24.33333333	eGFP	mScarlet	red	0.734930562
1593	A007	CO3	CO4	24.33333333	eGFP	mScarlet	red	0.738744784
1594	A007	CO3	CO4	24.33333333	eGFP	mScarlet	red	0.739437538
1595	A007	CO3	CO4	24.33333333	eGFP	mScarlet	red	0.745191472
1596	A007	CO3	CO4	24.66666667	eGFP	mScarlet	red	0.709795814
1597	A007	CO3	CO4	24.66666667	eGFP	mScarlet	red	0.709372012
1598	A007	CO3	CO4	24.66666667	eGFP	mScarlet	red	0.712868382
1599	A007	CO3	CO4	24.66666667	eGFP	mScarlet	red	0.713968639
1600	A007	CO3	CO4	24.66666667	eGFP	mScarlet	red	0.719747023
1601	A007	CO3	CO4	24.66666667	eGFP	mScarlet	red	0.726381161
1602	A007	CO3	CO4	24.66666667	eGFP	mScarlet	red	0.729706381
1603	A007	CO3	CO4	24.66666667	eGFP	mScarlet	red	0.735509215
1604	A007	CO3	CO4	24.66666667	eGFP	mScarlet	red	0.737742328
1605	A007	CO3	CO4	24.66666667	eGFP	mScarlet	red	0.739910241
1606	A007	CO3	CO4	24.66666667	eGFP	mScarlet	red	0.745118121
1607	A007	CO3	CO4	24.66666667	eGFP	mScarlet	red	0.750203751
1608	A007	CO3	CO4	4.666666667	eGFP	mScarlet	red	0.697994545
1609	A007	CO3	CO4	4.666666667	eGFP	mScarlet	red	0.704213031
1610	A007	CO3	CO4	4.666666667	eGFP	mScarlet	red	0.707587151
1611	A007	CO3	CO4	4.666666667	eGFP	mScarlet	red	0.71426204
1612	A007	CO3	CO4	4.666666667	eGFP	mScarlet	red	0.720782079
1613	A007	CO3	CO4	4.666666667	eGFP	mScarlet	red	0.723683496
1614	A007	CO3	CO4	4.666666667	eGFP	mScarlet	red	0.730252434
1615	A007	CO3	CO4	4.666666667	eGFP	mScarlet	red	0.732322546
1616	A007	CO3	CO4	4.666666667	eGFP	mScarlet	red	0.739404938
1617	A007	CO3	CO4	5	eGFP	mScarlet	red	0.693218617
1618	A007	CO3	CO4	5	eGFP	mScarlet	red	0.692371012
1619	A007	CO3	CO4	5	eGFP	mScarlet	red	0.695565831
1620	A007	CO3	CO4	5	eGFP	mScarlet	red	0.696657937
1621	A007	CO3	CO4	5	eGFP	mScarlet	red	0.703528427
1622	A007	CO3	CO4	5	eGFP	mScarlet	red	0.710048466
1623	A007	CO3	CO4	5	eGFP	mScarlet	red	0.713308485
1624	A007	CO3	CO4	5	eGFP	mScarlet	red	0.719787773
1625	A007	CO3	CO4	5	eGFP	mScarlet	red	0.722273537
1626	A007	CO3	CO4	5	eGFP	mScarlet	red	0.728475724
1627	A007	CO3	CO4	5	eGFP	mScarlet	red	0.735003912
1628	A007	CO3	CO4	5	eGFP	mScarlet	red	0.737318526
1629	A007	CO3	CO4	5.333333333	eGFP	mScarlet	red	0.691873859
1630	A007	CO3	CO4	1.666666667	eGFP	mScarlet	red	0.737204425
1631	A007	CO3	CO4	2	eGFP	mScarlet	red	0.692860015
1632	A007	CO3	CO4	2	eGFP	mScarlet	red	0.695353929
1633	A007	CO3	CO4	2	eGFP	mScarlet	red	0.694221073
1634	A007	CO3	CO4	2	eGFP	mScarlet	red	0.694579675
1635	A007	CO3	CO4	2	eGFP	mScarlet	red	0.700243958
1636	A007	CO3	CO4	2	eGFP	mScarlet	red	0.703023124
1637	A007	CO3	CO4	2	eGFP	mScarlet	red	0.709763214
1638	A007	CO3	CO4	2	eGFP	mScarlet	red	0.717041207
1639	A007	CO3	CO4	2	eGFP	mScarlet	red	0.719852973
1640	A007	CO3	CO4	2	eGFP	mScarlet	red	0.726984265
1641	A007	CO3	CO4	2	eGFP	mScarlet	red	0.734351908
1642	A007	CO3	CO4	2	eGFP	mScarlet	red	0.736919173
1643	A007	CO3	CO4	2.333333333	eGFP	mScarlet	red	0.696103734
1644	A007	CO3	CO4	2.333333333	eGFP	mScarlet	red	0.694742676
1645	A007	CO3	CO4	2.333333333	eGFP	mScarlet	red	0.697937495
1646	A007	CO3	CO4	2.333333333	eGFP	mScarlet	red	0.697660393
1647	A007	CO3	CO4	2.333333333	eGFP	mScarlet	red	0.699233352
1648	A007	CO3	CO4	2.333333333	eGFP	mScarlet	red	0.706380944
1649	A007	CO3	CO4	2.333333333	eGFP	mScarlet	red	0.713821938
1650	A007	CO3	CO4	2.333333333	eGFP	mScarlet	red	0.716454403
1651	A007	CO3	CO4	2.333333333	eGFP	mScarlet	red	0.723561245
1652	A007	CO3	CO4	2.333333333	eGFP	mScarlet	red	0.726674563
1653	A007	CO3	CO4	2.333333333	eGFP	mScarlet	red	0.733463553
1654	A007	CO3	CO4	2.333333333	eGFP	mScarlet	red	0.740839346
1655	A007	CO3	CO4	2.666666667	eGFP	mScarlet	red	0.693903221
1656	A007	CO3	CO4	2.666666667	eGFP	mScarlet	red	0.697000239
1657	A007	CO3	CO4	2.666666667	eGFP	mScarlet	red	0.695932583
1658	A007	CO3	CO4	2.666666667	eGFP	mScarlet	red	0.695802182
1659	A007	CO3	CO4	2.666666667	eGFP	mScarlet	red	0.702126619
1660	A007	CO3	CO4	2.666666667	eGFP	mScarlet	red	0.705296988
1661	A007	CO3	CO4	2.666666667	eGFP	mScarlet	red	0.712697231
1662	A007	CO3	CO4	2.666666667	eGFP	mScarlet	red	0.71924987
1663	A007	CO3	CO4	2.666666667	eGFP	mScarlet	red	0.722265387
1664	A007	CO3	CO4	2.666666667	eGFP	mScarlet	red	0.72948633
1665	A007	CO3	CO4	2.666666667	eGFP	mScarlet	red	0.735745566
1666	A007	CO3	CO4	2.666666667	eGFP	mScarlet	red	0.738492132
1667	A007	CO3	CO4	3	eGFP	mScarlet	red	0.696527536
1668	A007	CO3	CO4	3	eGFP	mScarlet	red	0.695256129
1669	A007	CO3	CO4	3	eGFP	mScarlet	red	0.694400374
1670	A007	CO3	CO4	3	eGFP	mScarlet	red	0.699111101
1671	A007	CO3	CO4	3	eGFP	mScarlet	red	0.701091563
1672	A007	CO3	CO4	3	eGFP	mScarlet	red	0.708410306
1673	A007	CO3	CO4	3	eGFP	mScarlet	red	0.715435647
1674	A007	CO3	CO4	3	eGFP	mScarlet	red	0.718108863
1675	A007	CO3	CO4	3	eGFP	mScarlet	red	0.724897853
1676	A007	CO3	CO4	3	eGFP	mScarlet	red	0.732395897
1677	A007	CO3	CO4	3	eGFP	mScarlet	red	0.734792011
1678	A007	CO3	CO4	3	eGFP	mScarlet	red	0.741295749
1679	A007	CO3	CO4	3.333333333	eGFP	mScarlet	red	0.69369947
1680	A007	CO3	CO4	0	eGFP	mScarlet	red	0.688434539
1681	A007	CO3	CO4	0	eGFP	mScarlet	red	0.691417456
1682	A007	CO3	CO4	0	eGFP	mScarlet	red	0.689999348
1683	A007	CO3	CO4	0	eGFP	mScarlet	red	0.689445145
1684	A007	CO3	CO4	0	eGFP	mScarlet	red	0.694294423
1685	A007	CO3	CO4	0	eGFP	mScarlet	red	0.696755738
1686	A007	CO3	CO4	0	eGFP	mScarlet	red	0.704318982
1687	A007	CO3	CO4	0	eGFP	mScarlet	red	0.706283144
1688	A007	CO3	CO4	0	eGFP	mScarlet	red	0.713112884
1689	A007	CO3	CO4	0	eGFP	mScarlet	red	0.715541598
1690	A007	CO3	CO4	0	eGFP	mScarlet	red	0.723284143
1691	A007	CO3	CO4	0	eGFP	mScarlet	red	0.725843258
1692	A007	CO3	CO4	0.333333333	eGFP	mScarlet	red	0.68867904
1693	A007	CO3	CO4	0.333333333	eGFP	mScarlet	red	0.690920303
1694	A007	CO3	CO4	0.333333333	eGFP	mScarlet	red	0.689665196
1695	A007	CO3	CO4	0.333333333	eGFP	mScarlet	red	0.689746697
1696	A007	CO3	CO4	0.333333333	eGFP	mScarlet	red	0.69544358
1697	A007	CO3	CO4	0.333333333	eGFP	mScarlet	red	0.698076045
1698	A007	CO3	CO4	0.333333333	eGFP	mScarlet	red	0.704759085
1699	A007	CO3	CO4	0.333333333	eGFP	mScarlet	red	0.706731396
1700	A007	CO3	CO4	0.333333333	eGFP	mScarlet	red	0.714742893
1701	A007	CO3	CO4	0.333333333	eGFP	mScarlet	red	0.716584804
1702	A007	CO3	CO4	0.333333333	eGFP	mScarlet	red	0.724221399
1703	A007	CO3	CO4	0.333333333	eGFP	mScarlet	red	0.731898744
1704	A007	CO3	CO4	0.666666667	eGFP	mScarlet	red	0.693422368
1705	A007	CO3	CO4	0.666666667	eGFP	mScarlet	red	0.691564157
1706	A007	CO3	CO4	0.666666667	eGFP	mScarlet	red	0.69027645
1707	A007	CO3	CO4	0.666666667	eGFP	mScarlet	red	0.689836347
1708	A007	CO3	CO4	0.666666667	eGFP	mScarlet	red	0.695745132
1709	A007	CO3	CO4	0.666666667	eGFP	mScarlet	red	0.698141246
1710	A007	CO3	CO4	0.666666667	eGFP	mScarlet	red	0.70567189
1711	A007	CO3	CO4	0.666666667	eGFP	mScarlet	red	0.708231005
1712	A007	CO3	CO4	0.666666667	eGFP	mScarlet	red	0.714514692
1713	A007	CO3	CO4	0.666666667	eGFP	mScarlet	red	0.722265387
1714	A007	CO3	CO4	0.666666667	eGFP	mScarlet	red	0.724865253
1715	A007	CO3	CO4	0.666666667	eGFP	mScarlet	red	0.732183995
1716	A007	CO3	CO4	1	eGFP	mScarlet	red	0.693218617
1717	A007	CO3	CO4	1	eGFP	mScarlet	red	0.691523407
1718	A007	CO3	CO4	1	eGFP	mScarlet	red	0.689983048
1719	A007	CO3	CO4	1	eGFP	mScarlet	red	0.694995327
1720	A007	CO3	CO4	1	eGFP	mScarlet	red	0.695753282
1721	A007	CO3	CO4	1	eGFP	mScarlet	red	0.702640072
1722	A007	CO3	CO4	1	eGFP	mScarlet	red	0.705411088
1723	A007	CO3	CO4	1	eGFP	mScarlet	red	0.712363079
1724	A007	CO3	CO4	1	eGFP	mScarlet	red	0.715419347
1725	A007	CO3	CO4	1	eGFP	mScarlet	red	0.722208337
1726	A007	CO3	CO4	1	eGFP	mScarlet	red	0.725085304
1727	A007	CO3	CO4	1	eGFP	mScarlet	red	0.732730049
1728	A007	CO3	CO4	1.333333333	eGFP	mScarlet	red	0.693471268
1729	A007	CO3	CO4	1.333333333	eGFP	mScarlet	red	0.691629358
1730	A007	CO3	CO4	1.333333333	eGFP	mScarlet	red	0.694775276
1731	A007	CO3	CO4	1.333333333	eGFP	mScarlet	red	0.695117578
1732	A007	CO3	CO4	1.333333333	eGFP	mScarlet	red	0.696331935
1733	A007	CO3	CO4	1.333333333	eGFP	mScarlet	red	0.703626228
1734	A007	CO3	CO4	1.333333333	eGFP	mScarlet	red	0.706397244
1735	A007	CO3	CO4	1.333333333	eGFP	mScarlet	red	0.712737981
1736	A007	CO3	CO4	1.333333333	eGFP	mScarlet	red	0.715370447
1737	A007	CO3	CO4	1.333333333	eGFP	mScarlet	red	0.72268919
1738	A007	CO3	CO4	1.333333333	eGFP	mScarlet	red	0.729853082
1739	A007	CO3	CO4	1.333333333	eGFP	mScarlet	red	0.732542598
1740	A007	CO3	CO4	1.666666667	eGFP	mScarlet	red	0.693161567
1741	A007	CO3	CO4	1.666666667	eGFP	mScarlet	red	0.695769582
1742	A007	CO3	CO4	1.666666667	eGFP	mScarlet	red	0.694335173
1743	A007	CO3	CO4	1.666666667	eGFP	mScarlet	red	0.694653025
1744	A007	CO3	CO4	1.666666667	eGFP	mScarlet	red	0.700439559
1745	A007	CO3	CO4	1.666666667	eGFP	mScarlet	red	0.702900874
1746	A007	CO3	CO4	1.666666667	eGFP	mScarlet	red	0.710203317
1747	A007	CO3	CO4	1.666666667	eGFP	mScarlet	red	0.712835782
1748	A007	CO3	CO4	1.666666667	eGFP	mScarlet	red	0.719812223
1749	A007	CO3	CO4	1.666666667	eGFP	mScarlet	red	0.727253217
1750	A007	CO3	CO4	1.666666667	eGFP	mScarlet	red	0.729934582
1751	A007	CO3	CO4	4	eGFP	mScarlet	red	0.720545727
1752	A007	CO3	CO4	4	eGFP	mScarlet	red	0.723243393
1753	A007	CO3	CO4	4	eGFP	mScarlet	red	0.729796031
1754	A007	CO3	CO4	4	eGFP	mScarlet	red	0.736087868
1755	A007	CO3	CO4	4	eGFP	mScarlet	red	0.737978679
1756	A007	CO3	CO4	4.333333333	eGFP	mScarlet	red	0.692191711
1757	A007	CO3	CO4	4.333333333	eGFP	mScarlet	red	0.695329479
1758	A007	CO3	CO4	4.333333333	eGFP	mScarlet	red	0.694538925
1759	A007	CO3	CO4	4.333333333	eGFP	mScarlet	red	0.700097257
1760	A007	CO3	CO4	4.333333333	eGFP	mScarlet	red	0.701890268
1761	A007	CO3	CO4	3.333333333	eGFP	mScarlet	red	0.696983939
1762	A007	CO3	CO4	3.333333333	eGFP	mScarlet	red	0.696291185
1763	A007	CO3	CO4	3.333333333	eGFP	mScarlet	red	0.69717139
1764	A007	CO3	CO4	3.333333333	eGFP	mScarlet	red	0.703210576
1765	A007	CO3	CO4	3.333333333	eGFP	mScarlet	red	0.710415218
1766	A007	CO3	CO4	3.333333333	eGFP	mScarlet	red	0.713438886
1767	A007	CO3	CO4	3.333333333	eGFP	mScarlet	red	0.720089325
1768	A007	CO3	CO4	3.333333333	eGFP	mScarlet	red	0.72268104
1769	A007	CO3	CO4	3.333333333	eGFP	mScarlet	red	0.72947818
1770	A007	CO3	CO4	3.333333333	eGFP	mScarlet	red	0.73644647
1771	A007	CO3	CO4	3.333333333	eGFP	mScarlet	red	0.739062636
1772	A007	CO3	CO4	3.666666667	eGFP	mScarlet	red	0.692517713
1773	A007	CO3	CO4	3.666666667	eGFP	mScarlet	red	0.695231679
1774	A007	CO3	CO4	3.666666667	eGFP	mScarlet	red	0.694318873
1775	A007	CO3	CO4	3.666666667	eGFP	mScarlet	red	0.700211358
1776	A007	CO3	CO4	3.666666667	eGFP	mScarlet	red	0.702566722
1777	A007	CO3	CO4	3.666666667	eGFP	mScarlet	red	0.709363862
1778	A007	CO3	CO4	3.666666667	eGFP	mScarlet	red	0.716723355
1779	A007	CO3	CO4	3.666666667	eGFP	mScarlet	red	0.718817917
1780	A007	CO3	CO4	3.666666667	eGFP	mScarlet	red	0.726030709
1781	A007	CO3	CO4	3.666666667	eGFP	mScarlet	red	0.728223072
1782	A007	CO3	CO4	3.666666667	eGFP	mScarlet	red	0.734914261
1783	A007	CO3	CO4	3.666666667	eGFP	mScarlet	red	0.741312049
1784	A007	CO3	CO4	4	eGFP	mScarlet	red	0.693919521
1785	A007	CO3	CO4	4	eGFP	mScarlet	red	0.692648114
1786	A007	CO3	CO4	4	eGFP	mScarlet	red	0.696071134
1787	A007	CO3	CO4	4	eGFP	mScarlet	red	0.69722029
1788	A007	CO3	CO4	4	eGFP	mScarlet	red	0.703797379
1789	A007	CO3	CO4	4	eGFP	mScarlet	red	0.711181322
1790	A007	CO3	CO4	4	eGFP	mScarlet	red	0.713715987
1791	A007	CO3	CO4	4.333333333	eGFP	mScarlet	red	0.725011953
1792	A007	CO3	CO4	4.333333333	eGFP	mScarlet	red	0.727285817
1793	A007	CO3	CO4	4.333333333	eGFP	mScarlet	red	0.734156307
1794	A007	CO3	CO4	4.333333333	eGFP	mScarlet	red	0.740700795
1795	A007	CO3	CO4	4.666666667	eGFP	mScarlet	red	0.694131422
1796	A007	CO3	CO4	4.666666667	eGFP	mScarlet	red	0.692982265
1797	A007	CO3	CO4	4.666666667	eGFP	mScarlet	red	0.697000239
1798	A007	CO3	CO4	4.333333333	eGFP	mScarlet	red	0.716429953
1799	A007	CO3	CO4	4.333333333	eGFP	mScarlet	red	0.718907568
1800	A007	CO3	CO4	4.333333333	eGFP	mScarlet	red	0.70912751
1801	A007	CO4	CO3	20.33333333	eGFP	mScarlet	red	1.166226668
1802	A007	CO4	CO3	20.33333333	eGFP	mScarlet	red	1.167642529
1803	A007	CO4	CO3	20.33333333	eGFP	mScarlet	red	1.16694724
1804	A007	CO4	CO3	20	eGFP	mScarlet	red	1.15338279
1805	A007	CO4	CO3	20	eGFP	mScarlet	red	1.148010105
1806	A007	CO4	CO3	20	eGFP	mScarlet	red	1.145759898
1807	A007	CO4	CO3	20.33333333	eGFP	mScarlet	red	1.187995525
1808	A007	CO4	CO3	20.33333333	eGFP	mScarlet	red	1.175821652
1809	A007	CO4	CO3	20.33333333	eGFP	mScarlet	red	1.170385759
1810	A007	CO4	CO3	20.33333333	eGFP	mScarlet	red	1.169134239
1811	A007	CO4	CO3	20.66666667	eGFP	mScarlet	red	1.111020747
1812	A007	CO4	CO3	20.66666667	eGFP	mScarlet	red	1.11660834
1813	A007	CO4	CO3	20.66666667	eGFP	mScarlet	red	1.111147163
1814	A007	CO4	CO3	20.66666667	eGFP	mScarlet	red	1.107645436
1815	A007	CO4	CO3	20.66666667	eGFP	mScarlet	red	1.107228263
1816	A007	CO4	CO3	20.66666667	eGFP	mScarlet	red	1.100578775
1817	A007	CO4	CO3	20.66666667	eGFP	mScarlet	red	1.147061984
1818	A007	CO4	CO3	21	eGFP	mScarlet	red	1.185391353
1819	A007	CO4	CO3	21	eGFP	mScarlet	red	1.175530895
1820	A007	CO4	CO3	21	eGFP	mScarlet	red	1.173204838
1821	A007	CO4	CO3	21	eGFP	mScarlet	red	1.170221418
1822	A007	CO4	CO3	21	eGFP	mScarlet	red	1.16670705
1823	A007	CO4	CO3	21	eGFP	mScarlet	red	1.166846107
1824	A007	CO4	CO3	21	eGFP	mScarlet	red	1.166795541
1825	A007	CO4	CO3	21	eGFP	mScarlet	red	1.167642529
1826	A007	CO4	CO3	21	eGFP	mScarlet	red	1.162156069
1827	A007	CO4	CO3	21	eGFP	mScarlet	red	1.157364898
1828	A007	CO4	CO3	21	eGFP	mScarlet	red	1.198627121
1829	A007	CO4	CO3	21	eGFP	mScarlet	red	1.197426168
1830	A007	CO4	CO3	21.33333333	eGFP	mScarlet	red	1.176681282
1831	A007	CO4	CO3	21.33333333	eGFP	mScarlet	red	1.166770258
1832	A007	CO4	CO3	21.33333333	eGFP	mScarlet	red	1.163673063
1833	A007	CO4	CO3	21.33333333	eGFP	mScarlet	red	1.158704909
1834	A007	CO4	CO3	21.33333333	eGFP	mScarlet	red	1.158224528
1835	A007	CO4	CO3	21.33333333	eGFP	mScarlet	red	1.154381478
1836	A007	CO4	CO3	21.33333333	eGFP	mScarlet	red	1.155696205
1837	A007	CO4	CO3	21.33333333	eGFP	mScarlet	red	1.155203182
1838	A007	CO4	CO3	21.33333333	eGFP	mScarlet	red	1.151258999
1839	A007	CO4	CO3	21.33333333	eGFP	mScarlet	red	1.148237654
1840	A007	CO4	CO3	21.33333333	eGFP	mScarlet	red	1.142902893
1841	A007	CO4	CO3	20.33333333	eGFP	mScarlet	red	1.167136864
1842	A007	CO4	CO3	20.33333333	eGFP	mScarlet	red	1.164861374
1843	A007	CO4	CO3	20.33333333	eGFP	mScarlet	red	1.160006995
1844	A007	CO4	CO3	20.33333333	eGFP	mScarlet	red	1.156062812
1845	A007	CO4	CO3	20.33333333	eGFP	mScarlet	red	1.152181837
1846	A007	CO4	CO3	20.66666667	eGFP	mScarlet	red	1.134698487
1847	A007	CO4	CO3	20.66666667	eGFP	mScarlet	red	1.126380306
1848	A007	CO4	CO3	20.66666667	eGFP	mScarlet	red	1.122954429
1849	A007	CO4	CO3	20.66666667	eGFP	mScarlet	red	1.119958367
1850	A007	CO4	CO3	20.66666667	eGFP	mScarlet	red	1.117897784
1851	A007	CO4	CO3	23	eGFP	mScarlet	red	1.123207261
1852	A007	CO4	CO3	23	eGFP	mScarlet	red	1.117897784
1853	A007	CO4	CO3	23	eGFP	mScarlet	red	1.115268329
1854	A007	CO4	CO3	23	eGFP	mScarlet	red	1.115179837
1855	A007	CO4	CO3	23	eGFP	mScarlet	red	1.112032076
1856	A007	CO4	CO3	23	eGFP	mScarlet	red	1.111324146
1857	A007	CO4	CO3	23	eGFP	mScarlet	red	1.110211684
1858	A007	CO4	CO3	23	eGFP	mScarlet	red	1.105230889
1859	A007	CO4	CO3	23	eGFP	mScarlet	red	1.103258797
1860	A007	CO4	CO3	23	eGFP	mScarlet	red	1.097431014
1861	A007	CO4	CO3	23	eGFP	mScarlet	red	1.145709331
1862	A007	CO4	CO3	23.33333333	eGFP	mScarlet	red	1.134508863
1863	A007	CO4	CO3	23.33333333	eGFP	mScarlet	red	1.125950491
1864	A007	CO4	CO3	23.33333333	eGFP	mScarlet	red	1.120780072
1865	A007	CO4	CO3	23.33333333	eGFP	mScarlet	red	1.11966761
1866	A007	CO4	CO3	23.33333333	eGFP	mScarlet	red	1.11449719
1867	A007	CO4	CO3	23.33333333	eGFP	mScarlet	red	1.116962305
1868	A007	CO4	CO3	23.33333333	eGFP	mScarlet	red	1.113245671
1869	A007	CO4	CO3	23.33333333	eGFP	mScarlet	red	1.115925693
1870	A007	CO4	CO3	23.33333333	eGFP	mScarlet	red	1.107240905
1871	A007	CO4	CO3	23.33333333	eGFP	mScarlet	red	1.105761836
1872	A007	CO4	CO3	23.33333333	eGFP	mScarlet	red	1.100098394
1873	A007	CO4	CO3	23.33333333	eGFP	mScarlet	red	1.147453874
1874	A007	CO4	CO3	23.66666667	eGFP	mScarlet	red	1.174127676
1875	A007	CO4	CO3	23.66666667	eGFP	mScarlet	red	1.163748912
1876	A007	CO4	CO3	23.66666667	eGFP	mScarlet	red	1.159981712
1877	A007	CO4	CO3	23.66666667	eGFP	mScarlet	red	1.155089408
1878	A007	CO4	CO3	23.66666667	eGFP	mScarlet	red	1.155696205
1879	A007	CO4	CO3	23.66666667	eGFP	mScarlet	red	1.15416657
1880	A007	CO4	CO3	23.66666667	eGFP	mScarlet	red	1.15644206
1881	A007	CO4	CO3	23.66666667	eGFP	mScarlet	red	1.155519223
1882	A007	CO4	CO3	23.66666667	eGFP	mScarlet	red	1.152864484
1883	A007	CO4	CO3	23.66666667	eGFP	mScarlet	red	1.147744631
1884	A007	CO4	CO3	23.66666667	eGFP	mScarlet	red	1.144698002
1885	A007	CO4	CO3	23.66666667	eGFP	mScarlet	red	1.142131755
1886	A007	CO4	CO3	24	eGFP	mScarlet	red	1.180789806
1887	A007	CO4	CO3	24	eGFP	mScarlet	red	1.170562741
1888	A007	CO4	CO3	24	eGFP	mScarlet	red	1.168729708
1889	A007	CO4	CO3	24	eGFP	mScarlet	red	1.163660421
1890	A007	CO4	CO3	24	eGFP	mScarlet	red	1.161523989
1891	A007	CO4	CO3	24	eGFP	mScarlet	red	1.162547959
1892	A007	CO4	CO3	24	eGFP	mScarlet	red	1.160108128
1893	A007	CO4	CO3	24	eGFP	mScarlet	red	1.161663046
1894	A007	CO4	CO3	24	eGFP	mScarlet	red	1.158919816
1895	A007	CO4	CO3	24	eGFP	mScarlet	red	1.153888455
1896	A007	CO4	CO3	24	eGFP	mScarlet	red	1.150298237
1897	A007	CO4	CO3	24	eGFP	mScarlet	red	1.140425137
1898	A007	CO4	CO3	24.33333333	eGFP	mScarlet	red	1.18529022
1899	A007	CO4	CO3	24.33333333	eGFP	mScarlet	red	1.175733161
1900	A007	CO4	CO3	24.33333333	eGFP	mScarlet	red	1.171940677
1901	A007	CO4	CO3	24.33333333	eGFP	mScarlet	red	1.167908003
1902	A007	CO4	CO3	24.33333333	eGFP	mScarlet	red	1.165518738
1903	A007	CO4	CO3	24.33333333	eGFP	mScarlet	red	1.210345896
1904	A007	CO4	CO3	24.33333333	eGFP	mScarlet	red	1.208841544
1905	A007	CO4	CO3	24.33333333	eGFP	mScarlet	red	1.210611369
1906	A007	CO4	CO3	24.33333333	eGFP	mScarlet	red	1.205870765
1907	A007	CO4	CO3	24.33333333	eGFP	mScarlet	red	1.206098314
1908	A007	CO4	CO3	24.33333333	eGFP	mScarlet	red	1.20198979
1909	A007	CO4	CO3	24.33333333	eGFP	mScarlet	red	1.200245247
1910	A007	CO4	CO3	24.66666667	eGFP	mScarlet	red	1.224327519
1911	A007	CO4	CO3	24.66666667	eGFP	mScarlet	red	1.21790558
1912	A007	CO4	CO3	24.66666667	eGFP	mScarlet	red	1.21288686
1913	A007	CO4	CO3	24.66666667	eGFP	mScarlet	red	1.20999193
1914	A007	CO4	CO3	24.66666667	eGFP	mScarlet	red	1.206641903
1915	A007	CO4	CO3	24.66666667	eGFP	mScarlet	red	1.206060389
1916	A007	CO4	CO3	24.66666667	eGFP	mScarlet	red	1.20850022
1917	A007	CO4	CO3	24.66666667	eGFP	mScarlet	red	1.207059076
1918	A007	CO4	CO3	24.66666667	eGFP	mScarlet	red	1.203456217
1919	A007	CO4	CO3	24.66666667	eGFP	mScarlet	red	1.203342442
1920	A007	CO4	CO3	24.66666667	eGFP	mScarlet	red	1.20073827
1921	A007	CO4	CO3	24.66666667	eGFP	mScarlet	red	1.196844654
1922	A007	CO4	CO3	21.33333333	eGFP	mScarlet	red	1.1395023
1923	A007	CO4	CO3	21.66666667	eGFP	mScarlet	red	1.175985993
1924	A007	CO4	CO3	21.66666667	eGFP	mScarlet	red	1.166744974
1925	A007	CO4	CO3	21.66666667	eGFP	mScarlet	red	1.160942474
1926	A007	CO4	CO3	21.66666667	eGFP	mScarlet	red	1.159235857
1927	A007	CO4	CO3	21.66666667	eGFP	mScarlet	red	1.153875813
1928	A007	CO4	CO3	21.66666667	eGFP	mScarlet	red	1.151372774
1929	A007	CO4	CO3	21.66666667	eGFP	mScarlet	red	1.154406761
1930	A007	CO4	CO3	21.66666667	eGFP	mScarlet	red	1.15448261
1931	A007	CO4	CO3	21.66666667	eGFP	mScarlet	red	1.149135208
1932	A007	CO4	CO3	21.66666667	eGFP	mScarlet	red	1.144900268
1933	A007	CO4	CO3	21.66666667	eGFP	mScarlet	red	1.144293471
1934	A007	CO4	CO3	21.66666667	eGFP	mScarlet	red	1.141133068
1935	A007	CO4	CO3	22	eGFP	mScarlet	red	1.175063155
1936	A007	CO4	CO3	22	eGFP	mScarlet	red	1.165265906
1937	A007	CO4	CO3	22	eGFP	mScarlet	red	1.163142115
1938	A007	CO4	CO3	22	eGFP	mScarlet	red	1.15808547
1939	A007	CO4	CO3	22	eGFP	mScarlet	red	1.154849217
1940	A007	CO4	CO3	22	eGFP	mScarlet	red	1.156758101
1941	A007	CO4	CO3	22	eGFP	mScarlet	red	1.156024887
1942	A007	CO4	CO3	22	eGFP	mScarlet	red	1.153989588
1943	A007	CO4	CO3	22	eGFP	mScarlet	red	1.148541053
1944	A007	CO4	CO3	22	eGFP	mScarlet	red	1.147529724
1945	A007	CO4	CO3	22	eGFP	mScarlet	red	1.141082501
1946	A007	CO4	CO3	22	eGFP	mScarlet	red	1.136898128
1947	A007	CO4	CO3	22.33333333	eGFP	mScarlet	red	1.128946553
1948	A007	CO4	CO3	22.33333333	eGFP	mScarlet	red	1.121437436
1949	A007	CO4	CO3	22.33333333	eGFP	mScarlet	red	1.163508722
1950	A007	CO4	CO3	22.33333333	eGFP	mScarlet	red	1.112752648
1951	A007	CO4	CO3	22.33333333	eGFP	mScarlet	red	1.110692065
1952	A007	CO4	CO3	22.33333333	eGFP	mScarlet	red	1.108353367
1953	A007	CO4	CO3	22.33333333	eGFP	mScarlet	red	1.158591134
1954	A007	CO4	CO3	22.33333333	eGFP	mScarlet	red	1.156859234
1955	A007	CO4	CO3	22.33333333	eGFP	mScarlet	red	1.154116004
1956	A007	CO4	CO3	22.33333333	eGFP	mScarlet	red	1.146922926
1957	A007	CO4	CO3	22.33333333	eGFP	mScarlet	red	1.143762523
1958	A007	CO4	CO3	22.33333333	eGFP	mScarlet	red	1.139514941
1959	A007	CO4	CO3	22.66666667	eGFP	mScarlet	red	1.125381619
1960	A007	CO4	CO3	22.66666667	eGFP	mScarlet	red	1.114661531
1961	A007	CO4	CO3	22.66666667	eGFP	mScarlet	red	1.112183775
1962	A007	CO4	CO3	22.66666667	eGFP	mScarlet	red	1.107417887
1963	A007	CO4	CO3	22.66666667	eGFP	mScarlet	red	1.10595146
1964	A007	CO4	CO3	22.66666667	eGFP	mScarlet	red	1.105900894
1965	A007	CO4	CO3	22.66666667	eGFP	mScarlet	red	1.155064125
1966	A007	CO4	CO3	22.66666667	eGFP	mScarlet	red	1.154823934
1967	A007	CO4	CO3	22.66666667	eGFP	mScarlet	red	1.153395432
1968	A007	CO4	CO3	22.66666667	eGFP	mScarlet	red	1.146429903
1969	A007	CO4	CO3	22.66666667	eGFP	mScarlet	red	1.143585541
1970	A007	CO4	CO3	22.66666667	eGFP	mScarlet	red	1.139439092
1971	A007	CO4	CO3	23	eGFP	mScarlet	red	1.134382447
1972	A007	CO4	CO3	19.33333333	eGFP	mScarlet	red	1.195150677
1973	A007	CO4	CO3	19.66666667	eGFP	mScarlet	red	1.184417949
1974	A007	CO4	CO3	19.66666667	eGFP	mScarlet	red	1.174747115
1975	A007	CO4	CO3	19.66666667	eGFP	mScarlet	red	1.168363101
1976	A007	CO4	CO3	19.66666667	eGFP	mScarlet	red	1.16898254
1977	A007	CO4	CO3	19.66666667	eGFP	mScarlet	red	1.168881407
1978	A007	CO4	CO3	19.66666667	eGFP	mScarlet	red	1.163470797
1979	A007	CO4	CO3	19.66666667	eGFP	mScarlet	red	1.166327801
1980	A007	CO4	CO3	19.66666667	eGFP	mScarlet	red	1.211003259
1981	A007	CO4	CO3	19.66666667	eGFP	mScarlet	red	1.205377742
1982	A007	CO4	CO3	19.66666667	eGFP	mScarlet	red	1.20073827
1983	A007	CO4	CO3	19.66666667	eGFP	mScarlet	red	1.19799504
1984	A007	CO4	CO3	19.66666667	eGFP	mScarlet	red	1.19368425
1985	A007	CO4	CO3	20	eGFP	mScarlet	red	1.181889626
1986	A007	CO4	CO3	20	eGFP	mScarlet	red	1.175050514
1987	A007	CO4	CO3	20	eGFP	mScarlet	red	1.167579321
1988	A007	CO4	CO3	20	eGFP	mScarlet	red	1.165202698
1989	A007	CO4	CO3	20	eGFP	mScarlet	red	1.16278815
1990	A007	CO4	CO3	20	eGFP	mScarlet	red	1.163357022
1991	A007	CO4	CO3	20	eGFP	mScarlet	red	1.161663046
1992	A007	CO4	CO3	20	eGFP	mScarlet	red	1.163698346
1993	A007	CO4	CO3	20	eGFP	mScarlet	red	1.157010933
1994	A007	CO4	CO3	0	eGFP	mScarlet	red	1.197097486
1995	A007	CO4	CO3	0	eGFP	mScarlet	red	1.188640247
1996	A007	CO4	CO3	0	eGFP	mScarlet	red	1.186883063
1997	A007	CO4	CO3	0	eGFP	mScarlet	red	1.184519081
1998	A007	CO4	CO3	0	eGFP	mScarlet	red	1.179184321
1999	A007	CO4	CO3	0	eGFP	mScarlet	red	1.17831205
2000	A007	CO4	CO3	0	eGFP	mScarlet	red	1.179373945
2001	A007	CO4	CO3	0	eGFP	mScarlet	red	1.178451108
2002	A007	CO4	CO3	0	eGFP	mScarlet	red	1.173659936
2003	A007	CO4	CO3	0	eGFP	mScarlet	red	1.169285939
2004	A007	CO4	CO3	0	eGFP	mScarlet	red	1.168021777
2005	A007	CO4	CO3	0	eGFP	mScarlet	red	1.162446826
2006	A007	CO4	CO3	0.333333333	eGFP	mScarlet	red	1.212090438
2007	A007	CO4	CO3	0.333333333	eGFP	mScarlet	red	1.203532067
2008	A007	CO4	CO3	0.333333333	eGFP	mScarlet	red	1.201382992
2009	A007	CO4	CO3	0.333333333	eGFP	mScarlet	red	1.200965819
2010	A007	CO4	CO3	0.333333333	eGFP	mScarlet	red	1.195416151
2011	A007	CO4	CO3	0.333333333	eGFP	mScarlet	red	1.195959741
2012	A007	CO4	CO3	0.333333333	eGFP	mScarlet	red	1.195036903
2013	A007	CO4	CO3	0.333333333	eGFP	mScarlet	red	1.193077453
2014	A007	CO4	CO3	0.333333333	eGFP	mScarlet	red	1.190953662
2015	A007	CO4	CO3	0.333333333	eGFP	mScarlet	red	1.184645498
2016	A007	CO4	CO3	0.333333333	eGFP	mScarlet	red	1.183431903
2017	A007	CO4	CO3	0.333333333	eGFP	mScarlet	red	1.180258858
2018	A007	CO4	CO3	0.666666667	eGFP	mScarlet	red	1.226653576
2019	A007	CO4	CO3	0.666666667	eGFP	mScarlet	red	1.218664077
2020	A007	CO4	CO3	0.666666667	eGFP	mScarlet	red	1.216211604
2021	A007	CO4	CO3	0.666666667	eGFP	mScarlet	red	1.211824964
2022	A007	CO4	CO3	0.666666667	eGFP	mScarlet	red	1.209347208
2023	A007	CO4	CO3	0.666666667	eGFP	mScarlet	red	1.209511549
2024	A007	CO4	CO3	0.666666667	eGFP	mScarlet	red	1.208057764
2025	A007	CO4	CO3	0.666666667	eGFP	mScarlet	red	1.207767007
2026	A007	CO4	CO3	0.666666667	eGFP	mScarlet	red	1.202141489
2027	A007	CO4	CO3	0.666666667	eGFP	mScarlet	red	1.198905236
2028	A007	CO4	CO3	0.666666667	eGFP	mScarlet	red	1.193924441
2029	A007	CO4	CO3	0.666666667	eGFP	mScarlet	red	1.191067437
2030	A007	CO4	CO3	1	eGFP	mScarlet	red	1.234251185
2031	A007	CO4	CO3	1	eGFP	mScarlet	red	1.230041528
2032	A007	CO4	CO3	1	eGFP	mScarlet	red	1.223113924
2033	A007	CO4	CO3	1	eGFP	mScarlet	red	1.222418635
2034	A007	CO4	CO3	1	eGFP	mScarlet	red	1.219915596
2035	A007	CO4	CO3	1	eGFP	mScarlet	red	1.218031996
2036	A007	CO4	CO3	1	eGFP	mScarlet	red	1.218904267
2037	A007	CO4	CO3	1	eGFP	mScarlet	red	1.215389899
2038	A007	CO4	CO3	1	eGFP	mScarlet	red	1.214403853
2039	A007	CO4	CO3	1	eGFP	mScarlet	red	1.209334567
2040	A007	CO4	CO3	1	eGFP	mScarlet	red	1.207691157
2041	A007	CO4	CO3	1	eGFP	mScarlet	red	1.201863374
2042	A007	CO4	CO3	1.333333333	eGFP	mScarlet	red	1.1957954
2043	A007	CO4	CO3	1.333333333	eGFP	mScarlet	red	1.239901985
2044	A007	CO4	CO3	1.333333333	eGFP	mScarlet	red	1.236602525
2045	A007	CO4	CO3	1.333333333	eGFP	mScarlet	red	1.183621527
2046	A007	CO4	CO3	1.333333333	eGFP	mScarlet	red	1.235300438
2047	A007	CO4	CO3	1.333333333	eGFP	mScarlet	red	1.180777164
2048	A007	CO4	CO3	1.333333333	eGFP	mScarlet	red	1.180486407
2049	A007	CO4	CO3	1.333333333	eGFP	mScarlet	red	1.228132644
2050	A007	CO4	CO3	1.333333333	eGFP	mScarlet	red	1.227108674
2051	A007	CO4	CO3	1.333333333	eGFP	mScarlet	red	1.220218995
2052	A007	CO4	CO3	1.333333333	eGFP	mScarlet	red	1.220130504
2053	A007	CO4	CO3	1.333333333	eGFP	mScarlet	red	1.214467061
2054	A007	CO4	CO3	1.666666667	eGFP	mScarlet	red	1.208335879
2055	A007	CO4	CO3	1.666666667	eGFP	mScarlet	red	1.196781445
2056	A007	CO4	CO3	1.666666667	eGFP	mScarlet	red	1.194240481
2057	A007	CO4	CO3	1.666666667	eGFP	mScarlet	red	1.191977633
2058	A007	CO4	CO3	1.666666667	eGFP	mScarlet	red	1.190738755
2059	A007	CO4	CO3	1.666666667	eGFP	mScarlet	red	1.189348177
2060	A007	CO4	CO3	1.666666667	eGFP	mScarlet	red	1.187970242
2061	A007	CO4	CO3	1.666666667	eGFP	mScarlet	red	1.187451936
2062	A007	CO4	CO3	1.666666667	eGFP	mScarlet	red	1.182900955
2063	A007	CO4	CO3	1.666666667	eGFP	mScarlet	red	1.230142661
2064	A007	CO4	CO3	1.666666667	eGFP	mScarlet	red	1.229813979
2065	A007	CO4	CO3	1.666666667	eGFP	mScarlet	red	1.224226386
2066	A007	CO4	CO3	2	eGFP	mScarlet	red	1.216641419
2067	A007	CO4	CO3	2	eGFP	mScarlet	red	1.205580008
2068	A007	CO4	CO3	2	eGFP	mScarlet	red	1.203532067
2069	A007	CO4	CO3	2	eGFP	mScarlet	red	1.20191394
2070	A007	CO4	CO3	2	eGFP	mScarlet	red	1.200637137
2071	A007	CO4	CO3	2	eGFP	mScarlet	red	1.198399572
2072	A007	CO4	CO3	2	eGFP	mScarlet	red	1.195112753
2073	A007	CO4	CO3	2	eGFP	mScarlet	red	1.196149365
2074	A007	CO4	CO3	2	eGFP	mScarlet	red	1.190978945
2075	A007	CO4	CO3	2	eGFP	mScarlet	red	1.188121941
2076	A007	CO4	CO3	2	eGFP	mScarlet	red	1.180638106
2077	A007	CO4	CO3	2	eGFP	mScarlet	red	1.177831669
2078	A007	CO4	CO3	2.333333333	eGFP	mScarlet	red	1.224352802
2079	A007	CO4	CO3	2.333333333	eGFP	mScarlet	red	1.216793118
2080	A007	CO4	CO3	2.333333333	eGFP	mScarlet	red	1.213164975
2081	A007	CO4	CO3	2.333333333	eGFP	mScarlet	red	1.20967589
2082	A007	CO4	CO3	2.333333333	eGFP	mScarlet	red	1.208613995
2083	A007	CO4	CO3	2.333333333	eGFP	mScarlet	red	1.206983227
2084	A007	CO4	CO3	2.333333333	eGFP	mScarlet	red	1.205896048
2085	A007	CO4	CO3	2.333333333	eGFP	mScarlet	red	1.205504158
2086	A007	CO4	CO3	2.333333333	eGFP	mScarlet	red	1.201231293
2087	A007	CO4	CO3	2.333333333	eGFP	mScarlet	red	1.198677687
2088	A007	CO4	CO3	2.333333333	eGFP	mScarlet	red	1.192078766
2089	A007	CO4	CO3	2.333333333	eGFP	mScarlet	red	1.18724967
2090	A007	CO4	CO3	2.666666667	eGFP	mScarlet	red	1.228688875
2091	A007	CO4	CO3	2.666666667	eGFP	mScarlet	red	1.219675406
2092	A007	CO4	CO3	2.666666667	eGFP	mScarlet	red	1.217235574
2093	A007	CO4	CO3	2.666666667	eGFP	mScarlet	red	1.213974038
2094	A007	CO4	CO3	2.666666667	eGFP	mScarlet	red	1.213266108
2095	A007	CO4	CO3	2.666666667	eGFP	mScarlet	red	1.210130988
2096	A007	CO4	CO3	2.666666667	eGFP	mScarlet	red	1.208715128
2097	A007	CO4	CO3	2.666666667	eGFP	mScarlet	red	1.207893423
2098	A007	CO4	CO3	2.666666667	eGFP	mScarlet	red	1.20434113
2099	A007	CO4	CO3	2.666666667	eGFP	mScarlet	red	1.199474109
2100	A007	CO4	CO3	2.666666667	eGFP	mScarlet	red	1.193406135
2101	A007	CO4	CO3	2.666666667	eGFP	mScarlet	red	1.189942333
2102	A007	CO4	CO3	3	eGFP	mScarlet	red	1.241090297
2103	A007	CO4	CO3	3	eGFP	mScarlet	red	1.23303759
2104	A007	CO4	CO3	3	eGFP	mScarlet	red	1.22755113
2105	A007	CO4	CO3	3	eGFP	mScarlet	red	1.2249596
2106	A007	CO4	CO3	3	eGFP	mScarlet	red	1.223746005
2107	A007	CO4	CO3	3	eGFP	mScarlet	red	1.222949583
2108	A007	CO4	CO3	3	eGFP	mScarlet	red	1.219372007
2109	A007	CO4	CO3	3	eGFP	mScarlet	red	1.218031996
2110	A007	CO4	CO3	3	eGFP	mScarlet	red	1.21547839
2111	A007	CO4	CO3	3	eGFP	mScarlet	red	1.213405166
2112	A007	CO4	CO3	3	eGFP	mScarlet	red	1.208348521
2113	A007	CO4	CO3	3	eGFP	mScarlet	red	1.203393009
2114	A007	CO4	CO3	3.333333333	eGFP	mScarlet	red	1.202546021
2115	A007	CO4	CO3	3.333333333	eGFP	mScarlet	red	1.23680479
2116	A007	CO4	CO3	3.333333333	eGFP	mScarlet	red	1.233682312
2117	A007	CO4	CO3	3.333333333	eGFP	mScarlet	red	1.232936457
2118	A007	CO4	CO3	3.333333333	eGFP	mScarlet	red	1.229624354
2119	A007	CO4	CO3	3.333333333	eGFP	mScarlet	red	1.228233777
2120	A007	CO4	CO3	3.333333333	eGFP	mScarlet	red	1.226008853
2121	A007	CO4	CO3	3.333333333	eGFP	mScarlet	red	1.2249596
2122	A007	CO4	CO3	3.333333333	eGFP	mScarlet	red	1.221647497
2123	A007	CO4	CO3	3.333333333	eGFP	mScarlet	red	1.21861351
2124	A007	CO4	CO3	3.333333333	eGFP	mScarlet	red	1.21437857
2125	A007	CO4	CO3	3.333333333	eGFP	mScarlet	red	1.213013276
2126	A007	CO4	CO3	3.666666667	eGFP	mScarlet	red	1.214151021
2127	A007	CO4	CO3	3.666666667	eGFP	mScarlet	red	1.203746974
2128	A007	CO4	CO3	3.666666667	eGFP	mScarlet	red	1.19877882
2129	A007	CO4	CO3	3.666666667	eGFP	mScarlet	red	1.199828074
2130	A007	CO4	CO3	3.666666667	eGFP	mScarlet	red	1.197135411
2131	A007	CO4	CO3	3.666666667	eGFP	mScarlet	red	1.195808041
2132	A007	CO4	CO3	3.666666667	eGFP	mScarlet	red	1.19344406
2133	A007	CO4	CO3	3.666666667	eGFP	mScarlet	red	1.192129332
2134	A007	CO4	CO3	3.666666667	eGFP	mScarlet	red	1.189360819
2135	A007	CO4	CO3	3.666666667	eGFP	mScarlet	red	1.22911869
2136	A007	CO4	CO3	3.666666667	eGFP	mScarlet	red	1.227133957
2137	A007	CO4	CO3	3.666666667	eGFP	mScarlet	red	1.220813151
2138	A007	CO4	CO3	4	eGFP	mScarlet	red	1.22135674
2139	A007	CO4	CO3	4	eGFP	mScarlet	red	1.211622698
2140	A007	CO4	CO3	4	eGFP	mScarlet	red	1.207855498
2141	A007	CO4	CO3	4	eGFP	mScarlet	red	1.204176789
2142	A007	CO4	CO3	4	eGFP	mScarlet	red	1.200852045
2143	A007	CO4	CO3	4	eGFP	mScarlet	red	1.200675062
2144	A007	CO4	CO3	4	eGFP	mScarlet	red	1.19893052
2145	A007	CO4	CO3	4	eGFP	mScarlet	red	1.198437497
2146	A007	CO4	CO3	4	eGFP	mScarlet	red	1.195479359
2147	A007	CO4	CO3	4	eGFP	mScarlet	red	1.189196478
2148	A007	CO4	CO3	4	eGFP	mScarlet	red	1.188109299
2149	A007	CO4	CO3	4	eGFP	mScarlet	red	1.227133957
2150	A007	CO4	CO3	4.333333333	eGFP	mScarlet	red	1.226729425
2151	A007	CO4	CO3	4.333333333	eGFP	mScarlet	red	1.218461811
2152	A007	CO4	CO3	4.333333333	eGFP	mScarlet	red	1.214113096
2153	A007	CO4	CO3	4.333333333	eGFP	mScarlet	red	1.21288686
2154	A007	CO4	CO3	4.333333333	eGFP	mScarlet	red	1.207248701
2155	A007	CO4	CO3	4.333333333	eGFP	mScarlet	red	1.204239997
2156	A007	CO4	CO3	4.333333333	eGFP	mScarlet	red	1.204796228
2157	A007	CO4	CO3	4.333333333	eGFP	mScarlet	red	1.204834153
2158	A007	CO4	CO3	4.333333333	eGFP	mScarlet	red	1.197400884
2159	A007	CO4	CO3	4.333333333	eGFP	mScarlet	red	1.236943848
2160	A007	CO4	CO3	4.333333333	eGFP	mScarlet	red	1.190827246
2161	A007	CO4	CO3	4.333333333	eGFP	mScarlet	red	1.232696266
2162	A007	CO4	CO3	4.666666667	eGFP	mScarlet	red	1.232279093
2163	A007	CO4	CO3	4.666666667	eGFP	mScarlet	red	1.224036762
2164	A007	CO4	CO3	4.666666667	eGFP	mScarlet	red	1.220952208
2165	A007	CO4	CO3	4.666666667	eGFP	mScarlet	red	1.217412557
2166	A007	CO4	CO3	4.666666667	eGFP	mScarlet	red	1.215351974
2167	A007	CO4	CO3	4.666666667	eGFP	mScarlet	red	1.214188946
2168	A007	CO4	CO3	4.666666667	eGFP	mScarlet	red	1.211129676
2169	A007	CO4	CO3	4.666666667	eGFP	mScarlet	red	1.209397775
2170	A007	CO4	CO3	4.666666667	eGFP	mScarlet	red	1.207552099
2171	A007	CO4	CO3	4.666666667	eGFP	mScarlet	red	1.204037731
2172	A007	CO4	CO3	4.666666667	eGFP	mScarlet	red	1.200005057
2173	A007	CO4	CO3	4.666666667	eGFP	mScarlet	red	1.198374289
2174	A007	CO4	CO3	5	eGFP	mScarlet	red	1.240862748
2175	A007	CO4	CO3	5	eGFP	mScarlet	red	1.23256985
2176	A007	CO4	CO3	5	eGFP	mScarlet	red	1.225098657
2177	A007	CO4	CO3	5	eGFP	mScarlet	red	1.222545052
2178	A007	CO4	CO3	5	eGFP	mScarlet	red	1.221053341
2179	A007	CO4	CO3	5	eGFP	mScarlet	red	1.219612197
2180	A007	CO4	CO3	5	eGFP	mScarlet	red	1.218499736
2181	A007	CO4	CO3	5	eGFP	mScarlet	red	1.21790558
2182	A007	CO4	CO3	5	eGFP	mScarlet	red	1.214429136
2183	A007	CO4	CO3	5	eGFP	mScarlet	red	1.208411729
2184	A007	CO4	CO3	5	eGFP	mScarlet	red	1.206667186
2185	A007	CO4	CO3	5	eGFP	mScarlet	red	1.201749599
2186	A007	CO4	CO3	5.333333333	eGFP	mScarlet	red	1.245439012
2187	A007	CO4	CO3	5.333333333	eGFP	mScarlet	red	1.237184039
2188	A007	CO4	CO3	5.333333333	eGFP	mScarlet	red	1.233378913
2189	A007	CO4	CO3	5.333333333	eGFP	mScarlet	red	1.230787383
2190	A007	CO4	CO3	5.333333333	eGFP	mScarlet	red	1.226666217
2191	A007	CO4	CO3	5.333333333	eGFP	mScarlet	red	1.226160553
2192	A007	CO4	CO3	5.333333333	eGFP	mScarlet	red	1.224782617
2193	A007	CO4	CO3	5.333333333	eGFP	mScarlet	red	1.22527564
2194	A007	CO4	CO3	5.333333333	eGFP	mScarlet	red	1.221900329
2195	A007	CO4	CO3	5.333333333	eGFP	mScarlet	red	1.215566882
2196	A007	CO4	CO3	5.333333333	eGFP	mScarlet	red	1.215731222
2197	A007	CO4	CO3	5.333333333	eGFP	mScarlet	red	1.206502845
2198	A007	CO4	CO3	5.666666667	eGFP	mScarlet	red	1.250963396
2199	A007	CO4	CO3	5.666666667	eGFP	mScarlet	red	1.241254638
2200	A007	CO4	CO3	5.666666667	eGFP	mScarlet	red	1.239687078
2201	A007	CO4	CO3	5.666666667	eGFP	mScarlet	red	1.236109502
2202	A007	CO4	CO3	5.666666667	eGFP	mScarlet	red	1.233707595
2203	A007	CO4	CO3	5.666666667	eGFP	mScarlet	red	1.233138723
2204	A007	CO4	CO3	5.666666667	eGFP	mScarlet	red	1.231457388
2205	A007	CO4	CO3	5.666666667	eGFP	mScarlet	red	1.232279093
2206	A007	CO4	CO3	5.666666667	eGFP	mScarlet	red	1.226906408
2207	A007	CO4	CO3	5.666666667	eGFP	mScarlet	red	1.222089953
2208	A007	CO4	CO3	5.666666667	eGFP	mScarlet	red	1.21782973
2209	A007	CO4	CO3	5.666666667	eGFP	mScarlet	red	1.212507611
2210	A007	CO4	CO3	6	eGFP	mScarlet	red	1.252366615
2211	A007	CO4	CO3	6	eGFP	mScarlet	red	1.242582007
2212	A007	CO4	CO3	6	eGFP	mScarlet	red	1.237879327
2213	A007	CO4	CO3	6	eGFP	mScarlet	red	1.235072889
2214	A007	CO4	CO3	6	eGFP	mScarlet	red	1.233808728
2215	A007	CO4	CO3	6	eGFP	mScarlet	red	1.231305689
2216	A007	CO4	CO3	6	eGFP	mScarlet	red	1.232304376
2217	A007	CO4	CO3	6	eGFP	mScarlet	red	1.229396805
2218	A007	CO4	CO3	6	eGFP	mScarlet	red	1.226678859
2219	A007	CO4	CO3	6	eGFP	mScarlet	red	1.222039387
2220	A007	CO4	CO3	6	eGFP	mScarlet	red	1.215250841
2221	A007	CO4	CO3	6	eGFP	mScarlet	red	1.21210308
2222	A007	CO4	CO3	6.333333333	eGFP	mScarlet	red	1.267182585
2223	A007	CO4	CO3	6.333333333	eGFP	mScarlet	red	1.257954208
2224	A007	CO4	CO3	6.333333333	eGFP	mScarlet	red	1.254869654
2225	A007	CO4	CO3	6.333333333	eGFP	mScarlet	red	1.251671327
2226	A007	CO4	CO3	6.333333333	eGFP	mScarlet	red	1.246260716
2227	A007	CO4	CO3	6.333333333	eGFP	mScarlet	red	1.246690531
2228	A007	CO4	CO3	6.333333333	eGFP	mScarlet	red	1.245704485
2229	A007	CO4	CO3	6.333333333	eGFP	mScarlet	red	1.245641277
2230	A007	CO4	CO3	6.333333333	eGFP	mScarlet	red	1.24197521
2231	A007	CO4	CO3	6.333333333	eGFP	mScarlet	red	1.234364959
2232	A007	CO4	CO3	6.333333333	eGFP	mScarlet	red	1.233467405
2233	A007	CO4	CO3	6.333333333	eGFP	mScarlet	red	1.228992274
2234	A007	CO4	CO3	6.666666667	eGFP	mScarlet	red	1.215933488
2235	A007	CO4	CO3	6.666666667	eGFP	mScarlet	red	1.260823854
2236	A007	CO4	CO3	6.666666667	eGFP	mScarlet	red	1.255779851
2237	A007	CO4	CO3	6.666666667	eGFP	mScarlet	red	1.254022666
2238	A007	CO4	CO3	6.666666667	eGFP	mScarlet	red	1.24848564
2239	A007	CO4	CO3	6.666666667	eGFP	mScarlet	red	1.249294703
2240	A007	CO4	CO3	6.666666667	eGFP	mScarlet	red	1.245021838
2241	A007	CO4	CO3	6.666666667	eGFP	mScarlet	red	1.247815635
2242	A007	CO4	CO3	6.666666667	eGFP	mScarlet	red	1.24393466
2243	A007	CO4	CO3	6.666666667	eGFP	mScarlet	red	1.237209322
2244	A007	CO4	CO3	6.666666667	eGFP	mScarlet	red	1.231836637
2245	A007	CO4	CO3	6.666666667	eGFP	mScarlet	red	1.231191914
2246	A007	CO4	CO3	7	eGFP	mScarlet	red	1.229877187
2247	A007	CO4	CO3	7	eGFP	mScarlet	red	1.218866342
2248	A007	CO4	CO3	7	eGFP	mScarlet	red	1.217185008
2249	A007	CO4	CO3	7	eGFP	mScarlet	red	1.213430449
2250	A007	CO4	CO3	7	eGFP	mScarlet	red	1.207286625
2251	A007	CO4	CO3	7	eGFP	mScarlet	red	1.205984539
2252	A007	CO4	CO3	7	eGFP	mScarlet	red	1.20654077
2253	A007	CO4	CO3	7	eGFP	mScarlet	red	1.204922644
2254	A007	CO4	CO3	7	eGFP	mScarlet	red	1.201332426
2255	A007	CO4	CO3	7	eGFP	mScarlet	red	1.249673952
2256	A007	CO4	CO3	7	eGFP	mScarlet	red	1.246829589
2257	A007	CO4	CO3	7	eGFP	mScarlet	red	1.243631261
2258	A007	CO4	CO3	7.333333333	eGFP	mScarlet	red	1.23382137
2259	A007	CO4	CO3	7.333333333	eGFP	mScarlet	red	1.222873733
2260	A007	CO4	CO3	7.333333333	eGFP	mScarlet	red	1.219372007
2261	A007	CO4	CO3	7.333333333	eGFP	mScarlet	red	1.217412557
2262	A007	CO4	CO3	7.333333333	eGFP	mScarlet	red	1.211787039
2263	A007	CO4	CO3	7.333333333	eGFP	mScarlet	red	1.212469686
2264	A007	CO4	CO3	7.333333333	eGFP	mScarlet	red	1.211673265
2265	A007	CO4	CO3	7.333333333	eGFP	mScarlet	red	1.263554442
2266	A007	CO4	CO3	7.333333333	eGFP	mScarlet	red	1.261114611
2267	A007	CO4	CO3	7.333333333	eGFP	mScarlet	red	1.256361365
2268	A007	CO4	CO3	7.333333333	eGFP	mScarlet	red	1.254553614
2269	A007	CO4	CO3	7.333333333	eGFP	mScarlet	red	1.247765068
2270	A007	CO4	CO3	7.666666667	eGFP	mScarlet	red	1.235325722
2271	A007	CO4	CO3	7.666666667	eGFP	mScarlet	red	1.226678859
2272	A007	CO4	CO3	7.666666667	eGFP	mScarlet	red	1.274059622
2273	A007	CO4	CO3	7.666666667	eGFP	mScarlet	red	1.217096517
2274	A007	CO4	CO3	7.666666667	eGFP	mScarlet	red	1.267182585
2275	A007	CO4	CO3	7.666666667	eGFP	mScarlet	red	1.269078827
2276	A007	CO4	CO3	7.666666667	eGFP	mScarlet	red	1.266588429
2277	A007	CO4	CO3	7.666666667	eGFP	mScarlet	red	1.266095406
2278	A007	CO4	CO3	7.666666667	eGFP	mScarlet	red	1.264123315
2279	A007	CO4	CO3	7.666666667	eGFP	mScarlet	red	1.257322127
2280	A007	CO4	CO3	7.666666667	eGFP	mScarlet	red	1.254945504
2281	A007	CO4	CO3	7.666666667	eGFP	mScarlet	red	1.250483015
2282	A007	CO4	CO3	8	eGFP	mScarlet	red	1.242569366
2283	A007	CO4	CO3	8	eGFP	mScarlet	red	1.285373865
2284	A007	CO4	CO3	8	eGFP	mScarlet	red	1.22911869
2285	A007	CO4	CO3	8	eGFP	mScarlet	red	1.223720721
2286	A007	CO4	CO3	8	eGFP	mScarlet	red	1.222810525
2287	A007	CO4	CO3	8	eGFP	mScarlet	red	1.220332769
2288	A007	CO4	CO3	8	eGFP	mScarlet	red	1.272985085
2289	A007	CO4	CO3	8	eGFP	mScarlet	red	1.273376975
2290	A007	CO4	CO3	8	eGFP	mScarlet	red	1.268257122
2291	A007	CO4	CO3	8	eGFP	mScarlet	red	1.262947645
2292	A007	CO4	CO3	8	eGFP	mScarlet	red	1.26087442
2293	A007	CO4	CO3	8	eGFP	mScarlet	red	1.253757193
2294	A007	CO4	CO3	8.333333333	eGFP	mScarlet	red	1.245514861
2295	A007	CO4	CO3	8.333333333	eGFP	mScarlet	red	1.286498969
2296	A007	CO4	CO3	8.333333333	eGFP	mScarlet	red	1.281202133
2297	A007	CO4	CO3	8.333333333	eGFP	mScarlet	red	1.279760989
2298	A007	CO4	CO3	8.333333333	eGFP	mScarlet	red	1.274502078
2299	A007	CO4	CO3	8.333333333	eGFP	mScarlet	red	1.274868685
2300	A007	CO4	CO3	8.333333333	eGFP	mScarlet	red	1.271809415
2301	A007	CO4	CO3	8.333333333	eGFP	mScarlet	red	1.272138097
2302	A007	CO4	CO3	8.333333333	eGFP	mScarlet	red	1.270823369
2303	A007	CO4	CO3	8.333333333	eGFP	mScarlet	red	1.26675277
2304	A007	CO4	CO3	8.333333333	eGFP	mScarlet	red	1.262998211
2305	A007	CO4	CO3	8.333333333	eGFP	mScarlet	red	1.258194399
2306	A007	CO4	CO3	8.666666667	eGFP	mScarlet	red	1.251709251
2307	A007	CO4	CO3	8.666666667	eGFP	mScarlet	red	1.238650466
2308	A007	CO4	CO3	8.666666667	eGFP	mScarlet	red	1.236387617
2309	A007	CO4	CO3	8.666666667	eGFP	mScarlet	red	1.232784758
2310	A007	CO4	CO3	8.666666667	eGFP	mScarlet	red	1.22919454
2311	A007	CO4	CO3	8.666666667	eGFP	mScarlet	red	1.229636996
2312	A007	CO4	CO3	8.666666667	eGFP	mScarlet	red	1.280936659
2313	A007	CO4	CO3	8.666666667	eGFP	mScarlet	red	1.279369099
2314	A007	CO4	CO3	8.666666667	eGFP	mScarlet	red	1.278332487
2315	A007	CO4	CO3	8.666666667	eGFP	mScarlet	red	1.270734878
2316	A007	CO4	CO3	8.666666667	eGFP	mScarlet	red	1.270052231
2317	A007	CO4	CO3	8.666666667	eGFP	mScarlet	red	1.264060107
2318	A007	CO4	CO3	9	eGFP	mScarlet	red	1.254010025
2319	A007	CO4	CO3	9	eGFP	mScarlet	red	1.244870139
2320	A007	CO4	CO3	9	eGFP	mScarlet	red	1.236981773
2321	A007	CO4	CO3	9	eGFP	mScarlet	red	1.235793461
2322	A007	CO4	CO3	9	eGFP	mScarlet	red	1.233859295
2323	A007	CO4	CO3	9	eGFP	mScarlet	red	1.234415526
2324	A007	CO4	CO3	9	eGFP	mScarlet	red	1.23225381
2325	A007	CO4	CO3	9	eGFP	mScarlet	red	1.229864545
2326	A007	CO4	CO3	9	eGFP	mScarlet	red	1.281126283
2327	A007	CO4	CO3	9	eGFP	mScarlet	red	1.277852106
2328	A007	CO4	CO3	9	eGFP	mScarlet	red	1.270482046
2329	A007	CO4	CO3	9	eGFP	mScarlet	red	1.266108048
2330	A007	CO4	CO3	9.333333333	eGFP	mScarlet	red	1.25553966
2331	A007	CO4	CO3	9.333333333	eGFP	mScarlet	red	1.245059763
2332	A007	CO4	CO3	9.333333333	eGFP	mScarlet	red	1.24119143
2333	A007	CO4	CO3	9.333333333	eGFP	mScarlet	red	1.239105564
2334	A007	CO4	CO3	9.333333333	eGFP	mScarlet	red	1.235287797
2335	A007	CO4	CO3	9.333333333	eGFP	mScarlet	red	1.23531308
2336	A007	CO4	CO3	9.333333333	eGFP	mScarlet	red	1.232936457
2337	A007	CO4	CO3	9.333333333	eGFP	mScarlet	red	1.286309344
2338	A007	CO4	CO3	9.333333333	eGFP	mScarlet	red	1.283629323
2339	A007	CO4	CO3	9.333333333	eGFP	mScarlet	red	1.276600586
2340	A007	CO4	CO3	9.333333333	eGFP	mScarlet	red	1.273882639
2341	A007	CO4	CO3	9.333333333	eGFP	mScarlet	red	1.270216572
2342	A007	CO4	CO3	9.666666667	eGFP	mScarlet	red	1.257941566
2343	A007	CO4	CO3	9.666666667	eGFP	mScarlet	red	1.248864889
2344	A007	CO4	CO3	9.666666667	eGFP	mScarlet	red	1.2461343
2345	A007	CO4	CO3	9.666666667	eGFP	mScarlet	red	1.240369725
2346	A007	CO4	CO3	9.666666667	eGFP	mScarlet	red	1.23609686
2347	A007	CO4	CO3	9.666666667	eGFP	mScarlet	red	1.236640449
2348	A007	CO4	CO3	9.666666667	eGFP	mScarlet	red	1.236324409
2349	A007	CO4	CO3	9.666666667	eGFP	mScarlet	red	1.287472373
2350	A007	CO4	CO3	9.666666667	eGFP	mScarlet	red	1.283755739
2351	A007	CO4	CO3	9.666666667	eGFP	mScarlet	red	1.27796588
2352	A007	CO4	CO3	9.666666667	eGFP	mScarlet	red	1.277017759
2353	A007	CO4	CO3	9.666666667	eGFP	mScarlet	red	1.270317705
2354	A007	CO4	CO3	10	eGFP	mScarlet	red	1.260040074
2355	A007	CO4	CO3	10	eGFP	mScarlet	red	1.248991305
2356	A007	CO4	CO3	10	eGFP	mScarlet	red	1.243656544
2357	A007	CO4	CO3	10	eGFP	mScarlet	red	1.240824823
2358	A007	CO4	CO3	10	eGFP	mScarlet	red	1.239687078
2359	A007	CO4	CO3	10	eGFP	mScarlet	red	1.239990477
2360	A007	CO4	CO3	10	eGFP	mScarlet	red	1.288799742
2361	A007	CO4	CO3	10	eGFP	mScarlet	red	1.288888233
2362	A007	CO4	CO3	10	eGFP	mScarlet	red	1.285968021
2363	A007	CO4	CO3	10	eGFP	mScarlet	red	1.279963255
2364	A007	CO4	CO3	10	eGFP	mScarlet	red	1.274084905
2365	A007	CO4	CO3	10	eGFP	mScarlet	red	1.270153364
2366	A007	CO4	CO3	10.33333333	eGFP	mScarlet	red	1.25553966
2367	A007	CO4	CO3	10.33333333	eGFP	mScarlet	red	1.245552786
2368	A007	CO4	CO3	10.33333333	eGFP	mScarlet	red	1.294450543
2369	A007	CO4	CO3	10.33333333	eGFP	mScarlet	red	1.241027089
2370	A007	CO4	CO3	10.33333333	eGFP	mScarlet	red	1.236893282
2371	A007	CO4	CO3	10.33333333	eGFP	mScarlet	red	1.289785788
2372	A007	CO4	CO3	10.33333333	eGFP	mScarlet	red	1.286966708
2373	A007	CO4	CO3	10.33333333	eGFP	mScarlet	red	1.288205586
2374	A007	CO4	CO3	10.33333333	eGFP	mScarlet	red	1.284286686
2375	A007	CO4	CO3	10.33333333	eGFP	mScarlet	red	1.277852106
2376	A007	CO4	CO3	10.33333333	eGFP	mScarlet	red	1.275791523
2377	A007	CO4	CO3	10.33333333	eGFP	mScarlet	red	1.271594508
2378	A007	CO4	CO3	10.66666667	eGFP	mScarlet	red	1.256968162
2379	A007	CO4	CO3	10.66666667	eGFP	mScarlet	red	1.297231698
2380	A007	CO4	CO3	10.66666667	eGFP	mScarlet	red	1.293856387
2381	A007	CO4	CO3	10.66666667	eGFP	mScarlet	red	1.238473483
2382	A007	CO4	CO3	10.66666667	eGFP	mScarlet	red	1.286713876
2383	A007	CO4	CO3	10.66666667	eGFP	mScarlet	red	1.286675951
2384	A007	CO4	CO3	10.66666667	eGFP	mScarlet	red	1.284413103
2385	A007	CO4	CO3	10.66666667	eGFP	mScarlet	red	1.285841605
2386	A007	CO4	CO3	10.66666667	eGFP	mScarlet	red	1.282643277
2387	A007	CO4	CO3	10.66666667	eGFP	mScarlet	red	1.276613228
2388	A007	CO4	CO3	10.66666667	eGFP	mScarlet	red	1.272378288
2389	A007	CO4	CO3	10.66666667	eGFP	mScarlet	red	1.270924502
2390	A007	CO4	CO3	11	eGFP	mScarlet	red	1.257309486
2391	A007	CO4	CO3	11	eGFP	mScarlet	red	1.247815635
2392	A007	CO4	CO3	11	eGFP	mScarlet	red	1.293780537
2393	A007	CO4	CO3	11	eGFP	mScarlet	red	1.240420291
2394	A007	CO4	CO3	11	eGFP	mScarlet	red	1.291189007
2395	A007	CO4	CO3	11	eGFP	mScarlet	red	1.290165036
2396	A007	CO4	CO3	11	eGFP	mScarlet	red	1.28901465
2397	A007	CO4	CO3	11	eGFP	mScarlet	red	1.288913517
2398	A007	CO4	CO3	11	eGFP	mScarlet	red	1.28337649
2399	A007	CO4	CO3	11	eGFP	mScarlet	red	1.282782335
2400	A007	CO4	CO3	11	eGFP	mScarlet	red	1.277472857
2401	A007	CO4	CO3	11	eGFP	mScarlet	red	1.269508642
2402	A007	CO4	CO3	11.33333333	eGFP	mScarlet	red	1.257334769
2403	A007	CO4	CO3	11.33333333	eGFP	mScarlet	red	1.247663935
2404	A007	CO4	CO3	11.33333333	eGFP	mScarlet	red	1.295107907
2405	A007	CO4	CO3	11.33333333	eGFP	mScarlet	red	1.239788211
2406	A007	CO4	CO3	11.33333333	eGFP	mScarlet	red	1.235363647
2407	A007	CO4	CO3	11.33333333	eGFP	mScarlet	red	1.235553271
2408	A007	CO4	CO3	11.33333333	eGFP	mScarlet	red	1.287345957
2409	A007	CO4	CO3	11.33333333	eGFP	mScarlet	red	1.284274045
2410	A007	CO4	CO3	11.33333333	eGFP	mScarlet	red	1.279811556
2411	A007	CO4	CO3	11.33333333	eGFP	mScarlet	red	1.281543457
2412	A007	CO4	CO3	11.33333333	eGFP	mScarlet	red	1.274135472
2413	A007	CO4	CO3	11.33333333	eGFP	mScarlet	red	1.270583179
2414	A007	CO4	CO3	11.66666667	eGFP	mScarlet	red	1.260065357
2415	A007	CO4	CO3	11.66666667	eGFP	mScarlet	red	1.249180929
2416	A007	CO4	CO3	11.66666667	eGFP	mScarlet	red	1.244490891
2417	A007	CO4	CO3	11.66666667	eGFP	mScarlet	red	1.243757677
2418	A007	CO4	CO3	11.66666667	eGFP	mScarlet	red	1.240698407
2419	A007	CO4	CO3	11.66666667	eGFP	mScarlet	red	1.239092922
2420	A007	CO4	CO3	11.66666667	eGFP	mScarlet	red	1.235894594
2421	A007	CO4	CO3	11.66666667	eGFP	mScarlet	red	1.236918565
2422	A007	CO4	CO3	11.66666667	eGFP	mScarlet	red	1.285942738
2423	A007	CO4	CO3	11.66666667	eGFP	mScarlet	red	1.280582694
2424	A007	CO4	CO3	11.66666667	eGFP	mScarlet	red	1.27412283
2425	A007	CO4	CO3	11.66666667	eGFP	mScarlet	red	1.270823369
2426	A007	CO4	CO3	12	eGFP	mScarlet	red	1.257334769
2427	A007	CO4	CO3	12	eGFP	mScarlet	red	1.246071092
2428	A007	CO4	CO3	12	eGFP	mScarlet	red	1.241722378
2429	A007	CO4	CO3	12	eGFP	mScarlet	red	1.240496141
2430	A007	CO4	CO3	12	eGFP	mScarlet	red	1.235325722
2431	A007	CO4	CO3	12	eGFP	mScarlet	red	1.236931206
2432	A007	CO4	CO3	12	eGFP	mScarlet	red	1.234390242
2433	A007	CO4	CO3	12	eGFP	mScarlet	red	1.23413741
2434	A007	CO4	CO3	12	eGFP	mScarlet	red	1.232279093
2435	A007	CO4	CO3	12	eGFP	mScarlet	red	1.27882551
2436	A007	CO4	CO3	12	eGFP	mScarlet	red	1.277106251
2437	A007	CO4	CO3	12	eGFP	mScarlet	red	1.270393554
2438	A007	CO4	CO3	12.33333333	eGFP	mScarlet	red	1.263074061
2439	A007	CO4	CO3	12.33333333	eGFP	mScarlet	red	1.250659998
2440	A007	CO4	CO3	12.33333333	eGFP	mScarlet	red	1.245439012
2441	A007	CO4	CO3	12.33333333	eGFP	mScarlet	red	1.243694469
2442	A007	CO4	CO3	12.33333333	eGFP	mScarlet	red	1.241090297
2443	A007	CO4	CO3	12.33333333	eGFP	mScarlet	red	1.237411588
2444	A007	CO4	CO3	12.33333333	eGFP	mScarlet	red	1.239901985
2445	A007	CO4	CO3	12.33333333	eGFP	mScarlet	red	1.238296501
2446	A007	CO4	CO3	12.33333333	eGFP	mScarlet	red	1.234554583
2447	A007	CO4	CO3	12.33333333	eGFP	mScarlet	red	1.230787383
2448	A007	CO4	CO3	12.33333333	eGFP	mScarlet	red	1.223189774
2449	A007	CO4	CO3	12.33333333	eGFP	mScarlet	red	1.2190054
2450	A007	CO4	CO3	12.66666667	eGFP	mScarlet	red	1.263605009
2451	A007	CO4	CO3	12.66666667	eGFP	mScarlet	red	1.254465123
2452	A007	CO4	CO3	12.66666667	eGFP	mScarlet	red	1.249003946
2453	A007	CO4	CO3	12.66666667	eGFP	mScarlet	red	1.247006572
2454	A007	CO4	CO3	12.66666667	eGFP	mScarlet	red	1.242822198
2455	A007	CO4	CO3	12.66666667	eGFP	mScarlet	red	1.240748973
2456	A007	CO4	CO3	12.66666667	eGFP	mScarlet	red	1.24126728
2457	A007	CO4	CO3	12.66666667	eGFP	mScarlet	red	1.240154818
2458	A007	CO4	CO3	12.66666667	eGFP	mScarlet	red	1.23813216
2459	A007	CO4	CO3	12.66666667	eGFP	mScarlet	red	1.232822682
2460	A007	CO4	CO3	12.66666667	eGFP	mScarlet	red	1.227298298
2461	A007	CO4	CO3	12.66666667	eGFP	mScarlet	red	1.22605942
2462	A007	CO4	CO3	13	eGFP	mScarlet	red	1.263352176
2463	A007	CO4	CO3	13	eGFP	mScarlet	red	1.253403227
2464	A007	CO4	CO3	13	eGFP	mScarlet	red	1.248675264
2465	A007	CO4	CO3	13	eGFP	mScarlet	red	1.245982601
2466	A007	CO4	CO3	13	eGFP	mScarlet	red	1.242569366
2467	A007	CO4	CO3	13	eGFP	mScarlet	red	1.244099001
2468	A007	CO4	CO3	13	eGFP	mScarlet	red	1.239573303
2469	A007	CO4	CO3	13	eGFP	mScarlet	red	1.239864061
2470	A007	CO4	CO3	13	eGFP	mScarlet	red	1.235995727
2471	A007	CO4	CO3	13	eGFP	mScarlet	red	1.23068625
2472	A007	CO4	CO3	13	eGFP	mScarlet	red	1.22958643
2473	A007	CO4	CO3	13	eGFP	mScarlet	red	1.222785242
2474	A007	CO4	CO3	13.33333333	eGFP	mScarlet	red	1.219624839
2475	A007	CO4	CO3	13.33333333	eGFP	mScarlet	red	1.209612682
2476	A007	CO4	CO3	13.33333333	eGFP	mScarlet	red	1.203140177
2477	A007	CO4	CO3	13.33333333	eGFP	mScarlet	red	1.202710362
2478	A007	CO4	CO3	13.33333333	eGFP	mScarlet	red	1.198159381
2479	A007	CO4	CO3	13.33333333	eGFP	mScarlet	red	1.197514659
2480	A007	CO4	CO3	13.33333333	eGFP	mScarlet	red	1.198475422
2481	A007	CO4	CO3	13.33333333	eGFP	mScarlet	red	1.239282546
2482	A007	CO4	CO3	13.33333333	eGFP	mScarlet	red	1.233227214
2483	A007	CO4	CO3	13.33333333	eGFP	mScarlet	red	1.230471343
2484	A007	CO4	CO3	13.33333333	eGFP	mScarlet	red	1.228385476
2485	A007	CO4	CO3	13.33333333	eGFP	mScarlet	red	1.222519768
2486	A007	CO4	CO3	13.66666667	eGFP	mScarlet	red	1.218120487
2487	A007	CO4	CO3	13.66666667	eGFP	mScarlet	red	1.207855498
2488	A007	CO4	CO3	13.66666667	eGFP	mScarlet	red	1.206060389
2489	A007	CO4	CO3	13.66666667	eGFP	mScarlet	red	1.202293188
2490	A007	CO4	CO3	13.66666667	eGFP	mScarlet	red	1.195593134
2491	A007	CO4	CO3	13.66666667	eGFP	mScarlet	red	1.196617105
2492	A007	CO4	CO3	13.66666667	eGFP	mScarlet	red	1.194430106
2493	A007	CO4	CO3	13.66666667	eGFP	mScarlet	red	1.195492001
2494	A007	CO4	CO3	13.66666667	eGFP	mScarlet	red	1.236058935
2495	A007	CO4	CO3	13.66666667	eGFP	mScarlet	red	1.231887203
2496	A007	CO4	CO3	13.66666667	eGFP	mScarlet	red	1.227993586
2497	A007	CO4	CO3	13.66666667	eGFP	mScarlet	red	1.221862404
2498	A007	CO4	CO3	14	eGFP	mScarlet	red	1.222696751
2499	A007	CO4	CO3	14	eGFP	mScarlet	red	1.208361162
2500	A007	CO4	CO3	14	eGFP	mScarlet	red	1.20654077
2501	A007	CO4	CO3	14	eGFP	mScarlet	red	1.203001119
2502	A007	CO4	CO3	14	eGFP	mScarlet	red	1.19995449
2503	A007	CO4	CO3	14	eGFP	mScarlet	red	1.198209948
2504	A007	CO4	CO3	14	eGFP	mScarlet	red	1.197944474
2505	A007	CO4	CO3	14	eGFP	mScarlet	red	1.196933145
2506	A007	CO4	CO3	14	eGFP	mScarlet	red	1.192382164
2507	A007	CO4	CO3	14	eGFP	mScarlet	red	1.18788175
2508	A007	CO4	CO3	14	eGFP	mScarlet	red	1.183672093
2509	A007	CO4	CO3	14	eGFP	mScarlet	red	1.225831871
2510	A007	CO4	CO3	14.33333333	eGFP	mScarlet	red	1.219119175
2511	A007	CO4	CO3	14.33333333	eGFP	mScarlet	red	1.208980601
2512	A007	CO4	CO3	14.33333333	eGFP	mScarlet	red	1.204353771
2513	A007	CO4	CO3	14.33333333	eGFP	mScarlet	red	1.201142802
2514	A007	CO4	CO3	14.33333333	eGFP	mScarlet	red	1.198488063
2515	A007	CO4	CO3	14.33333333	eGFP	mScarlet	red	1.196642388
2516	A007	CO4	CO3	14.33333333	eGFP	mScarlet	red	1.196945786
2517	A007	CO4	CO3	14.33333333	eGFP	mScarlet	red	1.194442747
2518	A007	CO4	CO3	14.33333333	eGFP	mScarlet	red	1.191118003
2519	A007	CO4	CO3	14.33333333	eGFP	mScarlet	red	1.187831184
2520	A007	CO4	CO3	14.33333333	eGFP	mScarlet	red	1.183507752
2521	A007	CO4	CO3	14.33333333	eGFP	mScarlet	red	1.223354115
2522	A007	CO4	CO3	14.66666667	eGFP	mScarlet	red	1.224453935
2523	A007	CO4	CO3	14.66666667	eGFP	mScarlet	red	1.214568194
2524	A007	CO4	CO3	14.66666667	eGFP	mScarlet	red	1.209069093
2525	A007	CO4	CO3	14.66666667	eGFP	mScarlet	red	1.205036418
2526	A007	CO4	CO3	14.66666667	eGFP	mScarlet	red	1.203329801
2527	A007	CO4	CO3	14.66666667	eGFP	mScarlet	red	1.202090923
2528	A007	CO4	CO3	14.66666667	eGFP	mScarlet	red	1.201269218
2529	A007	CO4	CO3	14.66666667	eGFP	mScarlet	red	1.200144114
2530	A007	CO4	CO3	14.66666667	eGFP	mScarlet	red	1.196288423
2531	A007	CO4	CO3	14.66666667	eGFP	mScarlet	red	1.190485923
2532	A007	CO4	CO3	14.66666667	eGFP	mScarlet	red	1.186908346
2533	A007	CO4	CO3	14.66666667	eGFP	mScarlet	red	1.182395291
2534	A007	CO4	CO3	15	eGFP	mScarlet	red	1.218069921
2535	A007	CO4	CO3	15	eGFP	mScarlet	red	1.209081734
2536	A007	CO4	CO3	15	eGFP	mScarlet	red	1.205162835
2537	A007	CO4	CO3	15	eGFP	mScarlet	red	1.199802791
2538	A007	CO4	CO3	15	eGFP	mScarlet	red	1.197957115
2539	A007	CO4	CO3	15	eGFP	mScarlet	red	1.197792774
2540	A007	CO4	CO3	15	eGFP	mScarlet	red	1.197691642
2541	A007	CO4	CO3	15	eGFP	mScarlet	red	1.193077453
2542	A007	CO4	CO3	15	eGFP	mScarlet	red	1.193456701
2543	A007	CO4	CO3	15	eGFP	mScarlet	red	1.185669468
2544	A007	CO4	CO3	15	eGFP	mScarlet	red	1.18247114
2545	A007	CO4	CO3	15	eGFP	mScarlet	red	1.178463749
2546	A007	CO4	CO3	15.33333333	eGFP	mScarlet	red	1.218095204
2547	A007	CO4	CO3	15.33333333	eGFP	mScarlet	red	1.208980601
2548	A007	CO4	CO3	15.33333333	eGFP	mScarlet	red	1.203317159
2549	A007	CO4	CO3	15.33333333	eGFP	mScarlet	red	1.201319784
2550	A007	CO4	CO3	15.33333333	eGFP	mScarlet	red	1.199233918
2551	A007	CO4	CO3	15.33333333	eGFP	mScarlet	red	1.196414839
2552	A007	CO4	CO3	15.33333333	eGFP	mScarlet	red	1.196832012
2553	A007	CO4	CO3	15.33333333	eGFP	mScarlet	red	1.195631059
2554	A007	CO4	CO3	15.33333333	eGFP	mScarlet	red	1.192382164
2555	A007	CO4	CO3	15.33333333	eGFP	mScarlet	red	1.187237028
2556	A007	CO4	CO3	15.33333333	eGFP	mScarlet	red	1.184468515
2557	A007	CO4	CO3	15.33333333	eGFP	mScarlet	red	1.175037872
2558	A007	CO4	CO3	15.66666667	eGFP	mScarlet	red	1.216325378
2559	A007	CO4	CO3	15.66666667	eGFP	mScarlet	red	1.207261342
2560	A007	CO4	CO3	15.66666667	eGFP	mScarlet	red	1.199967132
2561	A007	CO4	CO3	15.66666667	eGFP	mScarlet	red	1.200839403
2562	A007	CO4	CO3	15.66666667	eGFP	mScarlet	red	1.19603559
2563	A007	CO4	CO3	15.66666667	eGFP	mScarlet	red	1.194569163
2564	A007	CO4	CO3	15.66666667	eGFP	mScarlet	red	1.194923128
2565	A007	CO4	CO3	15.66666667	eGFP	mScarlet	red	1.194088782
2566	A007	CO4	CO3	15.66666667	eGFP	mScarlet	red	1.190485923
2567	A007	CO4	CO3	15.66666667	eGFP	mScarlet	red	1.187148537
2568	A007	CO4	CO3	15.66666667	eGFP	mScarlet	red	1.18372266
2569	A007	CO4	CO3	15.66666667	eGFP	mScarlet	red	1.17659279
2570	A007	CO4	CO3	16	eGFP	mScarlet	red	1.212634027
2571	A007	CO4	CO3	16	eGFP	mScarlet	red	1.201572617
2572	A007	CO4	CO3	16	eGFP	mScarlet	red	1.205327175
2573	A007	CO4	CO3	16	eGFP	mScarlet	red	1.197881266
2574	A007	CO4	CO3	16	eGFP	mScarlet	red	1.194594447
2575	A007	CO4	CO3	16	eGFP	mScarlet	red	1.192483297
2576	A007	CO4	CO3	16	eGFP	mScarlet	red	1.192761413
2577	A007	CO4	CO3	16	eGFP	mScarlet	red	1.190587055
2578	A007	CO4	CO3	16	eGFP	mScarlet	red	1.186427965
2579	A007	CO4	CO3	16	eGFP	mScarlet	red	1.182382649
2580	A007	CO4	CO3	16	eGFP	mScarlet	red	1.177401854
2581	A007	CO4	CO3	16	eGFP	mScarlet	red	1.179196963
2582	A007	CO4	CO3	16.33333333	eGFP	mScarlet	red	1.213493657
2583	A007	CO4	CO3	16.33333333	eGFP	mScarlet	red	1.204480187
2584	A007	CO4	CO3	16.33333333	eGFP	mScarlet	red	1.19885467
2585	A007	CO4	CO3	16.33333333	eGFP	mScarlet	red	1.195213886
2586	A007	CO4	CO3	16.33333333	eGFP	mScarlet	red	1.195441435
2587	A007	CO4	CO3	16.33333333	eGFP	mScarlet	red	1.190536489
2588	A007	CO4	CO3	16.33333333	eGFP	mScarlet	red	1.191939708
2589	A007	CO4	CO3	16.33333333	eGFP	mScarlet	red	1.190296298
2590	A007	CO4	CO3	16.33333333	eGFP	mScarlet	red	1.187376086
2591	A007	CO4	CO3	16.33333333	eGFP	mScarlet	red	1.182521707
2592	A007	CO4	CO3	16.33333333	eGFP	mScarlet	red	1.17659279
2593	A007	CO4	CO3	16.33333333	eGFP	mScarlet	red	1.174772398
2594	A007	CO4	CO3	16.66666667	eGFP	mScarlet	red	1.21155949
2595	A007	CO4	CO3	16.66666667	eGFP	mScarlet	red	1.20113016
2596	A007	CO4	CO3	16.66666667	eGFP	mScarlet	red	1.198842028
2597	A007	CO4	CO3	16.66666667	eGFP	mScarlet	red	1.197122769
2598	A007	CO4	CO3	16.66666667	eGFP	mScarlet	red	1.193456701
2599	A007	CO4	CO3	16.66666667	eGFP	mScarlet	red	1.192116691
2600	A007	CO4	CO3	16.66666667	eGFP	mScarlet	red	1.189980258
2601	A007	CO4	CO3	16.66666667	eGFP	mScarlet	red	1.190473281
2602	A007	CO4	CO3	16.66666667	eGFP	mScarlet	red	1.189158553
2603	A007	CO4	CO3	16.66666667	eGFP	mScarlet	red	1.182142458
2604	A007	CO4	CO3	16.66666667	eGFP	mScarlet	red	1.177882235
2605	A007	CO4	CO3	16.66666667	eGFP	mScarlet	red	1.173103705
2606	A007	CO4	CO3	17	eGFP	mScarlet	red	1.210232121
2607	A007	CO4	CO3	17	eGFP	mScarlet	red	1.199903924
2608	A007	CO4	CO3	17	eGFP	mScarlet	red	1.196869937
2609	A007	CO4	CO3	17	eGFP	mScarlet	red	1.193077453
2610	A007	CO4	CO3	17	eGFP	mScarlet	red	1.186352115
2611	A007	CO4	CO3	17	eGFP	mScarlet	red	1.184443232
2612	A007	CO4	CO3	17	eGFP	mScarlet	red	1.185328145
2613	A007	CO4	CO3	17	eGFP	mScarlet	red	1.186086641
2614	A007	CO4	CO3	17	eGFP	mScarlet	red	1.182180383
2615	A007	CO4	CO3	17	eGFP	mScarlet	red	1.178868281
2616	A007	CO4	CO3	17	eGFP	mScarlet	red	1.172168226
2617	A007	CO4	CO3	17	eGFP	mScarlet	red	1.17125803
2618	A007	CO4	CO3	17.33333333	eGFP	mScarlet	red	1.209878156
2619	A007	CO4	CO3	17.33333333	eGFP	mScarlet	red	1.199992415
2620	A007	CO4	CO3	17.33333333	eGFP	mScarlet	red	1.194177273
2621	A007	CO4	CO3	17.33333333	eGFP	mScarlet	red	1.192963679
2622	A007	CO4	CO3	17.33333333	eGFP	mScarlet	red	1.191029512
2623	A007	CO4	CO3	17.33333333	eGFP	mScarlet	red	1.189183836
2624	A007	CO4	CO3	17.33333333	eGFP	mScarlet	red	1.187148537
2625	A007	CO4	CO3	17.33333333	eGFP	mScarlet	red	1.185859092
2626	A007	CO4	CO3	17.33333333	eGFP	mScarlet	red	1.185075312
2627	A007	CO4	CO3	17.33333333	eGFP	mScarlet	red	1.181194337
2628	A007	CO4	CO3	17.33333333	eGFP	mScarlet	red	1.173596728
2629	A007	CO4	CO3	17.33333333	eGFP	mScarlet	red	1.172661249
2630	A007	CO4	CO3	17.66666667	eGFP	mScarlet	red	1.20700851
2631	A007	CO4	CO3	17.66666667	eGFP	mScarlet	red	1.197148052
2632	A007	CO4	CO3	17.66666667	eGFP	mScarlet	red	1.187363444
2633	A007	CO4	CO3	17.66666667	eGFP	mScarlet	red	1.190903096
2634	A007	CO4	CO3	17.66666667	eGFP	mScarlet	red	1.190056108
2635	A007	CO4	CO3	17.66666667	eGFP	mScarlet	red	1.187970242
2636	A007	CO4	CO3	17.66666667	eGFP	mScarlet	red	1.184620214
2637	A007	CO4	CO3	17.66666667	eGFP	mScarlet	red	1.181927551
2638	A007	CO4	CO3	17.66666667	eGFP	mScarlet	red	1.178716581
2639	A007	CO4	CO3	17.66666667	eGFP	mScarlet	red	1.176504299
2640	A007	CO4	CO3	17.66666667	eGFP	mScarlet	red	1.172686532
2641	A007	CO4	CO3	17.66666667	eGFP	mScarlet	red	1.16741498
2642	A007	CO4	CO3	18	eGFP	mScarlet	red	1.199549959
2643	A007	CO4	CO3	18	eGFP	mScarlet	red	1.191118003
2644	A007	CO4	CO3	18	eGFP	mScarlet	red	1.187110612
2645	A007	CO4	CO3	18	eGFP	mScarlet	red	1.180170367
2646	A007	CO4	CO3	18	eGFP	mScarlet	red	1.180473765
2647	A007	CO4	CO3	18	eGFP	mScarlet	red	1.180183008
2648	A007	CO4	CO3	18	eGFP	mScarlet	red	1.175632028
2649	A007	CO4	CO3	18	eGFP	mScarlet	red	1.177856952
2650	A007	CO4	CO3	18	eGFP	mScarlet	red	1.172383134
2651	A007	CO4	CO3	18	eGFP	mScarlet	red	1.16905839
2652	A007	CO4	CO3	18	eGFP	mScarlet	red	1.167756303
2653	A007	CO4	CO3	18	eGFP	mScarlet	red	1.161688329
2654	A007	CO4	CO3	18.33333333	eGFP	mScarlet	red	1.19383595
2655	A007	CO4	CO3	18.33333333	eGFP	mScarlet	red	1.180802447
2656	A007	CO4	CO3	18.33333333	eGFP	mScarlet	red	1.175783727
2657	A007	CO4	CO3	18.33333333	eGFP	mScarlet	red	1.17368522
2658	A007	CO4	CO3	18.33333333	eGFP	mScarlet	red	1.171890111
2659	A007	CO4	CO3	18.33333333	eGFP	mScarlet	red	1.172079735
2660	A007	CO4	CO3	18.33333333	eGFP	mScarlet	red	1.169576696
2661	A007	CO4	CO3	18.33333333	eGFP	mScarlet	red	1.170031794
2662	A007	CO4	CO3	18.33333333	eGFP	mScarlet	red	1.166011761
2663	A007	CO4	CO3	18.33333333	eGFP	mScarlet	red	1.159905862
2664	A007	CO4	CO3	18.33333333	eGFP	mScarlet	red	1.155139974
2665	A007	CO4	CO3	18.33333333	eGFP	mScarlet	red	1.149438607
2666	A007	CO4	CO3	18.66666667	eGFP	mScarlet	red	1.19485992
2667	A007	CO4	CO3	18.66666667	eGFP	mScarlet	red	1.184493798
2668	A007	CO4	CO3	18.66666667	eGFP	mScarlet	red	1.179841685
2669	A007	CO4	CO3	18.66666667	eGFP	mScarlet	red	1.177439779
2670	A007	CO4	CO3	18.66666667	eGFP	mScarlet	red	1.172054452
2671	A007	CO4	CO3	18.66666667	eGFP	mScarlet	red	1.178640732
2672	A007	CO4	CO3	18.66666667	eGFP	mScarlet	red	1.174329942
2673	A007	CO4	CO3	18.66666667	eGFP	mScarlet	red	1.172218793
2674	A007	CO4	CO3	18.66666667	eGFP	mScarlet	red	1.169564054
2675	A007	CO4	CO3	18.66666667	eGFP	mScarlet	red	1.164962507
2676	A007	CO4	CO3	18.66666667	eGFP	mScarlet	red	1.162345693
2677	A007	CO4	CO3	18.66666667	eGFP	mScarlet	red	1.157048858
2678	A007	CO4	CO3	19	eGFP	mScarlet	red	1.191421402
2679	A007	CO4	CO3	19	eGFP	mScarlet	red	1.181232262
2680	A007	CO4	CO3	19	eGFP	mScarlet	red	1.177958085
2681	A007	CO4	CO3	19	eGFP	mScarlet	red	1.175391837
2682	A007	CO4	CO3	19	eGFP	mScarlet	red	1.173508237
2683	A007	CO4	CO3	19	eGFP	mScarlet	red	1.169273297
2684	A007	CO4	CO3	19	eGFP	mScarlet	red	1.171359163
2685	A007	CO4	CO3	19	eGFP	mScarlet	red	1.171801619
2686	A007	CO4	CO3	19	eGFP	mScarlet	red	1.167971211
2687	A007	CO4	CO3	19	eGFP	mScarlet	red	1.165784212
2688	A007	CO4	CO3	19	eGFP	mScarlet	red	1.159779446
2689	A007	CO4	CO3	19	eGFP	mScarlet	red	1.155152616
2690	A007	CO4	CO3	19.33333333	eGFP	mScarlet	red	1.190953662
2691	A007	CO4	CO3	19.33333333	eGFP	mScarlet	red	1.22245656
2692	A007	CO4	CO3	19.33333333	eGFP	mScarlet	red	1.174620699
2693	A007	CO4	CO3	19.33333333	eGFP	mScarlet	red	1.171662562
2694	A007	CO4	CO3	19.33333333	eGFP	mScarlet	red	1.211230808
2695	A007	CO4	CO3	19.33333333	eGFP	mScarlet	red	1.21163534
2696	A007	CO4	CO3	19.33333333	eGFP	mScarlet	red	1.208639278
2697	A007	CO4	CO3	19.33333333	eGFP	mScarlet	red	1.209713815
2698	A007	CO4	CO3	19.33333333	eGFP	mScarlet	red	1.205896048
2699	A007	CO4	CO3	19.33333333	eGFP	mScarlet	red	1.204025089
2700	A007	CO4	CO3	19.33333333	eGFP	mScarlet	red	1.197173335
4501	A009	CO3	CO4	5.333333333	eGFP	mRFP1*	red	0.88009607
4502	A009	CO3	CO4	5.333333333	eGFP	mRFP1*	red	0.878749177
4503	A009	CO3	CO4	5.333333333	eGFP	mRFP1*	red	0.87881456
4504	A009	CO3	CO4	5.333333333	eGFP	mRFP1*	red	0.881312196
4505	A009	CO3	CO4	5.333333333	eGFP	mRFP1*	red	0.896219548
4506	A009	CO3	CO4	5.333333333	eGFP	mRFP1*	red	0.900286378
4507	A009	CO3	CO4	5.333333333	eGFP	mRFP1*	red	0.902731707
4508	A009	CO3	CO4	5.333333333	eGFP	mRFP1*	red	0.903987063
4509	A009	CO3	CO4	5.333333333	eGFP	mRFP1*	red	0.920842832
4510	A009	CO3	CO4	5.333333333	eGFP	mRFP1*	red	0.923314314
4511	A009	CO3	CO4	5.333333333	eGFP	mRFP1*	red	0.925877333
4512	A009	CO3	CO4	5.666666667	eGFP	mRFP1*	red	0.887876661
4513	A009	CO3	CO4	5.666666667	eGFP	mRFP1*	red	0.884777501
4514	A009	CO3	CO4	5.666666667	eGFP	mRFP1*	red	0.88295985
4515	A009	CO3	CO4	5.666666667	eGFP	mRFP1*	red	0.883509069
4516	A009	CO3	CO4	5.666666667	eGFP	mRFP1*	red	0.886189777
4517	A009	CO3	CO4	5.666666667	eGFP	mRFP1*	red	0.88935432
4518	A009	CO3	CO4	5.666666667	eGFP	mRFP1*	red	0.89229656
4519	A009	CO3	CO4	5.666666667	eGFP	mRFP1*	red	0.894218824
4520	A009	CO3	CO4	5.666666667	eGFP	mRFP1*	red	0.908485422
4521	A009	CO3	CO4	5.666666667	eGFP	mRFP1*	red	0.910799984
4522	A009	CO3	CO4	5.666666667	eGFP	mRFP1*	red	0.91410837
4523	A009	CO3	CO4	5.666666667	eGFP	mRFP1*	red	0.930140312
4524	A009	CO3	CO4	6	eGFP	mRFP1*	red	0.881639111
4525	A009	CO3	CO4	6	eGFP	mRFP1*	red	0.878029963
4526	A009	CO3	CO4	6	eGFP	mRFP1*	red	0.876774607
4527	A009	CO3	CO4	6	eGFP	mRFP1*	red	0.87676153
4528	A009	CO3	CO4	6	eGFP	mRFP1*	red	0.87889302
4529	A009	CO3	CO4	6	eGFP	mRFP1*	red	0.882436785
4530	A009	CO3	CO4	6	eGFP	mRFP1*	red	0.898024122
4531	A009	CO3	CO4	6	eGFP	mRFP1*	red	0.900678677
4532	A009	CO3	CO4	6	eGFP	mRFP1*	red	0.902600941
4533	A009	CO3	CO4	6	eGFP	mRFP1*	red	0.904523204
4534	A009	CO3	CO4	6	eGFP	mRFP1*	red	0.919901315
4535	A009	CO3	CO4	6	eGFP	mRFP1*	red	0.921601276
4536	A009	CO3	CO4	6.333333333	eGFP	mRFP1*	red	0.866182541
4537	A009	CO3	CO4	6.333333333	eGFP	mRFP1*	red	0.876486921
4538	A009	CO3	CO4	6.333333333	eGFP	mRFP1*	red	0.874943879
4539	A009	CO3	CO4	6.333333333	eGFP	mRFP1*	red	0.875453868
4540	A009	CO3	CO4	6.333333333	eGFP	mRFP1*	red	0.87695768
4541	A009	CO3	CO4	6.333333333	eGFP	mRFP1*	red	0.880723748
4542	A009	CO3	CO4	6.333333333	eGFP	mRFP1*	red	0.884267513
4543	A009	CO3	CO4	6.333333333	eGFP	mRFP1*	red	0.886555922
4544	A009	CO3	CO4	6.333333333	eGFP	mRFP1*	red	0.899671777
4545	A009	CO3	CO4	6.333333333	eGFP	mRFP1*	red	0.901960186
4546	A009	CO3	CO4	6.333333333	eGFP	mRFP1*	red	0.90492858
4547	A009	CO3	CO4	6.333333333	eGFP	mRFP1*	red	0.919639783
4548	A009	CO3	CO4	6.666666667	eGFP	mRFP1*	red	0.870615517
4549	A009	CO3	CO4	6.666666667	eGFP	mRFP1*	red	0.868235571
4550	A009	CO3	CO4	6.666666667	eGFP	mRFP1*	red	0.866444073
4551	A009	CO3	CO4	6.666666667	eGFP	mRFP1*	red	0.865907932
4552	A009	CO3	CO4	6.666666667	eGFP	mRFP1*	red	0.868876326
4553	A009	CO3	CO4	6.666666667	eGFP	mRFP1*	red	0.872106252
4554	A009	CO3	CO4	6.666666667	eGFP	mRFP1*	red	0.888504339
4555	A009	CO3	CO4	6.666666667	eGFP	mRFP1*	red	0.891028128
4556	A009	CO3	CO4	6.666666667	eGFP	mRFP1*	red	0.891341967
4557	A009	CO3	CO4	6.666666667	eGFP	mRFP1*	red	0.894611123
4558	A009	CO3	CO4	6.666666667	eGFP	mRFP1*	red	0.909766931
4559	A009	CO3	CO4	6.666666667	eGFP	mRFP1*	red	0.910786908
4560	A009	CO3	CO4	7	eGFP	mRFP1*	red	0.871818566
4561	A009	CO3	CO4	7	eGFP	mRFP1*	red	0.869255548
4562	A009	CO3	CO4	7	eGFP	mRFP1*	red	0.867437897
4563	A009	CO3	CO4	7	eGFP	mRFP1*	red	0.867764813
4564	A009	CO3	CO4	7	eGFP	mRFP1*	red	0.870406291
4565	A009	CO3	CO4	7	eGFP	mRFP1*	red	0.873675447
4566	A009	CO3	CO4	7	eGFP	mRFP1*	red	0.877493821
4567	A009	CO3	CO4	7	eGFP	mRFP1*	red	0.879703771
4568	A009	CO3	CO4	7	eGFP	mRFP1*	red	0.893931138
4569	A009	CO3	CO4	7	eGFP	mRFP1*	red	0.895160341
4570	A009	CO3	CO4	7	eGFP	mRFP1*	red	0.897788743
4571	A009	CO3	CO4	7	eGFP	mRFP1*	red	0.912643788
4572	A009	CO3	CO4	7.333333333	eGFP	mRFP1*	red	0.860690359
4573	A009	CO3	CO4	7.333333333	eGFP	mRFP1*	red	0.858820401
4574	A009	CO3	CO4	7.333333333	eGFP	mRFP1*	red	0.856845831
4575	A009	CO3	CO4	7.333333333	eGFP	mRFP1*	red	0.856832754
4576	A009	CO3	CO4	7.333333333	eGFP	mRFP1*	red	0.871230118
4577	A009	CO3	CO4	7.333333333	eGFP	mRFP1*	red	0.874041592
4578	A009	CO3	CO4	7.333333333	eGFP	mRFP1*	red	0.877363055
4579	A009	CO3	CO4	7.333333333	eGFP	mRFP1*	red	0.880540675
4580	A009	CO3	CO4	7.333333333	eGFP	mRFP1*	red	0.880723748
4581	A009	CO3	CO4	7.333333333	eGFP	mRFP1*	red	0.896154165
4582	A009	CO3	CO4	7.333333333	eGFP	mRFP1*	red	0.899057175
4583	A009	CO3	CO4	7.333333333	eGFP	mRFP1*	red	0.899671777
4584	A009	CO3	CO4	7.666666667	eGFP	mRFP1*	red	0.863004921
4585	A009	CO3	CO4	7.666666667	eGFP	mRFP1*	red	0.860572669
4586	A009	CO3	CO4	7.666666667	eGFP	mRFP1*	red	0.858898861
4587	A009	CO3	CO4	7.666666667	eGFP	mRFP1*	red	0.85929116
4588	A009	CO3	CO4	7.666666667	eGFP	mRFP1*	red	0.861880331
4589	A009	CO3	CO4	7.666666667	eGFP	mRFP1*	red	0.875846167
4590	A009	CO3	CO4	7.666666667	eGFP	mRFP1*	red	0.879612234
4591	A009	CO3	CO4	7.666666667	eGFP	mRFP1*	red	0.8821491
4592	A009	CO3	CO4	7.666666667	eGFP	mRFP1*	red	0.882894467
4593	A009	CO3	CO4	7.666666667	eGFP	mRFP1*	red	0.898351038
4594	A009	CO3	CO4	7.666666667	eGFP	mRFP1*	red	0.90074406
4595	A009	CO3	CO4	7.666666667	eGFP	mRFP1*	red	0.902221719
4596	A009	CO3	CO4	8	eGFP	mRFP1*	red	0.866888679
4597	A009	CO3	CO4	8	eGFP	mRFP1*	red	0.864168741
4598	A009	CO3	CO4	8	eGFP	mRFP1*	red	0.86227263
4599	A009	CO3	CO4	8	eGFP	mRFP1*	red	0.863724136
4600	A009	CO3	CO4	8	eGFP	mRFP1*	red	0.865868702
4601	A009	CO3	CO4	8	eGFP	mRFP1*	red	0.869046322
4602	A009	CO3	CO4	8	eGFP	mRFP1*	red	0.883705218
4603	A009	CO3	CO4	8	eGFP	mRFP1*	red	0.886529769
4604	A009	CO3	CO4	8	eGFP	mRFP1*	red	0.886791301
4605	A009	CO3	CO4	8	eGFP	mRFP1*	red	0.889249707
4606	A009	CO3	CO4	8	eGFP	mRFP1*	red	0.903620917
4607	A009	CO3	CO4	8	eGFP	mRFP1*	red	0.906000863
4608	A009	CO3	CO4	8.333333333	eGFP	mRFP1*	red	0.864168741
4609	A009	CO3	CO4	8.333333333	eGFP	mRFP1*	red	0.862181094
4610	A009	CO3	CO4	8.333333333	eGFP	mRFP1*	red	0.859944991
4611	A009	CO3	CO4	8.333333333	eGFP	mRFP1*	red	0.860284983
4612	A009	CO3	CO4	8.333333333	eGFP	mRFP1*	red	0.863384143
4613	A009	CO3	CO4	8.333333333	eGFP	mRFP1*	red	0.867202518
4614	A009	CO3	CO4	8.333333333	eGFP	mRFP1*	red	0.86963477
4615	A009	CO3	CO4	8.333333333	eGFP	mRFP1*	red	0.88400598
4616	A009	CO3	CO4	8.333333333	eGFP	mRFP1*	red	0.884947497
4617	A009	CO3	CO4	8.333333333	eGFP	mRFP1*	red	0.887275137
4618	A009	CO3	CO4	8.333333333	eGFP	mRFP1*	red	0.888883561
4619	A009	CO3	CO4	8.333333333	eGFP	mRFP1*	red	0.903647071
4620	A009	CO3	CO4	8.666666667	eGFP	mRFP1*	red	0.853328219
4621	A009	CO3	CO4	8.666666667	eGFP	mRFP1*	red	0.851445185
4622	A009	CO3	CO4	8.666666667	eGFP	mRFP1*	red	0.848856013
4623	A009	CO3	CO4	8.666666667	eGFP	mRFP1*	red	0.863201071
4624	A009	CO3	CO4	8.666666667	eGFP	mRFP1*	red	0.864744112
4625	A009	CO3	CO4	8.666666667	eGFP	mRFP1*	red	0.868745559
4626	A009	CO3	CO4	8.666666667	eGFP	mRFP1*	red	0.871596264
4627	A009	CO3	CO4	8.666666667	eGFP	mRFP1*	red	0.874015439
4628	A009	CO3	CO4	8.666666667	eGFP	mRFP1*	red	0.887078987
4629	A009	CO3	CO4	8.666666667	eGFP	mRFP1*	red	0.888255883
4630	A009	CO3	CO4	8.666666667	eGFP	mRFP1*	red	0.890648906
4631	A009	CO3	CO4	8.666666667	eGFP	mRFP1*	red	0.906118553
4632	A009	CO3	CO4	9	eGFP	mRFP1*	red	0.85285746
4633	A009	CO3	CO4	9	eGFP	mRFP1*	red	0.849117546
4634	A009	CO3	CO4	9	eGFP	mRFP1*	red	0.848686017
4635	A009	CO3	CO4	9	eGFP	mRFP1*	red	0.848764477
4636	A009	CO3	CO4	9	eGFP	mRFP1*	red	0.851026733
4637	A009	CO3	CO4	9	eGFP	mRFP1*	red	0.866993292
4638	A009	CO3	CO4	9	eGFP	mRFP1*	red	0.871740106
4639	A009	CO3	CO4	9	eGFP	mRFP1*	red	0.874172359
4640	A009	CO3	CO4	9	eGFP	mRFP1*	red	0.874499274
4641	A009	CO3	CO4	9	eGFP	mRFP1*	red	0.888295113
4642	A009	CO3	CO4	9	eGFP	mRFP1*	red	0.890648906
4643	A009	CO3	CO4	9	eGFP	mRFP1*	red	0.891851955
4644	A009	CO3	CO4	9.333333333	eGFP	mRFP1*	red	0.851994403
4645	A009	CO3	CO4	9.333333333	eGFP	mRFP1*	red	0.849169852
4646	A009	CO3	CO4	9.333333333	eGFP	mRFP1*	red	0.847574504
4647	A009	CO3	CO4	9.333333333	eGFP	mRFP1*	red	0.847809883
4648	A009	CO3	CO4	9.333333333	eGFP	mRFP1*	red	0.85003291
4649	A009	CO3	CO4	9.333333333	eGFP	mRFP1*	red	0.866692529
4650	A009	CO3	CO4	9.333333333	eGFP	mRFP1*	red	0.870824743
4651	A009	CO3	CO4	9.333333333	eGFP	mRFP1*	red	0.872877773
4652	A009	CO3	CO4	9.333333333	eGFP	mRFP1*	red	0.873950056
4653	A009	CO3	CO4	9.333333333	eGFP	mRFP1*	red	0.886856685
4654	A009	CO3	CO4	9.333333333	eGFP	mRFP1*	red	0.889445856
4655	A009	CO3	CO4	9.333333333	eGFP	mRFP1*	red	0.891093511
4656	A009	CO3	CO4	9.666666667	eGFP	mRFP1*	red	0.846279918
4657	A009	CO3	CO4	9.666666667	eGFP	mRFP1*	red	0.843246141
4658	A009	CO3	CO4	9.666666667	eGFP	mRFP1*	red	0.84154618
4659	A009	CO3	CO4	9.666666667	eGFP	mRFP1*	red	0.841742329
4660	A009	CO3	CO4	9.666666667	eGFP	mRFP1*	red	0.843847666
4661	A009	CO3	CO4	9.666666667	eGFP	mRFP1*	red	0.847496044
4662	A009	CO3	CO4	9.666666667	eGFP	mRFP1*	red	0.864155664
4663	A009	CO3	CO4	9.666666667	eGFP	mRFP1*	red	0.867058675
4664	A009	CO3	CO4	9.666666667	eGFP	mRFP1*	red	0.868000192
4665	A009	CO3	CO4	9.666666667	eGFP	mRFP1*	red	0.882005257
4666	A009	CO3	CO4	9.666666667	eGFP	mRFP1*	red	0.884529045
4667	A009	CO3	CO4	9.666666667	eGFP	mRFP1*	red	0.886150547
4668	A009	CO3	CO4	10	eGFP	mRFP1*	red	0.844619187
4669	A009	CO3	CO4	10	eGFP	mRFP1*	red	0.84154618
4670	A009	CO3	CO4	10	eGFP	mRFP1*	red	0.839584686
4671	A009	CO3	CO4	10	eGFP	mRFP1*	red	0.839950832
4672	A009	CO3	CO4	10	eGFP	mRFP1*	red	0.841964632
4673	A009	CO3	CO4	10	eGFP	mRFP1*	red	0.84569147
4674	A009	CO3	CO4	10	eGFP	mRFP1*	red	0.862887232
4675	A009	CO3	CO4	10	eGFP	mRFP1*	red	0.865136411
4676	A009	CO3	CO4	10	eGFP	mRFP1*	red	0.866326384
4677	A009	CO3	CO4	10	eGFP	mRFP1*	red	0.867804042
4678	A009	CO3	CO4	10	eGFP	mRFP1*	red	0.882292943
4679	A009	CO3	CO4	10	eGFP	mRFP1*	red	0.883822908
4680	A009	CO3	CO4	10.33333333	eGFP	mRFP1*	red	0.839741606
4681	A009	CO3	CO4	10.33333333	eGFP	mRFP1*	red	0.836943208
4682	A009	CO3	CO4	10.33333333	eGFP	mRFP1*	red	0.835112481
4683	A009	CO3	CO4	10.33333333	eGFP	mRFP1*	red	0.834628646
4684	A009	CO3	CO4	10.33333333	eGFP	mRFP1*	red	0.8372832
4685	A009	CO3	CO4	10.33333333	eGFP	mRFP1*	red	0.840146981
4686	A009	CO3	CO4	10.33333333	eGFP	mRFP1*	red	0.857538892
4687	A009	CO3	CO4	10.33333333	eGFP	mRFP1*	red	0.859958068
4688	A009	CO3	CO4	10.33333333	eGFP	mRFP1*	red	0.861030351
4689	A009	CO3	CO4	10.33333333	eGFP	mRFP1*	red	0.862991845
4690	A009	CO3	CO4	10.33333333	eGFP	mRFP1*	red	0.876931526
4691	A009	CO3	CO4	10.33333333	eGFP	mRFP1*	red	0.878539951
4692	A009	CO3	CO4	10.66666667	eGFP	mRFP1*	red	0.839061621
4693	A009	CO3	CO4	10.66666667	eGFP	mRFP1*	red	0.836197841
4694	A009	CO3	CO4	10.66666667	eGFP	mRFP1*	red	0.833674052
4695	A009	CO3	CO4	10.66666667	eGFP	mRFP1*	red	0.834628646
4696	A009	CO3	CO4	10.66666667	eGFP	mRFP1*	red	0.836563986
4697	A009	CO3	CO4	10.66666667	eGFP	mRFP1*	red	0.840042368
4698	A009	CO3	CO4	10.66666667	eGFP	mRFP1*	red	0.856885061
4699	A009	CO3	CO4	10.66666667	eGFP	mRFP1*	red	0.859029627
[truncated: 30,281 more rows]
